# Supplementary material for: Unique repertoire of anti-carbohydrate antibodies in individual human serum
Source: Sci Rep. 2020 Sep 22;10:15436. doi: 10.1038/s41598-020-71967-y (PMC7509809; doi:10.1038/s41598-020-71967-y)
Supplement: Supplementary file 2 — Supplementary file2 [file 41598_2020_71967_MOESM2_ESM.xlsx]

## Sheet: S2- NCFGv1 glycans
Supplementary Table S2
Class of glycan		#	GLYCAN COMMON NAME	STRUCTURE	ID
β-glucans		1	Cellotriose DP3	Glcβ1-4Glcβ1-4Glc-AEAB	GLU301
		2	Cellotetraose DP4	Glcβ1-4Glcβ-4Glcβ1-4Glc-AEAB	GLU302
		3	Cellopentaose DP5	Glcβ1-4Glcβ1-4Glcβ1-4Glcβ1-4Glc-AEAB	GLU303
α-glucans		4	Maltotriose DP3	Glcα1-4Glcα1-4Glc-AEAB	GLU313
		5	Maltotetraose DP4	Glcα1-4Glcα1-4Glcα1-4Glc-AEAB	GLU314
		6	Maltopentaose DP5	Glcα1-4Glcα1-4Glcα1-4Glcα1-4Glc-AEAB	GLU315
		7	Maltohexaose DP6	Glcα1-4Glcα1-4Glcα1-4Glcα1-4Glcα1-4Glc-AEAB	GLU316
		8	Maltoheptaose DP7	Glcα1-4Glcα1-4Glcα1-4Glcα1-4Glcα1-4Glcα1-4Glc-AEAB	GLU317
		9	Maltooctaose DP8	Glcα1-4Glcα1-4Glcα1-4Glcα1-4Glcα1-4Glcα1-4Glcα1-4Glc-AEAB	GLU318
		10	Maltononaose DP9	Glcα1-4Glcα1-4Glcα1-4Glcα1-4Glcα1-4Glcα1-4Glcα1-4Glcα1-4Glc-AEAB	GLU319
		11	Maltodecaose DP10	Glcα1-4Glcα1-4Glcα1-4Glcα1-4Glcα1-4Glcα1-4Glcα1-4Glcα1-4Glcα1-4Glc-AEAB	GLU320
Chitins		12	Chitin oligosaccharides DP3 / Chitintriose	GlcNAcβ1-4GlcNAcβ1-4GlcNAc-AEAB	GLU433
		13	Chitin oligosaccharides DP4 / Chitintetraose	GlcNAcβ1-4GlcNAcβ1-4GlcNAcβ1-4GlcNAc-AEAB	GLU434
		14	Chitin oligosaccharides DP5 / Chitinpentaose	GlcNAcβ1-4GlcNAcβ1-4GlcNAcβ1-4GlcNAcβ1-4GlcNAc-AEAB	GLU435
		15	Chitin oligosaccharides DP6 / Chitinhexaose	GlcNAcβ1-4GlcNAcβ1-4GlcNAcβ1-4GlcNAcβ1-4GlcNAcβ1-4GlcNAc-AEAB	GLU436
		16	Chitin oligosaccharides DP7 / Chitinheptaose	GlcNAcβ1-4GlcNAcβ1-4GlcNAcβ1-4GlcNAcβ1-4GlcNAcβ1-4GlcNAcβ1-4GlcNAc-AEAB	GLU437
Lacto, globo, sialylated series		17	Para-Lacto-N-neohexaose / Para-LNnH	Galβ1-4GlcNAcβ1-3Galβ1-4GlcNAcβ1-3Galβ1-4Glc-AEAB	GLY022
		18	Lacto-N-neooctaose / LNnO	Galβ1-4GlcNAcβ1-3Galβ1-4GlcNAcβ1-3Galβ1-4GlcNAcβ1-3Galβ1-4Glc-AEAB	GLY023
		19	Globopentaose analogue type 1 / Gb5 analogue type 1	Galβ1-3GlcNAcβ1-3Galα1-4Galβ1-4Glc-AEAB	GLY191-1
		20	Globopentaose analogue type 2 / Gb5 analogue type 2	Galβ1-4GlcNAcβ1-3Galα1-4Galβ1-4Glc-AEAB	GLY191-2
		21	SSEA-4 hexaose analogue type 1	NeuAcα2-3Galβ1-3GlcNAcβ1-3Galα1-4Galβ1-4Glc-AEAB	GLY195-1
		22	Sialylated tetraose type 1 / Sialyl Lewisa precursor	Neu5Acα2-3Galβ1-3GlcNAcβ1-3Gal-AEAB	GLY080
		23	LS-Tetrasaccharide a / LSTa / Sialyl-lacto-N-tetraose a	Neu5Acα2-3Galβ1-3GlcNAcβ1-3Galβ1-4Glc-AEAB	GLY081
		24	Sialylated tetraose type 2	Neu5Acα2-3Galβ1-4GlcNAcβ1-3Gal-AEAB	GLY082
		25	Sialylated globotriose / 3-Sialyl-Gb3	Neu5Acα2-3Galα1-4Galβ1-4Glc-AEAB	GLY171
		26	Disialylated pentaose type 1	Neu5Acα2-8Neu5Acα2-3Galβ1-3GlcNAcβ1-3Gal-AEAB	GLY172
		27	SSEA-4 tetraose / Stage-Specific Embryonic Antigen-4	Neu5Acα2-3Galβ1-3GalNAcβ1-3Gal-AEAB	GLY130
		28	SSEA-4 hexaose / Stage-Specific Embryonic Antigen-4	Neu5Acα2-3Galβ1-3GalNAcβ1-3Galα1-4Galβ1-4Glc-AEAB	GLY131
		29	Lacto-N-neofucopentaose / LNnFP-V / LNFP VI	Galβ1-4GlcNAcβ1-3Galβ1-4(Fucα1-3)Glc-AEAB	GLY063
		30	LS-Tetrasaccharide d / LSTd / Sialyl-Lacto-N-tetraose d	Neu5Acα2-3Galβ1-4GlcNAcβ1-3Galβ1-4Glc-AEAB	GLY083
Gangliosides		31	GM3 Ganglioside sugar / 3'Sialyllactose / 3'SL / N-Acetylneuraminoyllactose	Neu5Acα2-3Galβ1-4Glc-AEAB	GLY090
		32	GD3 Ganglioside sugar / Disialyl lactose / DS-L	Neu5Acα2-8Neu5Acα2-3Galβ1-4Glc-AEAB	GLY091
		33	GT3 Ganglioside sugar	Neu5Acα2-8Neu5Acβ2-8Neu5Acα2-3Galβ1-4Glc-AEAB	GLY092
		34	GM2 Ganglioside sugar	GalNAcβ1-4(Neu5Acα2-3)Galβ1-4Glc-AEAB	GLY093
		35	GM2 Ganglioside sugar analogue	Galβ1-4(Neu5Acα2-3)Galβ1-4Glc-AEAB	GLY111
		36	GD2 Ganglioside sugar	GalNAcβ1-4(Neu5Acα2-8Neu5Acα2-3)Galβ1-4Glc-AEAB	GLY094
		37	GT2 Ganglioside sugar	GalNAcβ1-4(Neu5Acα2-8Neu5Acα2-8Neu5Acα2-3)Galβ1-4Glc-AEAB	GLY095
		38	GM1a Ganglioside sugar	Galβ1-3GalNAcβ1-4(Neu5Acα2-3)Galβ1-4Glc-AEAB	GLY096
		39	GM1b Ganglioside sugar	Neu5Acα2-3Galβ1-3GalNAcβ1-4Galβ1-4Glc-AEAB	GLY097
		40	GD1a Ganglioside sugar	Neu5Acα2-3Galβ1-3GalNAcβ1-4(Neu5Acα2-3)Galβ1-4Glc-AEAB	GLY098
		41	Fucosyl GM1 Ganglioside sugar	Fucα1-2Galβ1-3GalNAcβ1-4(Neu5Acα2-3)Galβ1-4Glc-AEAB	GLY103
		42	GD1b Ganglioside sugar	Galβ1-3GalNAcβ1-4(Neu5Acα2-8Neu5Acα2-3)Galβ1-4Glc-AEAB	GLY099
		43	GT1a Ganglioside sugar	Neu5Acα2-8Neu5Acα2-3Galβ1-3GalNAcβ1-4(Neu5Acα2-3)Galβ1-4Glc-AEAB	GLY100
		44	GT1c Ganglioside sugar	Galβ1-3GalNAcβ1-4(Neu5Acα2-8Neu5Acα2-8Neu5Acα2-3)Galβ1-4Glc-AEAB	GLY101
Forssman and P antigen		45	Forssman antigen pentaose	GalNAcα1-3GalNAcβ1-3Galα1-4Galβ1-4Glc-AEAB	GLY132
		46	Globotriaose / Gb3 / Pk antigen	Galα1-4Galβ1-4Glc-AEAB	GLY120
		47	Globotetraose / Gb4 / P antigen	GalNAcβ1-3Galα1-4Galβ1-4Glc-AEAB	GLY121
		48	Forssman antigen triaose	GalNAcα1-3GalNAcβ1-3Gal-AEAB	GLY133
		49	Isoforssman antigen pentaose	GalNAcα1-3GalNAcβ1-3Galα1-3Galβ1-4Glc-AEAB	GLY134
		50	P1 antigen / Globotriaose analogue type 2	Galα1-4Galβ1-4GlcNAc-AEAB	GLY136
Lewis Antigens		51	Sialyl LewisX (SLeX) tetraose	Neu5Acα2-3Galβ1-4(Fucα1-3)GlcNAc-AEAB	GLY047
		52	Sialyl LewisX (sLeX) pentaose	Neu5Acα2-3Galβ1-4(Fucα1-3)GlcNAcβ1-3Gal-AEAB	GLY053
		53	LewisX (LeX) tetraose	Galβ1-4(Fucα1-3)GlcNAcβ1-3Gal-AEAB	GLY050
		54	LewisX (LeX) hexaose / Lacto-N-neoDiFucohexaose / LNnDFH	Galβ1-4(Fucα1-3)GlcNAcβ1-3Galβ1-4(Fucα1-3)Glc-AEAB	GLY051
		55	LewisY (LeY) pentaose	Fucα1-2Galβ1-4(Fucα1-3)GlcNAcβ1-3Gal-AEAB	GLY052
		56	Lewisa (Lea) tetraose	Galβ1-3(Fucα1-4)GlcNAcβ1-3Gal-AEAB	GLY054
		57	Lewisa (Lea) hexaose / Lacto-N-difucohexaose II / LNDFH II	Galβ1-3(Fucα1-4)GlcNAcβ1-3Galβ1-4(Fucα1-3)Glc-AEAB	GLY055
		58	Lewisb (Leb) pentaose	Fucα1-2Galβ1-3(Fucα1-4)GlcNAcβ1-3Gal-AEAB	GLY056
		59	Lacto-N-fucopentaose V / LNFP V	Galb1-3GlcNAcb1-3Galb1-4(Fucα1-3)Glc-AEAB	GLY061
		60	3'Sialyl-3Fucosyllactose / F-SL	Neu5Aca2-3Galβ1-4(Fucα1-3)Glc-AEAB	GLY062
Galα1-3R antigens		61	Isoglobotriaose / iGb3 / 3'-Galactosyl-lactose / Linear B-6 trisaccharide	Galα1-3Galβ1-4Glc-AEAB	GLY070
		62	Galili antigen pentaose	Galα1-3Galβ1-4GlcNAcβ1-3Galβ1-4Glc-AEAB	GLY071
		63	Xeno antigen type 1	Galα1-3Galβ1-3GlcNAc-AEAB	GLY074-1
		64	Xeno antigen type 2 / Galili antigen triaose / Galα1-3 epitope / Linear B-2 trisaccharide	Galα1-3Galβ1-4GlcNAc-AEAB	GLY074-2
		65	Xeno Lewisx / α-Gal-Lewisx	Galα1-3Galβ1-4(Fucα1-3)GlcNAc-AEAB	GLY075
		66	α-3Galactosyl-3Fucosyllactose	Galα1-3Galβ1-4(Fucα1-3)Glc-AEAB	GLY064
		67	Galili antigen heptaose	Galα1-3[Galβ1-4GlcNAcβ1-3]2Galβ1-4Glc-AEAB	GLY077
		68	Galili antigen nonaose	Galα1-3[Galβ1-4GlcNAcβ1-3]3Galβ1-4Glc-AEAB	GLY078
		69	Galili antigen undecaose	Galα1-3[Galβ1-4GlcNAcβ1-3]4Galβ1-4Glc-AEAB	GLY079
HNK1		70	Glucuronyl-lactose / HNK 1 epitope precursor	GlcAβ1-3Galβ1-4Glc-AEAB	GLY180
		71	Glucuronyl-LNT / Glucuronyl-Lacto-N-tetraose	GlcAβ1-3Galβ1-3GlcNAcβ1-3Galβ1-4Glc-AEAB	GLY181
Globo, Isoglobo series		72	Isoglobotetraose / iGb4 / Cytolipin R	GalNAcβ1-3Galα1-3Galβ1-4Glc-AEAB	GLY072
		73	Isoglobopentaose / iGb5	Galβ1-3GalNAcβ1-3Galα1-3Galβ1-4Glc-AEAB	GLY073
		74	aGM1 / Ganglioside sugar asialo GM1 / GA1	Galβ1-3GalNAcβ1-4Galβ1-4Glc-AEAB	GLY102
		75	aGM2 / Ganglioside sugar / asialo GM2 / GA2	GalNAcβ1-4Galβ1-4Glc-AEAB	GLY104
		76	GalGalNac-aGM1 (GalGalNAc asialo GM1) Ganglioside sugar	Galβ1-3GalNAcβ1-4Galβ1-3GalNAcβ1-4Galβ1-4Glc-AEAB	GLY174
		77	Globopentaose (Gb5) / Stage Specific Embryonic Antigen 3a / SSEA-3a	Galβ1-3GalNAcβ1-3Galα1-4Galβ1-4Glc-AEAB	GLY122
		78	Core type 4 / Gb5 Triaose core structure	Galβ1-3GalNAcβ1-3Gal-AEAB	GLY126
Blood Group O		79	Blood group H antigen pentaose type 1 / Lacto-N-fucopentaose I / LNFP I	Fucα1-2Galβ1-3GlcNAcβ1-3Galβ1-4Glc-AEAB	GLY033-1
		80	Blood group H antigen pentaose type 2 / Lacto-N-neofucopentaose I / LnNFP I	Fucα1-2Galβ1-4GlcNAcβ1-3Galβ1-4Glc-AEAB	GLY033-2
		81	Isoglobo-H analogue type 1	Fucα1-2Galβ1-3GlcNAcβ1-3Galα1-3Galβ1-4Glc-AEAB	GLY201-1
		82	Globo-H hexaose / Stage Specific Embryonic Antigen 3b / SSEA-3b	Fucα1-2Galβ1-3GalNAcβ1-3Galα1-4Galβ1-4Glc-AEAB	GLY123
		83	2'2 Difucosyllactose	Fucα1-2Galβ1-4(Fucα1-2)Glc-AEAB	GLY163
		84	Lactodifucotetraose / DF-L / Difucosyllactose	Fucα1-2Galβ1-4(Fucα1-3)Glc-AEAB	GLY066
		85	Blood group H antigen tetraose type 4 Globo H tetraose	Fucα1-2Galβ1-3GalNAcβ1-3Gal-AEAB	GLY127
Blood Group A		86	Blood group A antigen hexaose type 1 / PII	GalNAcα1-3(Fucα1-2)Galβ1-3GlcNAcβ1-3Galβ1-4Glc-AEAB	GLY037-1
		87	Blood group A antigen pentaose type 2	GalNAcα1-3(Fucα1-2)Galβ1-4GlcNAcβ1-3Galβ1-4Glc-AEAB	GLY037-2
		88	3-Fucosylated Blood group A tetraose	GalNAcα1-3(Fucα1-2)Galβ1-4(Fucα1-3)Glc-AEAB	GLY067
		89	Blood group A antigen pentaose type 4	GalNAcα1-3(Fucα1-2)Galβ1-3GalNAcβ1-3Gal-AEAB	GLY128
		90	Fucosylated A antigen type 5	GalNAcα1-3(Fucα1-2)Galβ1-4(Fucα1-2)Glc-AEAB	GLY164
		91	Globo-A heptaose	GalNAcα1-3(Fucα1-2)Galβ1-3GalNAcβ1-3Galα1-4Galβ1-4Glc-AEAB	GLY124
Blood Group B		92	Fucosylated B antigen type 5	Galα1-3(Fucα1-2)Galβ1-4(Fucα1-2)Glc-AEAB	GLY165
		93	3-Fucosylated Blood group B tetraose	Galα1-3(Fucα1-2)Galβ1-4(Fucα1-3)Glc-AEAB	GLY068
		94	Blood group B Lewisb antigen pentaose type 1	Galα1-3(Fucα1-2)Galβ1-3(Fucα1-4)GlcNAc-AEAB	GLY038-4
		95	Blood group B antigen pentasaccharide type 4	Galα1-3(Fucα1-2)Galβ1-3GalNAcβ1-3Gal-AEAB	GLY129
		96	Blood group B Lewisy antigen pentaose type 2	Galα1-3(Fucα1-2)Galβ1-4(Fucα1-3)GlcNAc-AEAB	GLY038-5
		97	Blood group B antigen hexaose type 1	Galα1-3(Fucα1-2)Galβ1-3GlcNAcβ1-3Galβ1-4Glc-AEAB	GLY040-1
		98	Blood group B antigen hexaose type 2	Galα1-3(Fucα1-2)Galβ1-4GlcNAcβ1-3Galβ1-4Glc-AEAB	GLY040-2
		99	Globo-B heptaose	Galα1-3(Fucα1-2)Galβ1-3GalNAcβ1-3Galα1-4Galβ1-4Glc-AEAB	GLY125

## Sheet: IgG Data
Chart ID	Sample ID	Glycan Sequence	Common Name	RFU	SD	CV		Processed microarray data for binding of IgG from all 105 samples. Samples were diluted 1:50 in TSMBB, and incubated on the array for 1 hr at RT.
1	001_109486_F-Ca-20_data_IgG	Glcb1-4Glcb1-4Glc-AEAB	Cellotriose DP3	321	5	1		After washes, IgG was detected with Cy3-conjugated AffiniPure Goat anti-Human IgG, Fc-gamma fragment specific secondary antibody (Jackson ImmunoResearch).
1	002_123656_F-Ca-20_data_IgG	Glcb1-4Glcb1-4Glc-AEAB	Cellotriose DP3	2053	160	8		Data is presented as the average RFU of the 4 replicates, with Standard Deviation (SD) and % Coefficient of Variance (CV).
1	003_136379_F-Ca-20_data_IgG	Glcb1-4Glcb1-4Glc-AEAB	Cellotriose DP3	181	42	23		See the NCFG website for further data analysis.
1	004_158678_F-Ca-20_data_IgG	Glcb1-4Glcb1-4Glc-AEAB	Cellotriose DP3	947	219	23
1	005_169594_F-Ca-20_data_IgG	Glcb1-4Glcb1-4Glc-AEAB	Cellotriose DP3	5330	1198	22
1	006_502042_F-AA-20_data_IgG	Glcb1-4Glcb1-4Glc-AEAB	Cellotriose DP3	4436	1080	24
1	007_689553_F-AA-20_data_IgG	Glcb1-4Glcb1-4Glc-AEAB	Cellotriose DP3	1286	137	11
1	008_904155_F-AA-20_data_IgG	Glcb1-4Glcb1-4Glc-AEAB	Cellotriose DP3	2704	710	26
1	009_957723_F-AA-20_data_IgG	Glcb1-4Glcb1-4Glc-AEAB	Cellotriose DP3	1162	83	7
1	010_100990_M-Ca-20_data_IgG	Glcb1-4Glcb1-4Glc-AEAB	Cellotriose DP3	14904	139	1
1	011_222790_M-Ca-20_data_IgG	Glcb1-4Glcb1-4Glc-AEAB	Cellotriose DP3	652	37	6
1	012_280654_M-Ca-20_data_IgG	Glcb1-4Glcb1-4Glc-AEAB	Cellotriose DP3	356	48	14
1	013_339477_M-Ca-20_data_IgG	Glcb1-4Glcb1-4Glc-AEAB	Cellotriose DP3	5547	141	3
1	014_361480_M-Ca-20_data_IgG	Glcb1-4Glcb1-4Glc-AEAB	Cellotriose DP3	100	37	37
1	015_445782_M-AA-20_data_IgG	Glcb1-4Glcb1-4Glc-AEAB	Cellotriose DP3	607	80	13
1	016_709491_M-AA-20_data_IgG	Glcb1-4Glcb1-4Glc-AEAB	Cellotriose DP3	246	54	22
1	017_731604_M-AA-20_data_IgG	Glcb1-4Glcb1-4Glc-AEAB	Cellotriose DP3	277	32	11
1	018_2800654b_M-Hi-20_data_IgG	Glcb1-4Glcb1-4Glc-AEAB	Cellotriose DP3	965	38	4
1	019_136379b_F-Ca-30_data_IgG	Glcb1-4Glcb1-4Glc-AEAB	Cellotriose DP3	234	23	10
1	020_160651_F-Ca-30_data_IgG	Glcb1-4Glcb1-4Glc-AEAB	Cellotriose DP3	207	9	4
1	021_161228_F-Ca-30_data_IgG	Glcb1-4Glcb1-4Glc-AEAB	Cellotriose DP3	2435	126	5
1	022_164647_F-Ca-30_data_IgG	Glcb1-4Glcb1-4Glc-AEAB	Cellotriose DP3	762	60	8
1	023_194396_F-Ca-30_data_IgG	Glcb1-4Glcb1-4Glc-AEAB	Cellotriose DP3	971	131	14
1	024_100681_F-AA-30_data_IgG	Glcb1-4Glcb1-4Glc-AEAB	Cellotriose DP3	764	113	15
1	025_105386_F-AA-30_data_IgG	Glcb1-4Glcb1-4Glc-AEAB	Cellotriose DP3	232	33	14
1	026_128522_F-AA-30_data_IgG	Glcb1-4Glcb1-4Glc-AEAB	Cellotriose DP3	5613	176	3
1	027_161178_F-AA-30_data_IgG	Glcb1-4Glcb1-4Glc-AEAB	Cellotriose DP3	202	21	10
1	028_211578_F-AA-30_data_IgG	Glcb1-4Glcb1-4Glc-AEAB	Cellotriose DP3	1847	69	4
1	029_108981_M-Ca-30_data_IgG	Glcb1-4Glcb1-4Glc-AEAB	Cellotriose DP3	485	11	2
1	030_120403_M-Ca-30_data_IgG	Glcb1-4Glcb1-4Glc-AEAB	Cellotriose DP3	2130	476	22
1	031_129226_M-Ca-30_data_IgG	Glcb1-4Glcb1-4Glc-AEAB	Cellotriose DP3	616	128	21
1	032_136205_M-Ca-30_data_IgG	Glcb1-4Glcb1-4Glc-AEAB	Cellotriose DP3	276	11	4
1	033_206690_M-Ca-30_data_IgG	Glcb1-4Glcb1-4Glc-AEAB	Cellotriose DP3	2101	501	24
1	034_107889_M-AA-30_data_IgG	Glcb1-4Glcb1-4Glc-AEAB	Cellotriose DP3	1036	74	7
1	035_113856_M-AA-30_data_IgG	Glcb1-4Glcb1-4Glc-AEAB	Cellotriose DP3	138	34	25
1	036_114524_M-AA-30_data_IgG	Glcb1-4Glcb1-4Glc-AEAB	Cellotriose DP3	357	12	3
1	037_145724_M-AA-30_data_IgG	Glcb1-4Glcb1-4Glc-AEAB	Cellotriose DP3	1089	22	2
1	038_184452_M-AA-30_data_IgG	Glcb1-4Glcb1-4Glc-AEAB	Cellotriose DP3	1344	60	4
1	039_701197_M-Hi-30_data_IgG	Glcb1-4Glcb1-4Glc-AEAB	Cellotriose DP3	53	24	45
1	040_110994_F-Ca-40_data_IgG	Glcb1-4Glcb1-4Glc-AEAB	Cellotriose DP3	1881	378	20
1	041_224057_F-Ca-40_data_IgG	Glcb1-4Glcb1-4Glc-AEAB	Cellotriose DP3	390	24	6
1	042_229382_F-Ca-40_data_IgG	Glcb1-4Glcb1-4Glc-AEAB	Cellotriose DP3	499	9	2
1	043_234123_F-Ca-40_data_IgG	Glcb1-4Glcb1-4Glc-AEAB	Cellotriose DP3	89	13	14
1	044_251073_F-Ca-40_data_IgG	Glcb1-4Glcb1-4Glc-AEAB	Cellotriose DP3	474	24	5
1	045_125290_F-AA-40_data_IgG	Glcb1-4Glcb1-4Glc-AEAB	Cellotriose DP3	263	19	7
1	046_128522_F-AA-40_data_IgG	Glcb1-4Glcb1-4Glc-AEAB	Cellotriose DP3	8851	2492	28
1	047_151881_F-AA-40_data_IgG	Glcb1-4Glcb1-4Glc-AEAB	Cellotriose DP3	499	101	20
1	048_169778_F-AA-40_data_IgG	Glcb1-4Glcb1-4Glc-AEAB	Cellotriose DP3	152	38	25
1	049_172100_F-AA-40_data_IgG	Glcb1-4Glcb1-4Glc-AEAB	Cellotriose DP3	635	12	2
1	050_101013_M-Ca-40_data_IgG	Glcb1-4Glcb1-4Glc-AEAB	Cellotriose DP3	201	27	13
1	051_103797_M-Ca-40_data_IgG	Glcb1-4Glcb1-4Glc-AEAB	Cellotriose DP3	112	12	11
1	052_105457_M-Ca-40_data_IgG	Glcb1-4Glcb1-4Glc-AEAB	Cellotriose DP3	4427	141	3
1	053_106322_M-Ca-40_data_IgG	Glcb1-4Glcb1-4Glc-AEAB	Cellotriose DP3	1592	48	3
1	054_111805_M-AA-40_data_IgG	Glcb1-4Glcb1-4Glc-AEAB	Cellotriose DP3	760	66	9
1	055_132848_M-AA-40_data_IgG	Glcb1-4Glcb1-4Glc-AEAB	Cellotriose DP3	230	16	7
1	056_143455_M-AA-40_data_IgG	Glcb1-4Glcb1-4Glc-AEAB	Cellotriose DP3	56	6	10
1	057_143730_M-AA-40_data_IgG	Glcb1-4Glcb1-4Glc-AEAB	Cellotriose DP3	2643	49	2
1	058_145901_M-AA-40_data_IgG	Glcb1-4Glcb1-4Glc-AEAB	Cellotriose DP3	930	32	3
1	059_293340_M-Hi-40_data_IgG	Glcb1-4Glcb1-4Glc-AEAB	Cellotriose DP3	587	15	2
1	060_886844_M-Hi-40_data_IgG	Glcb1-4Glcb1-4Glc-AEAB	Cellotriose DP3	3569	101	3
1	061_916034_M-Hi-40_data_IgG	Glcb1-4Glcb1-4Glc-AEAB	Cellotriose DP3	458	24	5
1	062_106434_F-Ca-50_data_IgG	Glcb1-4Glcb1-4Glc-AEAB	Cellotriose DP3	366	25	7
1	063_135461_F-Ca-50_data_IgG	Glcb1-4Glcb1-4Glc-AEAB	Cellotriose DP3	354	40	11
1	064_139529_F-Ca-50_data_IgG	Glcb1-4Glcb1-4Glc-AEAB	Cellotriose DP3	152	12	8
1	065_153724_F-Ca-50_data_IgG	Glcb1-4Glcb1-4Glc-AEAB	Cellotriose DP3	121	18	15
1	066_159660_F-Ca-50_data_IgG	Glcb1-4Glcb1-4Glc-AEAB	Cellotriose DP3	1518	124	8
1	067_113362_F-AA-50_data_IgG	Glcb1-4Glcb1-4Glc-AEAB	Cellotriose DP3	950	44	5
1	068_155102_F-AA-50_data_IgG	Glcb1-4Glcb1-4Glc-AEAB	Cellotriose DP3	344	25	7
1	069_163507_F-AA-50_data_IgG	Glcb1-4Glcb1-4Glc-AEAB	Cellotriose DP3	299	18	6
1	070_164007_F-AA-50_data_IgG	Glcb1-4Glcb1-4Glc-AEAB	Cellotriose DP3	73	24	32
1	071_168814_F-AA-50_data_IgG	Glcb1-4Glcb1-4Glc-AEAB	Cellotriose DP3	2087	180	9
1	072_101013_M-Ca-50_data_IgG	Glcb1-4Glcb1-4Glc-AEAB	Cellotriose DP3	500	49	10
1	073_104930_M-Ca-50_data_IgG	Glcb1-4Glcb1-4Glc-AEAB	Cellotriose DP3	4356	207	5
1	074_112287_M-Ca-50_data_IgG	Glcb1-4Glcb1-4Glc-AEAB	Cellotriose DP3	823	55	7
1	075_112465_M-Ca-50_data_IgG	Glcb1-4Glcb1-4Glc-AEAB	Cellotriose DP3	529	18	3
1	076_113543_M-Ca-50_data_IgG	Glcb1-4Glcb1-4Glc-AEAB	Cellotriose DP3	1023	97	10
1	077_105574_M-AA-50_data_IgG	Glcb1-4Glcb1-4Glc-AEAB	Cellotriose DP3	506	31	6
1	078_106085_M-AA-50_data_IgG	Glcb1-4Glcb1-4Glc-AEAB	Cellotriose DP3	84	15	18
1	079_106349_M-AA-50_data_IgG	Glcb1-4Glcb1-4Glc-AEAB	Cellotriose DP3	86	18	21
1	080_121882_M-AA-50_data_IgG	Glcb1-4Glcb1-4Glc-AEAB	Cellotriose DP3	2754	271	10
1	081_128897_M-AA-50_data_IgG	Glcb1-4Glcb1-4Glc-AEAB	Cellotriose DP3	1052	230	22
1	082_524541_M-Hi-50_data_IgG	Glcb1-4Glcb1-4Glc-AEAB	Cellotriose DP3	935	77	8
1	083_635484_M-Hi-50_data_IgG	Glcb1-4Glcb1-4Glc-AEAB	Cellotriose DP3	44	25	57
1	084_845968_M-Hi-50_data_IgG	Glcb1-4Glcb1-4Glc-AEAB	Cellotriose DP3	616	56	9
1	085_978010_M-Hi-50_data_IgG	Glcb1-4Glcb1-4Glc-AEAB	Cellotriose DP3	537	25	5
1	086_142831_F-Ca-60_data_IgG	Glcb1-4Glcb1-4Glc-AEAB	Cellotriose DP3	33	19	58
1	087_159592_F-Ca-60_data_IgG	Glcb1-4Glcb1-4Glc-AEAB	Cellotriose DP3	1288	22	2
1	088_160961_F-Ca-60_data_IgG	Glcb1-4Glcb1-4Glc-AEAB	Cellotriose DP3	195	51	26
1	089_161270_F-Ca-60_data_IgG	Glcb1-4Glcb1-4Glc-AEAB	Cellotriose DP3	32	28	88
1	090_190487_F-Ca-60_data_IgG	Glcb1-4Glcb1-4Glc-AEAB	Cellotriose DP3	89	11	12
1	091_150985_F-AA-60_data_IgG	Glcb1-4Glcb1-4Glc-AEAB	Cellotriose DP3	855	57	7
1	092_164007_F-AA-60_data_IgG	Glcb1-4Glcb1-4Glc-AEAB	Cellotriose DP3	46	16	35
1	093_171352_F-AA-60_data_IgG	Glcb1-4Glcb1-4Glc-AEAB	Cellotriose DP3	507	16	3
1	094_184388_F-AA-60_data_IgG	Glcb1-4Glcb1-4Glc-AEAB	Cellotriose DP3	15953	274	2
1	095_195794_F-AA-60_data_IgG	Glcb1-4Glcb1-4Glc-AEAB	Cellotriose DP3	8	5	62
1	096_107747_M-Ca-60_data_IgG	Glcb1-4Glcb1-4Glc-AEAB	Cellotriose DP3	11674	4562	39
1	097_112465_M-Ca-60_data_IgG	Glcb1-4Glcb1-4Glc-AEAB	Cellotriose DP3	343	12	4
1	098_121661_M-Ca-60_data_IgG	Glcb1-4Glcb1-4Glc-AEAB	Cellotriose DP3	9	3	29
1	099_128019_M-Ca-60_data_IgG	Glcb1-4Glcb1-4Glc-AEAB	Cellotriose DP3	139	9	7
1	100_137130_M-Ca-60_data_IgG	Glcb1-4Glcb1-4Glc-AEAB	Cellotriose DP3	211	98	47
1	101_104091_M-AA-60_data_IgG	Glcb1-4Glcb1-4Glc-AEAB	Cellotriose DP3	323	28	9
1	102_106085b_M-AA-60_data_IgG	Glcb1-4Glcb1-4Glc-AEAB	Cellotriose DP3	61	16	27
1	103_141251_M-AA-60_data_IgG	Glcb1-4Glcb1-4Glc-AEAB	Cellotriose DP3	722	22	3
1	104_156318_M-AA-60_data_IgG	Glcb1-4Glcb1-4Glc-AEAB	Cellotriose DP3	1083	86	8
1	105_170975_M-AA-60_data_IgG	Glcb1-4Glcb1-4Glc-AEAB	Cellotriose DP3	542	59	11
2	001_109486_F-Ca-20_data_IgG	Glcb1-4Glcb-4Glcb1-4Glc-AEAB	Cellotetraose DP4	287	30	11
2	002_123656_F-Ca-20_data_IgG	Glcb1-4Glcb-4Glcb1-4Glc-AEAB	Cellotetraose DP4	1512	135	9
2	003_136379_F-Ca-20_data_IgG	Glcb1-4Glcb-4Glcb1-4Glc-AEAB	Cellotetraose DP4	242	7	3
2	004_158678_F-Ca-20_data_IgG	Glcb1-4Glcb-4Glcb1-4Glc-AEAB	Cellotetraose DP4	615	85	14
2	005_169594_F-Ca-20_data_IgG	Glcb1-4Glcb-4Glcb1-4Glc-AEAB	Cellotetraose DP4	4233	147	3
2	006_502042_F-AA-20_data_IgG	Glcb1-4Glcb-4Glcb1-4Glc-AEAB	Cellotetraose DP4	2912	612	21
2	007_689553_F-AA-20_data_IgG	Glcb1-4Glcb-4Glcb1-4Glc-AEAB	Cellotetraose DP4	1143	163	14
2	008_904155_F-AA-20_data_IgG	Glcb1-4Glcb-4Glcb1-4Glc-AEAB	Cellotetraose DP4	2896	118	4
2	009_957723_F-AA-20_data_IgG	Glcb1-4Glcb-4Glcb1-4Glc-AEAB	Cellotetraose DP4	2738	53	2
2	010_100990_M-Ca-20_data_IgG	Glcb1-4Glcb-4Glcb1-4Glc-AEAB	Cellotetraose DP4	15489	386	2
2	011_222790_M-Ca-20_data_IgG	Glcb1-4Glcb-4Glcb1-4Glc-AEAB	Cellotetraose DP4	670	74	11
2	012_280654_M-Ca-20_data_IgG	Glcb1-4Glcb-4Glcb1-4Glc-AEAB	Cellotetraose DP4	345	50	14
2	013_339477_M-Ca-20_data_IgG	Glcb1-4Glcb-4Glcb1-4Glc-AEAB	Cellotetraose DP4	2202	131	6
2	014_361480_M-Ca-20_data_IgG	Glcb1-4Glcb-4Glcb1-4Glc-AEAB	Cellotetraose DP4	75	3	4
2	015_445782_M-AA-20_data_IgG	Glcb1-4Glcb-4Glcb1-4Glc-AEAB	Cellotetraose DP4	317	79	25
2	016_709491_M-AA-20_data_IgG	Glcb1-4Glcb-4Glcb1-4Glc-AEAB	Cellotetraose DP4	187	11	6
2	017_731604_M-AA-20_data_IgG	Glcb1-4Glcb-4Glcb1-4Glc-AEAB	Cellotetraose DP4	244	29	12
2	018_2800654b_M-Hi-20_data_IgG	Glcb1-4Glcb-4Glcb1-4Glc-AEAB	Cellotetraose DP4	660	127	19
2	019_136379b_F-Ca-30_data_IgG	Glcb1-4Glcb-4Glcb1-4Glc-AEAB	Cellotetraose DP4	243	26	11
2	020_160651_F-Ca-30_data_IgG	Glcb1-4Glcb-4Glcb1-4Glc-AEAB	Cellotetraose DP4	218	7	3
2	021_161228_F-Ca-30_data_IgG	Glcb1-4Glcb-4Glcb1-4Glc-AEAB	Cellotetraose DP4	1616	71	4
2	022_164647_F-Ca-30_data_IgG	Glcb1-4Glcb-4Glcb1-4Glc-AEAB	Cellotetraose DP4	875	208	24
2	023_194396_F-Ca-30_data_IgG	Glcb1-4Glcb-4Glcb1-4Glc-AEAB	Cellotetraose DP4	617	72	12
2	024_100681_F-AA-30_data_IgG	Glcb1-4Glcb-4Glcb1-4Glc-AEAB	Cellotetraose DP4	822	41	5
2	025_105386_F-AA-30_data_IgG	Glcb1-4Glcb-4Glcb1-4Glc-AEAB	Cellotetraose DP4	171	35	21
2	026_128522_F-AA-30_data_IgG	Glcb1-4Glcb-4Glcb1-4Glc-AEAB	Cellotetraose DP4	4588	97	2
2	027_161178_F-AA-30_data_IgG	Glcb1-4Glcb-4Glcb1-4Glc-AEAB	Cellotetraose DP4	125	21	17
2	028_211578_F-AA-30_data_IgG	Glcb1-4Glcb-4Glcb1-4Glc-AEAB	Cellotetraose DP4	1470	244	17
2	029_108981_M-Ca-30_data_IgG	Glcb1-4Glcb-4Glcb1-4Glc-AEAB	Cellotetraose DP4	446	20	5
2	030_120403_M-Ca-30_data_IgG	Glcb1-4Glcb-4Glcb1-4Glc-AEAB	Cellotetraose DP4	1685	325	19
2	031_129226_M-Ca-30_data_IgG	Glcb1-4Glcb-4Glcb1-4Glc-AEAB	Cellotetraose DP4	384	61	16
2	032_136205_M-Ca-30_data_IgG	Glcb1-4Glcb-4Glcb1-4Glc-AEAB	Cellotetraose DP4	199	26	13
2	033_206690_M-Ca-30_data_IgG	Glcb1-4Glcb-4Glcb1-4Glc-AEAB	Cellotetraose DP4	2064	502	24
2	034_107889_M-AA-30_data_IgG	Glcb1-4Glcb-4Glcb1-4Glc-AEAB	Cellotetraose DP4	821	51	6
2	035_113856_M-AA-30_data_IgG	Glcb1-4Glcb-4Glcb1-4Glc-AEAB	Cellotetraose DP4	94	28	30
2	036_114524_M-AA-30_data_IgG	Glcb1-4Glcb-4Glcb1-4Glc-AEAB	Cellotetraose DP4	227	11	5
2	037_145724_M-AA-30_data_IgG	Glcb1-4Glcb-4Glcb1-4Glc-AEAB	Cellotetraose DP4	1088	29	3
2	038_184452_M-AA-30_data_IgG	Glcb1-4Glcb-4Glcb1-4Glc-AEAB	Cellotetraose DP4	1492	277	19
2	039_701197_M-Hi-30_data_IgG	Glcb1-4Glcb-4Glcb1-4Glc-AEAB	Cellotetraose DP4	46	12	26
2	040_110994_F-Ca-40_data_IgG	Glcb1-4Glcb-4Glcb1-4Glc-AEAB	Cellotetraose DP4	1380	183	13
2	041_224057_F-Ca-40_data_IgG	Glcb1-4Glcb-4Glcb1-4Glc-AEAB	Cellotetraose DP4	229	12	5
2	042_229382_F-Ca-40_data_IgG	Glcb1-4Glcb-4Glcb1-4Glc-AEAB	Cellotetraose DP4	447	32	7
2	043_234123_F-Ca-40_data_IgG	Glcb1-4Glcb-4Glcb1-4Glc-AEAB	Cellotetraose DP4	71	20	28
2	044_251073_F-Ca-40_data_IgG	Glcb1-4Glcb-4Glcb1-4Glc-AEAB	Cellotetraose DP4	372	5	1
2	045_125290_F-AA-40_data_IgG	Glcb1-4Glcb-4Glcb1-4Glc-AEAB	Cellotetraose DP4	203	39	19
2	046_128522_F-AA-40_data_IgG	Glcb1-4Glcb-4Glcb1-4Glc-AEAB	Cellotetraose DP4	6120	125	2
2	047_151881_F-AA-40_data_IgG	Glcb1-4Glcb-4Glcb1-4Glc-AEAB	Cellotetraose DP4	385	66	17
2	048_169778_F-AA-40_data_IgG	Glcb1-4Glcb-4Glcb1-4Glc-AEAB	Cellotetraose DP4	91	12	13
2	049_172100_F-AA-40_data_IgG	Glcb1-4Glcb-4Glcb1-4Glc-AEAB	Cellotetraose DP4	665	53	8
2	050_101013_M-Ca-40_data_IgG	Glcb1-4Glcb-4Glcb1-4Glc-AEAB	Cellotetraose DP4	99	17	17
2	051_103797_M-Ca-40_data_IgG	Glcb1-4Glcb-4Glcb1-4Glc-AEAB	Cellotetraose DP4	104	30	29
2	052_105457_M-Ca-40_data_IgG	Glcb1-4Glcb-4Glcb1-4Glc-AEAB	Cellotetraose DP4	8169	1418	17
2	053_106322_M-Ca-40_data_IgG	Glcb1-4Glcb-4Glcb1-4Glc-AEAB	Cellotetraose DP4	827	117	14
2	054_111805_M-AA-40_data_IgG	Glcb1-4Glcb-4Glcb1-4Glc-AEAB	Cellotetraose DP4	571	41	7
2	055_132848_M-AA-40_data_IgG	Glcb1-4Glcb-4Glcb1-4Glc-AEAB	Cellotetraose DP4	140	27	19
2	056_143455_M-AA-40_data_IgG	Glcb1-4Glcb-4Glcb1-4Glc-AEAB	Cellotetraose DP4	39	9	23
2	057_143730_M-AA-40_data_IgG	Glcb1-4Glcb-4Glcb1-4Glc-AEAB	Cellotetraose DP4	3520	100	3
2	058_145901_M-AA-40_data_IgG	Glcb1-4Glcb-4Glcb1-4Glc-AEAB	Cellotetraose DP4	580	95	16
2	059_293340_M-Hi-40_data_IgG	Glcb1-4Glcb-4Glcb1-4Glc-AEAB	Cellotetraose DP4	346	28	8
2	060_886844_M-Hi-40_data_IgG	Glcb1-4Glcb-4Glcb1-4Glc-AEAB	Cellotetraose DP4	3863	111	3
2	061_916034_M-Hi-40_data_IgG	Glcb1-4Glcb-4Glcb1-4Glc-AEAB	Cellotetraose DP4	341	51	15
2	062_106434_F-Ca-50_data_IgG	Glcb1-4Glcb-4Glcb1-4Glc-AEAB	Cellotetraose DP4	359	78	22
2	063_135461_F-Ca-50_data_IgG	Glcb1-4Glcb-4Glcb1-4Glc-AEAB	Cellotetraose DP4	323	7	2
2	064_139529_F-Ca-50_data_IgG	Glcb1-4Glcb-4Glcb1-4Glc-AEAB	Cellotetraose DP4	132	26	19
2	065_153724_F-Ca-50_data_IgG	Glcb1-4Glcb-4Glcb1-4Glc-AEAB	Cellotetraose DP4	108	8	7
2	066_159660_F-Ca-50_data_IgG	Glcb1-4Glcb-4Glcb1-4Glc-AEAB	Cellotetraose DP4	932	48	5
2	067_113362_F-AA-50_data_IgG	Glcb1-4Glcb-4Glcb1-4Glc-AEAB	Cellotetraose DP4	514	21	4
2	068_155102_F-AA-50_data_IgG	Glcb1-4Glcb-4Glcb1-4Glc-AEAB	Cellotetraose DP4	306	73	24
2	069_163507_F-AA-50_data_IgG	Glcb1-4Glcb-4Glcb1-4Glc-AEAB	Cellotetraose DP4	252	6	2
2	070_164007_F-AA-50_data_IgG	Glcb1-4Glcb-4Glcb1-4Glc-AEAB	Cellotetraose DP4	33	11	34
2	071_168814_F-AA-50_data_IgG	Glcb1-4Glcb-4Glcb1-4Glc-AEAB	Cellotetraose DP4	1650	159	10
2	072_101013_M-Ca-50_data_IgG	Glcb1-4Glcb-4Glcb1-4Glc-AEAB	Cellotetraose DP4	361	22	6
2	073_104930_M-Ca-50_data_IgG	Glcb1-4Glcb-4Glcb1-4Glc-AEAB	Cellotetraose DP4	2723	150	5
2	074_112287_M-Ca-50_data_IgG	Glcb1-4Glcb-4Glcb1-4Glc-AEAB	Cellotetraose DP4	579	28	5
2	075_112465_M-Ca-50_data_IgG	Glcb1-4Glcb-4Glcb1-4Glc-AEAB	Cellotetraose DP4	354	16	5
2	076_113543_M-Ca-50_data_IgG	Glcb1-4Glcb-4Glcb1-4Glc-AEAB	Cellotetraose DP4	776	58	7
2	077_105574_M-AA-50_data_IgG	Glcb1-4Glcb-4Glcb1-4Glc-AEAB	Cellotetraose DP4	493	88	18
2	078_106085_M-AA-50_data_IgG	Glcb1-4Glcb-4Glcb1-4Glc-AEAB	Cellotetraose DP4	36	41	113
2	079_106349_M-AA-50_data_IgG	Glcb1-4Glcb-4Glcb1-4Glc-AEAB	Cellotetraose DP4	72	8	11
2	080_121882_M-AA-50_data_IgG	Glcb1-4Glcb-4Glcb1-4Glc-AEAB	Cellotetraose DP4	1641	83	5
2	081_128897_M-AA-50_data_IgG	Glcb1-4Glcb-4Glcb1-4Glc-AEAB	Cellotetraose DP4	760	170	22
2	082_524541_M-Hi-50_data_IgG	Glcb1-4Glcb-4Glcb1-4Glc-AEAB	Cellotetraose DP4	888	176	20
2	083_635484_M-Hi-50_data_IgG	Glcb1-4Glcb-4Glcb1-4Glc-AEAB	Cellotetraose DP4	55	10	19
2	084_845968_M-Hi-50_data_IgG	Glcb1-4Glcb-4Glcb1-4Glc-AEAB	Cellotetraose DP4	297	24	8
2	085_978010_M-Hi-50_data_IgG	Glcb1-4Glcb-4Glcb1-4Glc-AEAB	Cellotetraose DP4	503	110	22
2	086_142831_F-Ca-60_data_IgG	Glcb1-4Glcb-4Glcb1-4Glc-AEAB	Cellotetraose DP4	26	14	51
2	087_159592_F-Ca-60_data_IgG	Glcb1-4Glcb-4Glcb1-4Glc-AEAB	Cellotetraose DP4	944	168	18
2	088_160961_F-Ca-60_data_IgG	Glcb1-4Glcb-4Glcb1-4Glc-AEAB	Cellotetraose DP4	158	14	9
2	089_161270_F-Ca-60_data_IgG	Glcb1-4Glcb-4Glcb1-4Glc-AEAB	Cellotetraose DP4	48	10	21
2	090_190487_F-Ca-60_data_IgG	Glcb1-4Glcb-4Glcb1-4Glc-AEAB	Cellotetraose DP4	44	3	7
2	091_150985_F-AA-60_data_IgG	Glcb1-4Glcb-4Glcb1-4Glc-AEAB	Cellotetraose DP4	807	233	29
2	092_164007_F-AA-60_data_IgG	Glcb1-4Glcb-4Glcb1-4Glc-AEAB	Cellotetraose DP4	22	7	31
2	093_171352_F-AA-60_data_IgG	Glcb1-4Glcb-4Glcb1-4Glc-AEAB	Cellotetraose DP4	351	106	30
2	094_184388_F-AA-60_data_IgG	Glcb1-4Glcb-4Glcb1-4Glc-AEAB	Cellotetraose DP4	15893	416	3
2	095_195794_F-AA-60_data_IgG	Glcb1-4Glcb-4Glcb1-4Glc-AEAB	Cellotetraose DP4	9	2	24
2	096_107747_M-Ca-60_data_IgG	Glcb1-4Glcb-4Glcb1-4Glc-AEAB	Cellotetraose DP4	8083	2755	34
2	097_112465_M-Ca-60_data_IgG	Glcb1-4Glcb-4Glcb1-4Glc-AEAB	Cellotetraose DP4	217	9	4
2	098_121661_M-Ca-60_data_IgG	Glcb1-4Glcb-4Glcb1-4Glc-AEAB	Cellotetraose DP4	3	3	120
2	099_128019_M-Ca-60_data_IgG	Glcb1-4Glcb-4Glcb1-4Glc-AEAB	Cellotetraose DP4	83	14	17
2	100_137130_M-Ca-60_data_IgG	Glcb1-4Glcb-4Glcb1-4Glc-AEAB	Cellotetraose DP4	182	36	20
2	101_104091_M-AA-60_data_IgG	Glcb1-4Glcb-4Glcb1-4Glc-AEAB	Cellotetraose DP4	102	33	32
2	102_106085b_M-AA-60_data_IgG	Glcb1-4Glcb-4Glcb1-4Glc-AEAB	Cellotetraose DP4	53	6	11
2	103_141251_M-AA-60_data_IgG	Glcb1-4Glcb-4Glcb1-4Glc-AEAB	Cellotetraose DP4	556	101	18
2	104_156318_M-AA-60_data_IgG	Glcb1-4Glcb-4Glcb1-4Glc-AEAB	Cellotetraose DP4	878	116	13
2	105_170975_M-AA-60_data_IgG	Glcb1-4Glcb-4Glcb1-4Glc-AEAB	Cellotetraose DP4	471	85	18
3	001_109486_F-Ca-20_data_IgG	Glcb1-4Glcb1-4Glcb1-4Glcb1-4Glc-AEAB	Cellopentaose DP5	440	23	5
3	002_123656_F-Ca-20_data_IgG	Glcb1-4Glcb1-4Glcb1-4Glcb1-4Glc-AEAB	Cellopentaose DP5	575	57	10
3	003_136379_F-Ca-20_data_IgG	Glcb1-4Glcb1-4Glcb1-4Glcb1-4Glc-AEAB	Cellopentaose DP5	387	22	6
3	004_158678_F-Ca-20_data_IgG	Glcb1-4Glcb1-4Glcb1-4Glcb1-4Glc-AEAB	Cellopentaose DP5	389	49	13
3	005_169594_F-Ca-20_data_IgG	Glcb1-4Glcb1-4Glcb1-4Glcb1-4Glc-AEAB	Cellopentaose DP5	2808	431	15
3	006_502042_F-AA-20_data_IgG	Glcb1-4Glcb1-4Glcb1-4Glcb1-4Glc-AEAB	Cellopentaose DP5	1491	94	6
3	007_689553_F-AA-20_data_IgG	Glcb1-4Glcb1-4Glcb1-4Glcb1-4Glc-AEAB	Cellopentaose DP5	520	22	4
3	008_904155_F-AA-20_data_IgG	Glcb1-4Glcb1-4Glcb1-4Glcb1-4Glc-AEAB	Cellopentaose DP5	1437	30	2
3	009_957723_F-AA-20_data_IgG	Glcb1-4Glcb1-4Glcb1-4Glcb1-4Glc-AEAB	Cellopentaose DP5	353	41	12
3	010_100990_M-Ca-20_data_IgG	Glcb1-4Glcb1-4Glcb1-4Glcb1-4Glc-AEAB	Cellopentaose DP5	12760	4023	32
3	011_222790_M-Ca-20_data_IgG	Glcb1-4Glcb1-4Glcb1-4Glcb1-4Glc-AEAB	Cellopentaose DP5	1159	87	8
3	012_280654_M-Ca-20_data_IgG	Glcb1-4Glcb1-4Glcb1-4Glcb1-4Glc-AEAB	Cellopentaose DP5	138	14	10
3	013_339477_M-Ca-20_data_IgG	Glcb1-4Glcb1-4Glcb1-4Glcb1-4Glc-AEAB	Cellopentaose DP5	583	57	10
3	014_361480_M-Ca-20_data_IgG	Glcb1-4Glcb1-4Glcb1-4Glcb1-4Glc-AEAB	Cellopentaose DP5	41	3	8
3	015_445782_M-AA-20_data_IgG	Glcb1-4Glcb1-4Glcb1-4Glcb1-4Glc-AEAB	Cellopentaose DP5	75	6	8
3	016_709491_M-AA-20_data_IgG	Glcb1-4Glcb1-4Glcb1-4Glcb1-4Glc-AEAB	Cellopentaose DP5	94	19	20
3	017_731604_M-AA-20_data_IgG	Glcb1-4Glcb1-4Glcb1-4Glcb1-4Glc-AEAB	Cellopentaose DP5	108	16	15
3	018_2800654b_M-Hi-20_data_IgG	Glcb1-4Glcb1-4Glcb1-4Glcb1-4Glc-AEAB	Cellopentaose DP5	528	7	1
3	019_136379b_F-Ca-30_data_IgG	Glcb1-4Glcb1-4Glcb1-4Glcb1-4Glc-AEAB	Cellopentaose DP5	472	9	2
3	020_160651_F-Ca-30_data_IgG	Glcb1-4Glcb1-4Glcb1-4Glcb1-4Glc-AEAB	Cellopentaose DP5	174	6	3
3	021_161228_F-Ca-30_data_IgG	Glcb1-4Glcb1-4Glcb1-4Glcb1-4Glc-AEAB	Cellopentaose DP5	988	169	17
3	022_164647_F-Ca-30_data_IgG	Glcb1-4Glcb1-4Glcb1-4Glcb1-4Glc-AEAB	Cellopentaose DP5	216	63	29
3	023_194396_F-Ca-30_data_IgG	Glcb1-4Glcb1-4Glcb1-4Glcb1-4Glc-AEAB	Cellopentaose DP5	154	39	25
3	024_100681_F-AA-30_data_IgG	Glcb1-4Glcb1-4Glcb1-4Glcb1-4Glc-AEAB	Cellopentaose DP5	1253	94	7
3	025_105386_F-AA-30_data_IgG	Glcb1-4Glcb1-4Glcb1-4Glcb1-4Glc-AEAB	Cellopentaose DP5	60	31	52
3	026_128522_F-AA-30_data_IgG	Glcb1-4Glcb1-4Glcb1-4Glcb1-4Glc-AEAB	Cellopentaose DP5	2917	175	6
3	027_161178_F-AA-30_data_IgG	Glcb1-4Glcb1-4Glcb1-4Glcb1-4Glc-AEAB	Cellopentaose DP5	53	3	6
3	028_211578_F-AA-30_data_IgG	Glcb1-4Glcb1-4Glcb1-4Glcb1-4Glc-AEAB	Cellopentaose DP5	512	22	4
3	029_108981_M-Ca-30_data_IgG	Glcb1-4Glcb1-4Glcb1-4Glcb1-4Glc-AEAB	Cellopentaose DP5	145	25	17
3	030_120403_M-Ca-30_data_IgG	Glcb1-4Glcb1-4Glcb1-4Glcb1-4Glc-AEAB	Cellopentaose DP5	913	46	5
3	031_129226_M-Ca-30_data_IgG	Glcb1-4Glcb1-4Glcb1-4Glcb1-4Glc-AEAB	Cellopentaose DP5	204	11	5
3	032_136205_M-Ca-30_data_IgG	Glcb1-4Glcb1-4Glcb1-4Glcb1-4Glc-AEAB	Cellopentaose DP5	148	20	13
3	033_206690_M-Ca-30_data_IgG	Glcb1-4Glcb1-4Glcb1-4Glcb1-4Glc-AEAB	Cellopentaose DP5	1010	90	9
3	034_107889_M-AA-30_data_IgG	Glcb1-4Glcb1-4Glcb1-4Glcb1-4Glc-AEAB	Cellopentaose DP5	296	20	7
3	035_113856_M-AA-30_data_IgG	Glcb1-4Glcb1-4Glcb1-4Glcb1-4Glc-AEAB	Cellopentaose DP5	35	5	13
3	036_114524_M-AA-30_data_IgG	Glcb1-4Glcb1-4Glcb1-4Glcb1-4Glc-AEAB	Cellopentaose DP5	95	9	10
3	037_145724_M-AA-30_data_IgG	Glcb1-4Glcb1-4Glcb1-4Glcb1-4Glc-AEAB	Cellopentaose DP5	400	31	8
3	038_184452_M-AA-30_data_IgG	Glcb1-4Glcb1-4Glcb1-4Glcb1-4Glc-AEAB	Cellopentaose DP5	644	52	8
3	039_701197_M-Hi-30_data_IgG	Glcb1-4Glcb1-4Glcb1-4Glcb1-4Glc-AEAB	Cellopentaose DP5	28	7	25
3	040_110994_F-Ca-40_data_IgG	Glcb1-4Glcb1-4Glcb1-4Glcb1-4Glc-AEAB	Cellopentaose DP5	624	32	5
3	041_224057_F-Ca-40_data_IgG	Glcb1-4Glcb1-4Glcb1-4Glcb1-4Glc-AEAB	Cellopentaose DP5	82	19	23
3	042_229382_F-Ca-40_data_IgG	Glcb1-4Glcb1-4Glcb1-4Glcb1-4Glc-AEAB	Cellopentaose DP5	186	17	9
3	043_234123_F-Ca-40_data_IgG	Glcb1-4Glcb1-4Glcb1-4Glcb1-4Glc-AEAB	Cellopentaose DP5	33	22	67
3	044_251073_F-Ca-40_data_IgG	Glcb1-4Glcb1-4Glcb1-4Glcb1-4Glc-AEAB	Cellopentaose DP5	138	14	10
3	045_125290_F-AA-40_data_IgG	Glcb1-4Glcb1-4Glcb1-4Glcb1-4Glc-AEAB	Cellopentaose DP5	101	4	4
3	046_128522_F-AA-40_data_IgG	Glcb1-4Glcb1-4Glcb1-4Glcb1-4Glc-AEAB	Cellopentaose DP5	3280	767	23
3	047_151881_F-AA-40_data_IgG	Glcb1-4Glcb1-4Glcb1-4Glcb1-4Glc-AEAB	Cellopentaose DP5	135	31	23
3	048_169778_F-AA-40_data_IgG	Glcb1-4Glcb1-4Glcb1-4Glcb1-4Glc-AEAB	Cellopentaose DP5	53	6	12
3	049_172100_F-AA-40_data_IgG	Glcb1-4Glcb1-4Glcb1-4Glcb1-4Glc-AEAB	Cellopentaose DP5	141	15	11
3	050_101013_M-Ca-40_data_IgG	Glcb1-4Glcb1-4Glcb1-4Glcb1-4Glc-AEAB	Cellopentaose DP5	46	3	7
3	051_103797_M-Ca-40_data_IgG	Glcb1-4Glcb1-4Glcb1-4Glcb1-4Glc-AEAB	Cellopentaose DP5	48	4	8
3	052_105457_M-Ca-40_data_IgG	Glcb1-4Glcb1-4Glcb1-4Glcb1-4Glc-AEAB	Cellopentaose DP5	3633	205	6
3	053_106322_M-Ca-40_data_IgG	Glcb1-4Glcb1-4Glcb1-4Glcb1-4Glc-AEAB	Cellopentaose DP5	287	15	5
3	054_111805_M-AA-40_data_IgG	Glcb1-4Glcb1-4Glcb1-4Glcb1-4Glc-AEAB	Cellopentaose DP5	131	36	27
3	055_132848_M-AA-40_data_IgG	Glcb1-4Glcb1-4Glcb1-4Glcb1-4Glc-AEAB	Cellopentaose DP5	106	18	17
3	056_143455_M-AA-40_data_IgG	Glcb1-4Glcb1-4Glcb1-4Glcb1-4Glc-AEAB	Cellopentaose DP5	16	11	71
3	057_143730_M-AA-40_data_IgG	Glcb1-4Glcb1-4Glcb1-4Glcb1-4Glc-AEAB	Cellopentaose DP5	1829	399	22
3	058_145901_M-AA-40_data_IgG	Glcb1-4Glcb1-4Glcb1-4Glcb1-4Glc-AEAB	Cellopentaose DP5	225	6	3
3	059_293340_M-Hi-40_data_IgG	Glcb1-4Glcb1-4Glcb1-4Glcb1-4Glc-AEAB	Cellopentaose DP5	447	30	7
3	060_886844_M-Hi-40_data_IgG	Glcb1-4Glcb1-4Glcb1-4Glcb1-4Glc-AEAB	Cellopentaose DP5	2341	529	23
3	061_916034_M-Hi-40_data_IgG	Glcb1-4Glcb1-4Glcb1-4Glcb1-4Glc-AEAB	Cellopentaose DP5	199	24	12
3	062_106434_F-Ca-50_data_IgG	Glcb1-4Glcb1-4Glcb1-4Glcb1-4Glc-AEAB	Cellopentaose DP5	183	18	10
3	063_135461_F-Ca-50_data_IgG	Glcb1-4Glcb1-4Glcb1-4Glcb1-4Glc-AEAB	Cellopentaose DP5	273	11	4
3	064_139529_F-Ca-50_data_IgG	Glcb1-4Glcb1-4Glcb1-4Glcb1-4Glc-AEAB	Cellopentaose DP5	50	5	11
3	065_153724_F-Ca-50_data_IgG	Glcb1-4Glcb1-4Glcb1-4Glcb1-4Glc-AEAB	Cellopentaose DP5	51	4	8
3	066_159660_F-Ca-50_data_IgG	Glcb1-4Glcb1-4Glcb1-4Glcb1-4Glc-AEAB	Cellopentaose DP5	367	36	10
3	067_113362_F-AA-50_data_IgG	Glcb1-4Glcb1-4Glcb1-4Glcb1-4Glc-AEAB	Cellopentaose DP5	189	6	3
3	068_155102_F-AA-50_data_IgG	Glcb1-4Glcb1-4Glcb1-4Glcb1-4Glc-AEAB	Cellopentaose DP5	180	17	10
3	069_163507_F-AA-50_data_IgG	Glcb1-4Glcb1-4Glcb1-4Glcb1-4Glc-AEAB	Cellopentaose DP5	147	9	6
3	070_164007_F-AA-50_data_IgG	Glcb1-4Glcb1-4Glcb1-4Glcb1-4Glc-AEAB	Cellopentaose DP5	24	3	14
3	071_168814_F-AA-50_data_IgG	Glcb1-4Glcb1-4Glcb1-4Glcb1-4Glc-AEAB	Cellopentaose DP5	893	50	6
3	072_101013_M-Ca-50_data_IgG	Glcb1-4Glcb1-4Glcb1-4Glcb1-4Glc-AEAB	Cellopentaose DP5	224	37	17
3	073_104930_M-Ca-50_data_IgG	Glcb1-4Glcb1-4Glcb1-4Glcb1-4Glc-AEAB	Cellopentaose DP5	965	101	10
3	074_112287_M-Ca-50_data_IgG	Glcb1-4Glcb1-4Glcb1-4Glcb1-4Glc-AEAB	Cellopentaose DP5	399	22	5
3	075_112465_M-Ca-50_data_IgG	Glcb1-4Glcb1-4Glcb1-4Glcb1-4Glc-AEAB	Cellopentaose DP5	106	24	23
3	076_113543_M-Ca-50_data_IgG	Glcb1-4Glcb1-4Glcb1-4Glcb1-4Glc-AEAB	Cellopentaose DP5	243	54	22
3	077_105574_M-AA-50_data_IgG	Glcb1-4Glcb1-4Glcb1-4Glcb1-4Glc-AEAB	Cellopentaose DP5	217	28	13
3	078_106085_M-AA-50_data_IgG	Glcb1-4Glcb1-4Glcb1-4Glcb1-4Glc-AEAB	Cellopentaose DP5	36	6	17
3	079_106349_M-AA-50_data_IgG	Glcb1-4Glcb1-4Glcb1-4Glcb1-4Glc-AEAB	Cellopentaose DP5	45	4	9
3	080_121882_M-AA-50_data_IgG	Glcb1-4Glcb1-4Glcb1-4Glcb1-4Glc-AEAB	Cellopentaose DP5	465	41	9
3	081_128897_M-AA-50_data_IgG	Glcb1-4Glcb1-4Glcb1-4Glcb1-4Glc-AEAB	Cellopentaose DP5	274	82	30
3	082_524541_M-Hi-50_data_IgG	Glcb1-4Glcb1-4Glcb1-4Glcb1-4Glc-AEAB	Cellopentaose DP5	383	11	3
3	083_635484_M-Hi-50_data_IgG	Glcb1-4Glcb1-4Glcb1-4Glcb1-4Glc-AEAB	Cellopentaose DP5	29	2	8
3	084_845968_M-Hi-50_data_IgG	Glcb1-4Glcb1-4Glcb1-4Glcb1-4Glc-AEAB	Cellopentaose DP5	77	33	43
3	085_978010_M-Hi-50_data_IgG	Glcb1-4Glcb1-4Glcb1-4Glcb1-4Glc-AEAB	Cellopentaose DP5	136	18	13
3	086_142831_F-Ca-60_data_IgG	Glcb1-4Glcb1-4Glcb1-4Glcb1-4Glc-AEAB	Cellopentaose DP5	27	10	39
3	087_159592_F-Ca-60_data_IgG	Glcb1-4Glcb1-4Glcb1-4Glcb1-4Glc-AEAB	Cellopentaose DP5	536	7	1
3	088_160961_F-Ca-60_data_IgG	Glcb1-4Glcb1-4Glcb1-4Glcb1-4Glc-AEAB	Cellopentaose DP5	75	12	17
3	089_161270_F-Ca-60_data_IgG	Glcb1-4Glcb1-4Glcb1-4Glcb1-4Glc-AEAB	Cellopentaose DP5	18	3	15
3	090_190487_F-Ca-60_data_IgG	Glcb1-4Glcb1-4Glcb1-4Glcb1-4Glc-AEAB	Cellopentaose DP5	31	7	21
3	091_150985_F-AA-60_data_IgG	Glcb1-4Glcb1-4Glcb1-4Glcb1-4Glc-AEAB	Cellopentaose DP5	551	91	17
3	092_164007_F-AA-60_data_IgG	Glcb1-4Glcb1-4Glcb1-4Glcb1-4Glc-AEAB	Cellopentaose DP5	21	12	58
3	093_171352_F-AA-60_data_IgG	Glcb1-4Glcb1-4Glcb1-4Glcb1-4Glc-AEAB	Cellopentaose DP5	212	37	17
3	094_184388_F-AA-60_data_IgG	Glcb1-4Glcb1-4Glcb1-4Glcb1-4Glc-AEAB	Cellopentaose DP5	9174	276	3
3	095_195794_F-AA-60_data_IgG	Glcb1-4Glcb1-4Glcb1-4Glcb1-4Glc-AEAB	Cellopentaose DP5	26	3	10
3	096_107747_M-Ca-60_data_IgG	Glcb1-4Glcb1-4Glcb1-4Glcb1-4Glc-AEAB	Cellopentaose DP5	4192	1075	26
3	097_112465_M-Ca-60_data_IgG	Glcb1-4Glcb1-4Glcb1-4Glcb1-4Glc-AEAB	Cellopentaose DP5	75	5	6
3	098_121661_M-Ca-60_data_IgG	Glcb1-4Glcb1-4Glcb1-4Glcb1-4Glc-AEAB	Cellopentaose DP5	6	5	85
3	099_128019_M-Ca-60_data_IgG	Glcb1-4Glcb1-4Glcb1-4Glcb1-4Glc-AEAB	Cellopentaose DP5	53	13	24
3	100_137130_M-Ca-60_data_IgG	Glcb1-4Glcb1-4Glcb1-4Glcb1-4Glc-AEAB	Cellopentaose DP5	103	11	11
3	101_104091_M-AA-60_data_IgG	Glcb1-4Glcb1-4Glcb1-4Glcb1-4Glc-AEAB	Cellopentaose DP5	-16	21	-129
3	102_106085b_M-AA-60_data_IgG	Glcb1-4Glcb1-4Glcb1-4Glcb1-4Glc-AEAB	Cellopentaose DP5	31	5	15
3	103_141251_M-AA-60_data_IgG	Glcb1-4Glcb1-4Glcb1-4Glcb1-4Glc-AEAB	Cellopentaose DP5	200	32	16
3	104_156318_M-AA-60_data_IgG	Glcb1-4Glcb1-4Glcb1-4Glcb1-4Glc-AEAB	Cellopentaose DP5	341	75	22
3	105_170975_M-AA-60_data_IgG	Glcb1-4Glcb1-4Glcb1-4Glcb1-4Glc-AEAB	Cellopentaose DP5	153	23	15
4	001_109486_F-Ca-20_data_IgG	Glca1-4Glca1-4Glc-AEAB	Maltotriose DP3	7	4	53
4	002_123656_F-Ca-20_data_IgG	Glca1-4Glca1-4Glc-AEAB	Maltotriose DP3	19	9	48
4	003_136379_F-Ca-20_data_IgG	Glca1-4Glca1-4Glc-AEAB	Maltotriose DP3	44	7	17
4	004_158678_F-Ca-20_data_IgG	Glca1-4Glca1-4Glc-AEAB	Maltotriose DP3	54	52	96
4	005_169594_F-Ca-20_data_IgG	Glca1-4Glca1-4Glc-AEAB	Maltotriose DP3	72	14	20
4	006_502042_F-AA-20_data_IgG	Glca1-4Glca1-4Glc-AEAB	Maltotriose DP3	26	30	117
4	007_689553_F-AA-20_data_IgG	Glca1-4Glca1-4Glc-AEAB	Maltotriose DP3	40	7	18
4	008_904155_F-AA-20_data_IgG	Glca1-4Glca1-4Glc-AEAB	Maltotriose DP3	26	13	50
4	009_957723_F-AA-20_data_IgG	Glca1-4Glca1-4Glc-AEAB	Maltotriose DP3	68	51	75
4	010_100990_M-Ca-20_data_IgG	Glca1-4Glca1-4Glc-AEAB	Maltotriose DP3	0	5	-1800
4	011_222790_M-Ca-20_data_IgG	Glca1-4Glca1-4Glc-AEAB	Maltotriose DP3	27	8	28
4	012_280654_M-Ca-20_data_IgG	Glca1-4Glca1-4Glc-AEAB	Maltotriose DP3	3	4	129
4	013_339477_M-Ca-20_data_IgG	Glca1-4Glca1-4Glc-AEAB	Maltotriose DP3	43	8	19
4	014_361480_M-Ca-20_data_IgG	Glca1-4Glca1-4Glc-AEAB	Maltotriose DP3	29	20	68
4	015_445782_M-AA-20_data_IgG	Glca1-4Glca1-4Glc-AEAB	Maltotriose DP3	32	12	39
4	016_709491_M-AA-20_data_IgG	Glca1-4Glca1-4Glc-AEAB	Maltotriose DP3	18	13	72
4	017_731604_M-AA-20_data_IgG	Glca1-4Glca1-4Glc-AEAB	Maltotriose DP3	17	7	42
4	018_2800654b_M-Hi-20_data_IgG	Glca1-4Glca1-4Glc-AEAB	Maltotriose DP3	0	8	3272
4	019_136379b_F-Ca-30_data_IgG	Glca1-4Glca1-4Glc-AEAB	Maltotriose DP3	48	15	32
4	020_160651_F-Ca-30_data_IgG	Glca1-4Glca1-4Glc-AEAB	Maltotriose DP3	20	7	36
4	021_161228_F-Ca-30_data_IgG	Glca1-4Glca1-4Glc-AEAB	Maltotriose DP3	15	2	16
4	022_164647_F-Ca-30_data_IgG	Glca1-4Glca1-4Glc-AEAB	Maltotriose DP3	12	17	147
4	023_194396_F-Ca-30_data_IgG	Glca1-4Glca1-4Glc-AEAB	Maltotriose DP3	76	12	16
4	024_100681_F-AA-30_data_IgG	Glca1-4Glca1-4Glc-AEAB	Maltotriose DP3	78	34	44
4	025_105386_F-AA-30_data_IgG	Glca1-4Glca1-4Glc-AEAB	Maltotriose DP3	21	6	29
4	026_128522_F-AA-30_data_IgG	Glca1-4Glca1-4Glc-AEAB	Maltotriose DP3	-16	3	-18
4	027_161178_F-AA-30_data_IgG	Glca1-4Glca1-4Glc-AEAB	Maltotriose DP3	16	11	70
4	028_211578_F-AA-30_data_IgG	Glca1-4Glca1-4Glc-AEAB	Maltotriose DP3	31	2	7
4	029_108981_M-Ca-30_data_IgG	Glca1-4Glca1-4Glc-AEAB	Maltotriose DP3	6	6	89
4	030_120403_M-Ca-30_data_IgG	Glca1-4Glca1-4Glc-AEAB	Maltotriose DP3	48	11	23
4	031_129226_M-Ca-30_data_IgG	Glca1-4Glca1-4Glc-AEAB	Maltotriose DP3	131	41	32
4	032_136205_M-Ca-30_data_IgG	Glca1-4Glca1-4Glc-AEAB	Maltotriose DP3	12	7	58
4	033_206690_M-Ca-30_data_IgG	Glca1-4Glca1-4Glc-AEAB	Maltotriose DP3	20	5	26
4	034_107889_M-AA-30_data_IgG	Glca1-4Glca1-4Glc-AEAB	Maltotriose DP3	49	32	64
4	035_113856_M-AA-30_data_IgG	Glca1-4Glca1-4Glc-AEAB	Maltotriose DP3	21	8	39
4	036_114524_M-AA-30_data_IgG	Glca1-4Glca1-4Glc-AEAB	Maltotriose DP3	42	6	13
4	037_145724_M-AA-30_data_IgG	Glca1-4Glca1-4Glc-AEAB	Maltotriose DP3	12	6	54
4	038_184452_M-AA-30_data_IgG	Glca1-4Glca1-4Glc-AEAB	Maltotriose DP3	4	11	266
4	039_701197_M-Hi-30_data_IgG	Glca1-4Glca1-4Glc-AEAB	Maltotriose DP3	11	8	71
4	040_110994_F-Ca-40_data_IgG	Glca1-4Glca1-4Glc-AEAB	Maltotriose DP3	15	10	65
4	041_224057_F-Ca-40_data_IgG	Glca1-4Glca1-4Glc-AEAB	Maltotriose DP3	156	10	7
4	042_229382_F-Ca-40_data_IgG	Glca1-4Glca1-4Glc-AEAB	Maltotriose DP3	50	13	25
4	043_234123_F-Ca-40_data_IgG	Glca1-4Glca1-4Glc-AEAB	Maltotriose DP3	20	5	27
4	044_251073_F-Ca-40_data_IgG	Glca1-4Glca1-4Glc-AEAB	Maltotriose DP3	37	5	13
4	045_125290_F-AA-40_data_IgG	Glca1-4Glca1-4Glc-AEAB	Maltotriose DP3	31	3	11
4	046_128522_F-AA-40_data_IgG	Glca1-4Glca1-4Glc-AEAB	Maltotriose DP3	-27	30	-113
4	047_151881_F-AA-40_data_IgG	Glca1-4Glca1-4Glc-AEAB	Maltotriose DP3	9	17	187
4	048_169778_F-AA-40_data_IgG	Glca1-4Glca1-4Glc-AEAB	Maltotriose DP3	23	5	20
4	049_172100_F-AA-40_data_IgG	Glca1-4Glca1-4Glc-AEAB	Maltotriose DP3	21	8	38
4	050_101013_M-Ca-40_data_IgG	Glca1-4Glca1-4Glc-AEAB	Maltotriose DP3	39	14	35
4	051_103797_M-Ca-40_data_IgG	Glca1-4Glca1-4Glc-AEAB	Maltotriose DP3	87	24	27
4	052_105457_M-Ca-40_data_IgG	Glca1-4Glca1-4Glc-AEAB	Maltotriose DP3	48	5	10
4	053_106322_M-Ca-40_data_IgG	Glca1-4Glca1-4Glc-AEAB	Maltotriose DP3	264	16	6
4	054_111805_M-AA-40_data_IgG	Glca1-4Glca1-4Glc-AEAB	Maltotriose DP3	3	7	268
4	055_132848_M-AA-40_data_IgG	Glca1-4Glca1-4Glc-AEAB	Maltotriose DP3	27	5	19
4	056_143455_M-AA-40_data_IgG	Glca1-4Glca1-4Glc-AEAB	Maltotriose DP3	16	4	25
4	057_143730_M-AA-40_data_IgG	Glca1-4Glca1-4Glc-AEAB	Maltotriose DP3	153	7	5
4	058_145901_M-AA-40_data_IgG	Glca1-4Glca1-4Glc-AEAB	Maltotriose DP3	34	4	13
4	059_293340_M-Hi-40_data_IgG	Glca1-4Glca1-4Glc-AEAB	Maltotriose DP3	15	8	58
4	060_886844_M-Hi-40_data_IgG	Glca1-4Glca1-4Glc-AEAB	Maltotriose DP3	-18	6	-37
4	061_916034_M-Hi-40_data_IgG	Glca1-4Glca1-4Glc-AEAB	Maltotriose DP3	23	6	27
4	062_106434_F-Ca-50_data_IgG	Glca1-4Glca1-4Glc-AEAB	Maltotriose DP3	2855	210	7
4	063_135461_F-Ca-50_data_IgG	Glca1-4Glca1-4Glc-AEAB	Maltotriose DP3	30	7	22
4	064_139529_F-Ca-50_data_IgG	Glca1-4Glca1-4Glc-AEAB	Maltotriose DP3	20	15	74
4	065_153724_F-Ca-50_data_IgG	Glca1-4Glca1-4Glc-AEAB	Maltotriose DP3	-17	3	-18
4	066_159660_F-Ca-50_data_IgG	Glca1-4Glca1-4Glc-AEAB	Maltotriose DP3	32	14	43
4	067_113362_F-AA-50_data_IgG	Glca1-4Glca1-4Glc-AEAB	Maltotriose DP3	12	3	26
4	068_155102_F-AA-50_data_IgG	Glca1-4Glca1-4Glc-AEAB	Maltotriose DP3	48	15	31
4	069_163507_F-AA-50_data_IgG	Glca1-4Glca1-4Glc-AEAB	Maltotriose DP3	32	8	25
4	070_164007_F-AA-50_data_IgG	Glca1-4Glca1-4Glc-AEAB	Maltotriose DP3	25	8	32
4	071_168814_F-AA-50_data_IgG	Glca1-4Glca1-4Glc-AEAB	Maltotriose DP3	94	9	10
4	072_101013_M-Ca-50_data_IgG	Glca1-4Glca1-4Glc-AEAB	Maltotriose DP3	262	30	11
4	073_104930_M-Ca-50_data_IgG	Glca1-4Glca1-4Glc-AEAB	Maltotriose DP3	21	10	47
4	074_112287_M-Ca-50_data_IgG	Glca1-4Glca1-4Glc-AEAB	Maltotriose DP3	32	3	10
4	075_112465_M-Ca-50_data_IgG	Glca1-4Glca1-4Glc-AEAB	Maltotriose DP3	30	8	27
4	076_113543_M-Ca-50_data_IgG	Glca1-4Glca1-4Glc-AEAB	Maltotriose DP3	11	8	68
4	077_105574_M-AA-50_data_IgG	Glca1-4Glca1-4Glc-AEAB	Maltotriose DP3	52	22	42
4	078_106085_M-AA-50_data_IgG	Glca1-4Glca1-4Glc-AEAB	Maltotriose DP3	350	12	3
4	079_106349_M-AA-50_data_IgG	Glca1-4Glca1-4Glc-AEAB	Maltotriose DP3	34	8	24
4	080_121882_M-AA-50_data_IgG	Glca1-4Glca1-4Glc-AEAB	Maltotriose DP3	38	14	36
4	081_128897_M-AA-50_data_IgG	Glca1-4Glca1-4Glc-AEAB	Maltotriose DP3	52	11	21
4	082_524541_M-Hi-50_data_IgG	Glca1-4Glca1-4Glc-AEAB	Maltotriose DP3	35	5	15
4	083_635484_M-Hi-50_data_IgG	Glca1-4Glca1-4Glc-AEAB	Maltotriose DP3	22	1	6
4	084_845968_M-Hi-50_data_IgG	Glca1-4Glca1-4Glc-AEAB	Maltotriose DP3	34	21	63
4	085_978010_M-Hi-50_data_IgG	Glca1-4Glca1-4Glc-AEAB	Maltotriose DP3	242	11	4
4	086_142831_F-Ca-60_data_IgG	Glca1-4Glca1-4Glc-AEAB	Maltotriose DP3	18	11	63
4	087_159592_F-Ca-60_data_IgG	Glca1-4Glca1-4Glc-AEAB	Maltotriose DP3	317	19	6
4	088_160961_F-Ca-60_data_IgG	Glca1-4Glca1-4Glc-AEAB	Maltotriose DP3	31	5	15
4	089_161270_F-Ca-60_data_IgG	Glca1-4Glca1-4Glc-AEAB	Maltotriose DP3	23	23	100
4	090_190487_F-Ca-60_data_IgG	Glca1-4Glca1-4Glc-AEAB	Maltotriose DP3	8	8	102
4	091_150985_F-AA-60_data_IgG	Glca1-4Glca1-4Glc-AEAB	Maltotriose DP3	38	13	34
4	092_164007_F-AA-60_data_IgG	Glca1-4Glca1-4Glc-AEAB	Maltotriose DP3	14	2	16
4	093_171352_F-AA-60_data_IgG	Glca1-4Glca1-4Glc-AEAB	Maltotriose DP3	25	4	16
4	094_184388_F-AA-60_data_IgG	Glca1-4Glca1-4Glc-AEAB	Maltotriose DP3	65	16	25
4	095_195794_F-AA-60_data_IgG	Glca1-4Glca1-4Glc-AEAB	Maltotriose DP3	11	7	63
4	096_107747_M-Ca-60_data_IgG	Glca1-4Glca1-4Glc-AEAB	Maltotriose DP3	119	30	25
4	097_112465_M-Ca-60_data_IgG	Glca1-4Glca1-4Glc-AEAB	Maltotriose DP3	25	7	29
4	098_121661_M-Ca-60_data_IgG	Glca1-4Glca1-4Glc-AEAB	Maltotriose DP3	8	3	34
4	099_128019_M-Ca-60_data_IgG	Glca1-4Glca1-4Glc-AEAB	Maltotriose DP3	19	2	9
4	100_137130_M-Ca-60_data_IgG	Glca1-4Glca1-4Glc-AEAB	Maltotriose DP3	25	5	19
4	101_104091_M-AA-60_data_IgG	Glca1-4Glca1-4Glc-AEAB	Maltotriose DP3	-84	2	-3
4	102_106085b_M-AA-60_data_IgG	Glca1-4Glca1-4Glc-AEAB	Maltotriose DP3	137	41	30
4	103_141251_M-AA-60_data_IgG	Glca1-4Glca1-4Glc-AEAB	Maltotriose DP3	16	5	33
4	104_156318_M-AA-60_data_IgG	Glca1-4Glca1-4Glc-AEAB	Maltotriose DP3	8	9	119
4	105_170975_M-AA-60_data_IgG	Glca1-4Glca1-4Glc-AEAB	Maltotriose DP3	27	6	23
5	001_109486_F-Ca-20_data_IgG	Glca1-4Glca1-4Glca1-4Glc-AEAB	Maltotetraose DP4	5	3	63
5	002_123656_F-Ca-20_data_IgG	Glca1-4Glca1-4Glca1-4Glc-AEAB	Maltotetraose DP4	5	4	78
5	003_136379_F-Ca-20_data_IgG	Glca1-4Glca1-4Glca1-4Glc-AEAB	Maltotetraose DP4	24	10	41
5	004_158678_F-Ca-20_data_IgG	Glca1-4Glca1-4Glca1-4Glc-AEAB	Maltotetraose DP4	36	23	65
5	005_169594_F-Ca-20_data_IgG	Glca1-4Glca1-4Glca1-4Glc-AEAB	Maltotetraose DP4	44	6	13
5	006_502042_F-AA-20_data_IgG	Glca1-4Glca1-4Glca1-4Glc-AEAB	Maltotetraose DP4	13	39	296
5	007_689553_F-AA-20_data_IgG	Glca1-4Glca1-4Glca1-4Glc-AEAB	Maltotetraose DP4	19	8	40
5	008_904155_F-AA-20_data_IgG	Glca1-4Glca1-4Glca1-4Glc-AEAB	Maltotetraose DP4	21	7	35
5	009_957723_F-AA-20_data_IgG	Glca1-4Glca1-4Glca1-4Glc-AEAB	Maltotetraose DP4	27	10	36
5	010_100990_M-Ca-20_data_IgG	Glca1-4Glca1-4Glca1-4Glc-AEAB	Maltotetraose DP4	111	9	8
5	011_222790_M-Ca-20_data_IgG	Glca1-4Glca1-4Glca1-4Glc-AEAB	Maltotetraose DP4	15	7	45
5	012_280654_M-Ca-20_data_IgG	Glca1-4Glca1-4Glca1-4Glc-AEAB	Maltotetraose DP4	5	1	26
5	013_339477_M-Ca-20_data_IgG	Glca1-4Glca1-4Glca1-4Glc-AEAB	Maltotetraose DP4	27	6	24
5	014_361480_M-Ca-20_data_IgG	Glca1-4Glca1-4Glca1-4Glc-AEAB	Maltotetraose DP4	9	6	73
5	015_445782_M-AA-20_data_IgG	Glca1-4Glca1-4Glca1-4Glc-AEAB	Maltotetraose DP4	32	14	44
5	016_709491_M-AA-20_data_IgG	Glca1-4Glca1-4Glca1-4Glc-AEAB	Maltotetraose DP4	12	10	82
5	017_731604_M-AA-20_data_IgG	Glca1-4Glca1-4Glca1-4Glc-AEAB	Maltotetraose DP4	15	10	66
5	018_2800654b_M-Hi-20_data_IgG	Glca1-4Glca1-4Glca1-4Glc-AEAB	Maltotetraose DP4	-1	6	-503
5	019_136379b_F-Ca-30_data_IgG	Glca1-4Glca1-4Glca1-4Glc-AEAB	Maltotetraose DP4	25	22	88
5	020_160651_F-Ca-30_data_IgG	Glca1-4Glca1-4Glca1-4Glc-AEAB	Maltotetraose DP4	7	2	24
5	021_161228_F-Ca-30_data_IgG	Glca1-4Glca1-4Glca1-4Glc-AEAB	Maltotetraose DP4	9	4	43
5	022_164647_F-Ca-30_data_IgG	Glca1-4Glca1-4Glca1-4Glc-AEAB	Maltotetraose DP4	4	15	436
5	023_194396_F-Ca-30_data_IgG	Glca1-4Glca1-4Glca1-4Glc-AEAB	Maltotetraose DP4	60	10	17
5	024_100681_F-AA-30_data_IgG	Glca1-4Glca1-4Glca1-4Glc-AEAB	Maltotetraose DP4	7	4	53
5	025_105386_F-AA-30_data_IgG	Glca1-4Glca1-4Glca1-4Glc-AEAB	Maltotetraose DP4	14	11	80
5	026_128522_F-AA-30_data_IgG	Glca1-4Glca1-4Glca1-4Glc-AEAB	Maltotetraose DP4	-20	9	-47
5	027_161178_F-AA-30_data_IgG	Glca1-4Glca1-4Glca1-4Glc-AEAB	Maltotetraose DP4	10	7	69
5	028_211578_F-AA-30_data_IgG	Glca1-4Glca1-4Glca1-4Glc-AEAB	Maltotetraose DP4	17	3	20
5	029_108981_M-Ca-30_data_IgG	Glca1-4Glca1-4Glca1-4Glc-AEAB	Maltotetraose DP4	5	4	88
5	030_120403_M-Ca-30_data_IgG	Glca1-4Glca1-4Glca1-4Glc-AEAB	Maltotetraose DP4	9	5	55
5	031_129226_M-Ca-30_data_IgG	Glca1-4Glca1-4Glca1-4Glc-AEAB	Maltotetraose DP4	29	7	25
5	032_136205_M-Ca-30_data_IgG	Glca1-4Glca1-4Glca1-4Glc-AEAB	Maltotetraose DP4	6	4	67
5	033_206690_M-Ca-30_data_IgG	Glca1-4Glca1-4Glca1-4Glc-AEAB	Maltotetraose DP4	9	2	18
5	034_107889_M-AA-30_data_IgG	Glca1-4Glca1-4Glca1-4Glc-AEAB	Maltotetraose DP4	-6	2	-39
5	035_113856_M-AA-30_data_IgG	Glca1-4Glca1-4Glca1-4Glc-AEAB	Maltotetraose DP4	11	3	26
5	036_114524_M-AA-30_data_IgG	Glca1-4Glca1-4Glca1-4Glc-AEAB	Maltotetraose DP4	18	5	25
5	037_145724_M-AA-30_data_IgG	Glca1-4Glca1-4Glca1-4Glc-AEAB	Maltotetraose DP4	15	10	72
5	038_184452_M-AA-30_data_IgG	Glca1-4Glca1-4Glca1-4Glc-AEAB	Maltotetraose DP4	-1	1	-168
5	039_701197_M-Hi-30_data_IgG	Glca1-4Glca1-4Glca1-4Glc-AEAB	Maltotetraose DP4	5	3	64
5	040_110994_F-Ca-40_data_IgG	Glca1-4Glca1-4Glca1-4Glc-AEAB	Maltotetraose DP4	12	8	63
5	041_224057_F-Ca-40_data_IgG	Glca1-4Glca1-4Glca1-4Glc-AEAB	Maltotetraose DP4	25	13	51
5	042_229382_F-Ca-40_data_IgG	Glca1-4Glca1-4Glca1-4Glc-AEAB	Maltotetraose DP4	22	3	12
5	043_234123_F-Ca-40_data_IgG	Glca1-4Glca1-4Glca1-4Glc-AEAB	Maltotetraose DP4	16	7	47
5	044_251073_F-Ca-40_data_IgG	Glca1-4Glca1-4Glca1-4Glc-AEAB	Maltotetraose DP4	25	7	28
5	045_125290_F-AA-40_data_IgG	Glca1-4Glca1-4Glca1-4Glc-AEAB	Maltotetraose DP4	12	12	105
5	046_128522_F-AA-40_data_IgG	Glca1-4Glca1-4Glca1-4Glc-AEAB	Maltotetraose DP4	-39	9	-23
5	047_151881_F-AA-40_data_IgG	Glca1-4Glca1-4Glca1-4Glc-AEAB	Maltotetraose DP4	19	8	40
5	048_169778_F-AA-40_data_IgG	Glca1-4Glca1-4Glca1-4Glc-AEAB	Maltotetraose DP4	16	8	49
5	049_172100_F-AA-40_data_IgG	Glca1-4Glca1-4Glca1-4Glc-AEAB	Maltotetraose DP4	15	9	63
5	050_101013_M-Ca-40_data_IgG	Glca1-4Glca1-4Glca1-4Glc-AEAB	Maltotetraose DP4	10	3	32
5	051_103797_M-Ca-40_data_IgG	Glca1-4Glca1-4Glca1-4Glc-AEAB	Maltotetraose DP4	37	8	21
5	052_105457_M-Ca-40_data_IgG	Glca1-4Glca1-4Glca1-4Glc-AEAB	Maltotetraose DP4	14	6	43
5	053_106322_M-Ca-40_data_IgG	Glca1-4Glca1-4Glca1-4Glc-AEAB	Maltotetraose DP4	24	7	30
5	054_111805_M-AA-40_data_IgG	Glca1-4Glca1-4Glca1-4Glc-AEAB	Maltotetraose DP4	27	16	58
5	055_132848_M-AA-40_data_IgG	Glca1-4Glca1-4Glca1-4Glc-AEAB	Maltotetraose DP4	27	15	56
5	056_143455_M-AA-40_data_IgG	Glca1-4Glca1-4Glca1-4Glc-AEAB	Maltotetraose DP4	6	3	56
5	057_143730_M-AA-40_data_IgG	Glca1-4Glca1-4Glca1-4Glc-AEAB	Maltotetraose DP4	57	3	5
5	058_145901_M-AA-40_data_IgG	Glca1-4Glca1-4Glca1-4Glc-AEAB	Maltotetraose DP4	36	17	47
5	059_293340_M-Hi-40_data_IgG	Glca1-4Glca1-4Glca1-4Glc-AEAB	Maltotetraose DP4	12	4	38
5	060_886844_M-Hi-40_data_IgG	Glca1-4Glca1-4Glca1-4Glc-AEAB	Maltotetraose DP4	128	46	36
5	061_916034_M-Hi-40_data_IgG	Glca1-4Glca1-4Glca1-4Glc-AEAB	Maltotetraose DP4	12	11	96
5	062_106434_F-Ca-50_data_IgG	Glca1-4Glca1-4Glca1-4Glc-AEAB	Maltotetraose DP4	192	20	11
5	063_135461_F-Ca-50_data_IgG	Glca1-4Glca1-4Glca1-4Glc-AEAB	Maltotetraose DP4	8	1	12
5	064_139529_F-Ca-50_data_IgG	Glca1-4Glca1-4Glca1-4Glc-AEAB	Maltotetraose DP4	12	11	88
5	065_153724_F-Ca-50_data_IgG	Glca1-4Glca1-4Glca1-4Glc-AEAB	Maltotetraose DP4	-19	3	-14
5	066_159660_F-Ca-50_data_IgG	Glca1-4Glca1-4Glca1-4Glc-AEAB	Maltotetraose DP4	14	4	29
5	067_113362_F-AA-50_data_IgG	Glca1-4Glca1-4Glca1-4Glc-AEAB	Maltotetraose DP4	24	12	50
5	068_155102_F-AA-50_data_IgG	Glca1-4Glca1-4Glca1-4Glc-AEAB	Maltotetraose DP4	32	12	36
5	069_163507_F-AA-50_data_IgG	Glca1-4Glca1-4Glca1-4Glc-AEAB	Maltotetraose DP4	15	13	89
5	070_164007_F-AA-50_data_IgG	Glca1-4Glca1-4Glca1-4Glc-AEAB	Maltotetraose DP4	18	3	17
5	071_168814_F-AA-50_data_IgG	Glca1-4Glca1-4Glca1-4Glc-AEAB	Maltotetraose DP4	26	12	44
5	072_101013_M-Ca-50_data_IgG	Glca1-4Glca1-4Glca1-4Glc-AEAB	Maltotetraose DP4	17	32	186
5	073_104930_M-Ca-50_data_IgG	Glca1-4Glca1-4Glca1-4Glc-AEAB	Maltotetraose DP4	23	14	58
5	074_112287_M-Ca-50_data_IgG	Glca1-4Glca1-4Glca1-4Glc-AEAB	Maltotetraose DP4	11	5	49
5	075_112465_M-Ca-50_data_IgG	Glca1-4Glca1-4Glca1-4Glc-AEAB	Maltotetraose DP4	14	8	56
5	076_113543_M-Ca-50_data_IgG	Glca1-4Glca1-4Glca1-4Glc-AEAB	Maltotetraose DP4	96	14	15
5	077_105574_M-AA-50_data_IgG	Glca1-4Glca1-4Glca1-4Glc-AEAB	Maltotetraose DP4	23	3	14
5	078_106085_M-AA-50_data_IgG	Glca1-4Glca1-4Glca1-4Glc-AEAB	Maltotetraose DP4	74	22	30
5	079_106349_M-AA-50_data_IgG	Glca1-4Glca1-4Glca1-4Glc-AEAB	Maltotetraose DP4	27	5	18
5	080_121882_M-AA-50_data_IgG	Glca1-4Glca1-4Glca1-4Glc-AEAB	Maltotetraose DP4	19	7	34
5	081_128897_M-AA-50_data_IgG	Glca1-4Glca1-4Glca1-4Glc-AEAB	Maltotetraose DP4	34	13	40
5	082_524541_M-Hi-50_data_IgG	Glca1-4Glca1-4Glca1-4Glc-AEAB	Maltotetraose DP4	25	3	10
5	083_635484_M-Hi-50_data_IgG	Glca1-4Glca1-4Glca1-4Glc-AEAB	Maltotetraose DP4	21	2	10
5	084_845968_M-Hi-50_data_IgG	Glca1-4Glca1-4Glca1-4Glc-AEAB	Maltotetraose DP4	3	12	432
5	085_978010_M-Hi-50_data_IgG	Glca1-4Glca1-4Glca1-4Glc-AEAB	Maltotetraose DP4	-21	6	-30
5	086_142831_F-Ca-60_data_IgG	Glca1-4Glca1-4Glca1-4Glc-AEAB	Maltotetraose DP4	18	5	25
5	087_159592_F-Ca-60_data_IgG	Glca1-4Glca1-4Glca1-4Glc-AEAB	Maltotetraose DP4	24	2	9
5	088_160961_F-Ca-60_data_IgG	Glca1-4Glca1-4Glca1-4Glc-AEAB	Maltotetraose DP4	23	5	20
5	089_161270_F-Ca-60_data_IgG	Glca1-4Glca1-4Glca1-4Glc-AEAB	Maltotetraose DP4	0	4
5	090_190487_F-Ca-60_data_IgG	Glca1-4Glca1-4Glca1-4Glc-AEAB	Maltotetraose DP4	5	2	47
5	091_150985_F-AA-60_data_IgG	Glca1-4Glca1-4Glca1-4Glc-AEAB	Maltotetraose DP4	14	4	30
5	092_164007_F-AA-60_data_IgG	Glca1-4Glca1-4Glca1-4Glc-AEAB	Maltotetraose DP4	6	5	89
5	093_171352_F-AA-60_data_IgG	Glca1-4Glca1-4Glca1-4Glc-AEAB	Maltotetraose DP4	23	4	19
5	094_184388_F-AA-60_data_IgG	Glca1-4Glca1-4Glca1-4Glc-AEAB	Maltotetraose DP4	69	15	22
5	095_195794_F-AA-60_data_IgG	Glca1-4Glca1-4Glca1-4Glc-AEAB	Maltotetraose DP4	7	1	14
5	096_107747_M-Ca-60_data_IgG	Glca1-4Glca1-4Glca1-4Glc-AEAB	Maltotetraose DP4	13	9	73
5	097_112465_M-Ca-60_data_IgG	Glca1-4Glca1-4Glca1-4Glc-AEAB	Maltotetraose DP4	11	8	73
5	098_121661_M-Ca-60_data_IgG	Glca1-4Glca1-4Glca1-4Glc-AEAB	Maltotetraose DP4	4	7	194
5	099_128019_M-Ca-60_data_IgG	Glca1-4Glca1-4Glca1-4Glc-AEAB	Maltotetraose DP4	15	6	42
5	100_137130_M-Ca-60_data_IgG	Glca1-4Glca1-4Glca1-4Glc-AEAB	Maltotetraose DP4	21	4	20
5	101_104091_M-AA-60_data_IgG	Glca1-4Glca1-4Glca1-4Glc-AEAB	Maltotetraose DP4	-91	8	-9
5	102_106085b_M-AA-60_data_IgG	Glca1-4Glca1-4Glca1-4Glc-AEAB	Maltotetraose DP4	66	17	26
5	103_141251_M-AA-60_data_IgG	Glca1-4Glca1-4Glca1-4Glc-AEAB	Maltotetraose DP4	9	4	46
5	104_156318_M-AA-60_data_IgG	Glca1-4Glca1-4Glca1-4Glc-AEAB	Maltotetraose DP4	12	10	83
5	105_170975_M-AA-60_data_IgG	Glca1-4Glca1-4Glca1-4Glc-AEAB	Maltotetraose DP4	23	8	33
6	001_109486_F-Ca-20_data_IgG	Glca1-4Glca1-4Glca1-4Glca1-4Glc-AEAB	Maltopentaose DP5	11	3	31
6	002_123656_F-Ca-20_data_IgG	Glca1-4Glca1-4Glca1-4Glca1-4Glc-AEAB	Maltopentaose DP5	20	10	50
6	003_136379_F-Ca-20_data_IgG	Glca1-4Glca1-4Glca1-4Glca1-4Glc-AEAB	Maltopentaose DP5	23	2	11
6	004_158678_F-Ca-20_data_IgG	Glca1-4Glca1-4Glca1-4Glca1-4Glc-AEAB	Maltopentaose DP5	0	8	3223
6	005_169594_F-Ca-20_data_IgG	Glca1-4Glca1-4Glca1-4Glca1-4Glc-AEAB	Maltopentaose DP5	36	12	34
6	006_502042_F-AA-20_data_IgG	Glca1-4Glca1-4Glca1-4Glca1-4Glc-AEAB	Maltopentaose DP5	-4	3	-78
6	007_689553_F-AA-20_data_IgG	Glca1-4Glca1-4Glca1-4Glca1-4Glc-AEAB	Maltopentaose DP5	19	34	175
6	008_904155_F-AA-20_data_IgG	Glca1-4Glca1-4Glca1-4Glca1-4Glc-AEAB	Maltopentaose DP5	41	8	20
6	009_957723_F-AA-20_data_IgG	Glca1-4Glca1-4Glca1-4Glca1-4Glc-AEAB	Maltopentaose DP5	9	7	77
6	010_100990_M-Ca-20_data_IgG	Glca1-4Glca1-4Glca1-4Glca1-4Glc-AEAB	Maltopentaose DP5	11	18	175
6	011_222790_M-Ca-20_data_IgG	Glca1-4Glca1-4Glca1-4Glca1-4Glc-AEAB	Maltopentaose DP5	7	4	52
6	012_280654_M-Ca-20_data_IgG	Glca1-4Glca1-4Glca1-4Glca1-4Glc-AEAB	Maltopentaose DP5	12	19	155
6	013_339477_M-Ca-20_data_IgG	Glca1-4Glca1-4Glca1-4Glca1-4Glc-AEAB	Maltopentaose DP5	360	55	15
6	014_361480_M-Ca-20_data_IgG	Glca1-4Glca1-4Glca1-4Glca1-4Glc-AEAB	Maltopentaose DP5	7	1	20
6	015_445782_M-AA-20_data_IgG	Glca1-4Glca1-4Glca1-4Glca1-4Glc-AEAB	Maltopentaose DP5	40	19	48
6	016_709491_M-AA-20_data_IgG	Glca1-4Glca1-4Glca1-4Glca1-4Glc-AEAB	Maltopentaose DP5	10	2	20
6	017_731604_M-AA-20_data_IgG	Glca1-4Glca1-4Glca1-4Glca1-4Glc-AEAB	Maltopentaose DP5	8	2	32
6	018_2800654b_M-Hi-20_data_IgG	Glca1-4Glca1-4Glca1-4Glca1-4Glc-AEAB	Maltopentaose DP5	-10	6	-59
6	019_136379b_F-Ca-30_data_IgG	Glca1-4Glca1-4Glca1-4Glca1-4Glc-AEAB	Maltopentaose DP5	17	11	66
6	020_160651_F-Ca-30_data_IgG	Glca1-4Glca1-4Glca1-4Glca1-4Glc-AEAB	Maltopentaose DP5	5	2	37
6	021_161228_F-Ca-30_data_IgG	Glca1-4Glca1-4Glca1-4Glca1-4Glc-AEAB	Maltopentaose DP5	8	3	42
6	022_164647_F-Ca-30_data_IgG	Glca1-4Glca1-4Glca1-4Glca1-4Glc-AEAB	Maltopentaose DP5	12	22	180
6	023_194396_F-Ca-30_data_IgG	Glca1-4Glca1-4Glca1-4Glca1-4Glc-AEAB	Maltopentaose DP5	77	9	11
6	024_100681_F-AA-30_data_IgG	Glca1-4Glca1-4Glca1-4Glca1-4Glc-AEAB	Maltopentaose DP5	5	5	103
6	025_105386_F-AA-30_data_IgG	Glca1-4Glca1-4Glca1-4Glca1-4Glc-AEAB	Maltopentaose DP5	7	2	26
6	026_128522_F-AA-30_data_IgG	Glca1-4Glca1-4Glca1-4Glca1-4Glc-AEAB	Maltopentaose DP5	-25	5	-18
6	027_161178_F-AA-30_data_IgG	Glca1-4Glca1-4Glca1-4Glca1-4Glc-AEAB	Maltopentaose DP5	7	1	20
6	028_211578_F-AA-30_data_IgG	Glca1-4Glca1-4Glca1-4Glca1-4Glc-AEAB	Maltopentaose DP5	45	9	21
6	029_108981_M-Ca-30_data_IgG	Glca1-4Glca1-4Glca1-4Glca1-4Glc-AEAB	Maltopentaose DP5	3	2	62
6	030_120403_M-Ca-30_data_IgG	Glca1-4Glca1-4Glca1-4Glca1-4Glc-AEAB	Maltopentaose DP5	14	10	77
6	031_129226_M-Ca-30_data_IgG	Glca1-4Glca1-4Glca1-4Glca1-4Glc-AEAB	Maltopentaose DP5	20	2	11
6	032_136205_M-Ca-30_data_IgG	Glca1-4Glca1-4Glca1-4Glca1-4Glc-AEAB	Maltopentaose DP5	14	12	87
6	033_206690_M-Ca-30_data_IgG	Glca1-4Glca1-4Glca1-4Glca1-4Glc-AEAB	Maltopentaose DP5	23	7	30
6	034_107889_M-AA-30_data_IgG	Glca1-4Glca1-4Glca1-4Glca1-4Glc-AEAB	Maltopentaose DP5	425	149	35
6	035_113856_M-AA-30_data_IgG	Glca1-4Glca1-4Glca1-4Glca1-4Glc-AEAB	Maltopentaose DP5	16	7	42
6	036_114524_M-AA-30_data_IgG	Glca1-4Glca1-4Glca1-4Glca1-4Glc-AEAB	Maltopentaose DP5	11	5	41
6	037_145724_M-AA-30_data_IgG	Glca1-4Glca1-4Glca1-4Glca1-4Glc-AEAB	Maltopentaose DP5	7	3	46
6	038_184452_M-AA-30_data_IgG	Glca1-4Glca1-4Glca1-4Glca1-4Glc-AEAB	Maltopentaose DP5	-1	2	-177
6	039_701197_M-Hi-30_data_IgG	Glca1-4Glca1-4Glca1-4Glca1-4Glc-AEAB	Maltopentaose DP5	4	1	26
6	040_110994_F-Ca-40_data_IgG	Glca1-4Glca1-4Glca1-4Glca1-4Glc-AEAB	Maltopentaose DP5	10	4	37
6	041_224057_F-Ca-40_data_IgG	Glca1-4Glca1-4Glca1-4Glca1-4Glc-AEAB	Maltopentaose DP5	177	29	17
6	042_229382_F-Ca-40_data_IgG	Glca1-4Glca1-4Glca1-4Glca1-4Glc-AEAB	Maltopentaose DP5	16	2	15
6	043_234123_F-Ca-40_data_IgG	Glca1-4Glca1-4Glca1-4Glca1-4Glc-AEAB	Maltopentaose DP5	16	7	43
6	044_251073_F-Ca-40_data_IgG	Glca1-4Glca1-4Glca1-4Glca1-4Glc-AEAB	Maltopentaose DP5	36	10	29
6	045_125290_F-AA-40_data_IgG	Glca1-4Glca1-4Glca1-4Glca1-4Glc-AEAB	Maltopentaose DP5	9	9	108
6	046_128522_F-AA-40_data_IgG	Glca1-4Glca1-4Glca1-4Glca1-4Glc-AEAB	Maltopentaose DP5	-52	6	-11
6	047_151881_F-AA-40_data_IgG	Glca1-4Glca1-4Glca1-4Glca1-4Glc-AEAB	Maltopentaose DP5	20	6	33
6	048_169778_F-AA-40_data_IgG	Glca1-4Glca1-4Glca1-4Glca1-4Glc-AEAB	Maltopentaose DP5	15	7	48
6	049_172100_F-AA-40_data_IgG	Glca1-4Glca1-4Glca1-4Glca1-4Glc-AEAB	Maltopentaose DP5	418	15	4
6	050_101013_M-Ca-40_data_IgG	Glca1-4Glca1-4Glca1-4Glca1-4Glc-AEAB	Maltopentaose DP5	9	2	22
6	051_103797_M-Ca-40_data_IgG	Glca1-4Glca1-4Glca1-4Glca1-4Glc-AEAB	Maltopentaose DP5	51	12	24
6	052_105457_M-Ca-40_data_IgG	Glca1-4Glca1-4Glca1-4Glca1-4Glc-AEAB	Maltopentaose DP5	44	5	12
6	053_106322_M-Ca-40_data_IgG	Glca1-4Glca1-4Glca1-4Glca1-4Glc-AEAB	Maltopentaose DP5	23	12	51
6	054_111805_M-AA-40_data_IgG	Glca1-4Glca1-4Glca1-4Glca1-4Glc-AEAB	Maltopentaose DP5	4	4	111
6	055_132848_M-AA-40_data_IgG	Glca1-4Glca1-4Glca1-4Glca1-4Glc-AEAB	Maltopentaose DP5	138	23	17
6	056_143455_M-AA-40_data_IgG	Glca1-4Glca1-4Glca1-4Glca1-4Glc-AEAB	Maltopentaose DP5	5	5	107
6	057_143730_M-AA-40_data_IgG	Glca1-4Glca1-4Glca1-4Glca1-4Glc-AEAB	Maltopentaose DP5	50	9	17
6	058_145901_M-AA-40_data_IgG	Glca1-4Glca1-4Glca1-4Glca1-4Glc-AEAB	Maltopentaose DP5	148	15	10
6	059_293340_M-Hi-40_data_IgG	Glca1-4Glca1-4Glca1-4Glca1-4Glc-AEAB	Maltopentaose DP5	-2	2	-105
6	060_886844_M-Hi-40_data_IgG	Glca1-4Glca1-4Glca1-4Glca1-4Glc-AEAB	Maltopentaose DP5	4	8	217
6	061_916034_M-Hi-40_data_IgG	Glca1-4Glca1-4Glca1-4Glca1-4Glc-AEAB	Maltopentaose DP5	16	9	56
6	062_106434_F-Ca-50_data_IgG	Glca1-4Glca1-4Glca1-4Glca1-4Glc-AEAB	Maltopentaose DP5	9	3	35
6	063_135461_F-Ca-50_data_IgG	Glca1-4Glca1-4Glca1-4Glca1-4Glc-AEAB	Maltopentaose DP5	10	10	102
6	064_139529_F-Ca-50_data_IgG	Glca1-4Glca1-4Glca1-4Glca1-4Glc-AEAB	Maltopentaose DP5	12	10	91
6	065_153724_F-Ca-50_data_IgG	Glca1-4Glca1-4Glca1-4Glca1-4Glc-AEAB	Maltopentaose DP5	-21	2	-12
6	066_159660_F-Ca-50_data_IgG	Glca1-4Glca1-4Glca1-4Glca1-4Glc-AEAB	Maltopentaose DP5	26	21	80
6	067_113362_F-AA-50_data_IgG	Glca1-4Glca1-4Glca1-4Glca1-4Glc-AEAB	Maltopentaose DP5	6	1	14
6	068_155102_F-AA-50_data_IgG	Glca1-4Glca1-4Glca1-4Glca1-4Glc-AEAB	Maltopentaose DP5	59	53	90
6	069_163507_F-AA-50_data_IgG	Glca1-4Glca1-4Glca1-4Glca1-4Glc-AEAB	Maltopentaose DP5	16	7	45
6	070_164007_F-AA-50_data_IgG	Glca1-4Glca1-4Glca1-4Glca1-4Glc-AEAB	Maltopentaose DP5	79	14	17
6	071_168814_F-AA-50_data_IgG	Glca1-4Glca1-4Glca1-4Glca1-4Glc-AEAB	Maltopentaose DP5	29	15	51
6	072_101013_M-Ca-50_data_IgG	Glca1-4Glca1-4Glca1-4Glca1-4Glc-AEAB	Maltopentaose DP5	-1	6	-473
6	073_104930_M-Ca-50_data_IgG	Glca1-4Glca1-4Glca1-4Glca1-4Glc-AEAB	Maltopentaose DP5	5	6	108
6	074_112287_M-Ca-50_data_IgG	Glca1-4Glca1-4Glca1-4Glca1-4Glc-AEAB	Maltopentaose DP5	17	14	81
6	075_112465_M-Ca-50_data_IgG	Glca1-4Glca1-4Glca1-4Glca1-4Glc-AEAB	Maltopentaose DP5	7	2	32
6	076_113543_M-Ca-50_data_IgG	Glca1-4Glca1-4Glca1-4Glca1-4Glc-AEAB	Maltopentaose DP5	14	27	200
6	077_105574_M-AA-50_data_IgG	Glca1-4Glca1-4Glca1-4Glca1-4Glc-AEAB	Maltopentaose DP5	26	4	16
6	078_106085_M-AA-50_data_IgG	Glca1-4Glca1-4Glca1-4Glca1-4Glc-AEAB	Maltopentaose DP5	1519	43	3
6	079_106349_M-AA-50_data_IgG	Glca1-4Glca1-4Glca1-4Glca1-4Glc-AEAB	Maltopentaose DP5	36	4	12
6	080_121882_M-AA-50_data_IgG	Glca1-4Glca1-4Glca1-4Glca1-4Glc-AEAB	Maltopentaose DP5	11	7	62
6	081_128897_M-AA-50_data_IgG	Glca1-4Glca1-4Glca1-4Glca1-4Glc-AEAB	Maltopentaose DP5	21	15	73
6	082_524541_M-Hi-50_data_IgG	Glca1-4Glca1-4Glca1-4Glca1-4Glc-AEAB	Maltopentaose DP5	16	1	7
6	083_635484_M-Hi-50_data_IgG	Glca1-4Glca1-4Glca1-4Glca1-4Glc-AEAB	Maltopentaose DP5	25	2	10
6	084_845968_M-Hi-50_data_IgG	Glca1-4Glca1-4Glca1-4Glca1-4Glc-AEAB	Maltopentaose DP5	-13	14	-111
6	085_978010_M-Hi-50_data_IgG	Glca1-4Glca1-4Glca1-4Glca1-4Glc-AEAB	Maltopentaose DP5	-18	18	-100
6	086_142831_F-Ca-60_data_IgG	Glca1-4Glca1-4Glca1-4Glca1-4Glc-AEAB	Maltopentaose DP5	16	1	5
6	087_159592_F-Ca-60_data_IgG	Glca1-4Glca1-4Glca1-4Glca1-4Glc-AEAB	Maltopentaose DP5	31	5	15
6	088_160961_F-Ca-60_data_IgG	Glca1-4Glca1-4Glca1-4Glca1-4Glc-AEAB	Maltopentaose DP5	23	14	60
6	089_161270_F-Ca-60_data_IgG	Glca1-4Glca1-4Glca1-4Glca1-4Glc-AEAB	Maltopentaose DP5	6	3	49
6	090_190487_F-Ca-60_data_IgG	Glca1-4Glca1-4Glca1-4Glca1-4Glc-AEAB	Maltopentaose DP5	5	7	141
6	091_150985_F-AA-60_data_IgG	Glca1-4Glca1-4Glca1-4Glca1-4Glc-AEAB	Maltopentaose DP5	16	6	39
6	092_164007_F-AA-60_data_IgG	Glca1-4Glca1-4Glca1-4Glca1-4Glc-AEAB	Maltopentaose DP5	23	2	9
6	093_171352_F-AA-60_data_IgG	Glca1-4Glca1-4Glca1-4Glca1-4Glc-AEAB	Maltopentaose DP5	21	5	22
6	094_184388_F-AA-60_data_IgG	Glca1-4Glca1-4Glca1-4Glca1-4Glc-AEAB	Maltopentaose DP5	43	7	17
6	095_195794_F-AA-60_data_IgG	Glca1-4Glca1-4Glca1-4Glca1-4Glc-AEAB	Maltopentaose DP5	13	2	16
6	096_107747_M-Ca-60_data_IgG	Glca1-4Glca1-4Glca1-4Glca1-4Glc-AEAB	Maltopentaose DP5	8	3	39
6	097_112465_M-Ca-60_data_IgG	Glca1-4Glca1-4Glca1-4Glca1-4Glc-AEAB	Maltopentaose DP5	11	9	81
6	098_121661_M-Ca-60_data_IgG	Glca1-4Glca1-4Glca1-4Glca1-4Glc-AEAB	Maltopentaose DP5	-5	1	-13
6	099_128019_M-Ca-60_data_IgG	Glca1-4Glca1-4Glca1-4Glca1-4Glc-AEAB	Maltopentaose DP5	11	5	49
6	100_137130_M-Ca-60_data_IgG	Glca1-4Glca1-4Glca1-4Glca1-4Glc-AEAB	Maltopentaose DP5	21	6	29
6	101_104091_M-AA-60_data_IgG	Glca1-4Glca1-4Glca1-4Glca1-4Glc-AEAB	Maltopentaose DP5	-107	13	-12
6	102_106085b_M-AA-60_data_IgG	Glca1-4Glca1-4Glca1-4Glca1-4Glc-AEAB	Maltopentaose DP5	577	100	17
6	103_141251_M-AA-60_data_IgG	Glca1-4Glca1-4Glca1-4Glca1-4Glc-AEAB	Maltopentaose DP5	11	7	60
6	104_156318_M-AA-60_data_IgG	Glca1-4Glca1-4Glca1-4Glca1-4Glc-AEAB	Maltopentaose DP5	13	12	94
6	105_170975_M-AA-60_data_IgG	Glca1-4Glca1-4Glca1-4Glca1-4Glc-AEAB	Maltopentaose DP5	12	11	92
7	001_109486_F-Ca-20_data_IgG	Glca1-4Glca1-4Glca1-4Glca1-4Glca1-4Glc-AEAB	Maltohexaose DP6	9	3	37
7	002_123656_F-Ca-20_data_IgG	Glca1-4Glca1-4Glca1-4Glca1-4Glca1-4Glc-AEAB	Maltohexaose DP6	5	5	109
7	003_136379_F-Ca-20_data_IgG	Glca1-4Glca1-4Glca1-4Glca1-4Glca1-4Glc-AEAB	Maltohexaose DP6	25	14	57
7	004_158678_F-Ca-20_data_IgG	Glca1-4Glca1-4Glca1-4Glca1-4Glca1-4Glc-AEAB	Maltohexaose DP6	16	8	49
7	005_169594_F-Ca-20_data_IgG	Glca1-4Glca1-4Glca1-4Glca1-4Glca1-4Glc-AEAB	Maltohexaose DP6	42	22	52
7	006_502042_F-AA-20_data_IgG	Glca1-4Glca1-4Glca1-4Glca1-4Glca1-4Glc-AEAB	Maltohexaose DP6	-1	4	-383
7	007_689553_F-AA-20_data_IgG	Glca1-4Glca1-4Glca1-4Glca1-4Glca1-4Glc-AEAB	Maltohexaose DP6	12	12	100
7	008_904155_F-AA-20_data_IgG	Glca1-4Glca1-4Glca1-4Glca1-4Glca1-4Glc-AEAB	Maltohexaose DP6	22	9	40
7	009_957723_F-AA-20_data_IgG	Glca1-4Glca1-4Glca1-4Glca1-4Glca1-4Glc-AEAB	Maltohexaose DP6	28	22	79
7	010_100990_M-Ca-20_data_IgG	Glca1-4Glca1-4Glca1-4Glca1-4Glca1-4Glc-AEAB	Maltohexaose DP6	-3	4	-128
7	011_222790_M-Ca-20_data_IgG	Glca1-4Glca1-4Glca1-4Glca1-4Glca1-4Glc-AEAB	Maltohexaose DP6	9	4	51
7	012_280654_M-Ca-20_data_IgG	Glca1-4Glca1-4Glca1-4Glca1-4Glca1-4Glc-AEAB	Maltohexaose DP6	29	22	77
7	013_339477_M-Ca-20_data_IgG	Glca1-4Glca1-4Glca1-4Glca1-4Glca1-4Glc-AEAB	Maltohexaose DP6	244	54	22
7	014_361480_M-Ca-20_data_IgG	Glca1-4Glca1-4Glca1-4Glca1-4Glca1-4Glc-AEAB	Maltohexaose DP6	6	1	22
7	015_445782_M-AA-20_data_IgG	Glca1-4Glca1-4Glca1-4Glca1-4Glca1-4Glc-AEAB	Maltohexaose DP6	29	11	38
7	016_709491_M-AA-20_data_IgG	Glca1-4Glca1-4Glca1-4Glca1-4Glca1-4Glc-AEAB	Maltohexaose DP6	8	3	38
7	017_731604_M-AA-20_data_IgG	Glca1-4Glca1-4Glca1-4Glca1-4Glca1-4Glc-AEAB	Maltohexaose DP6	9	4	43
7	018_2800654b_M-Hi-20_data_IgG	Glca1-4Glca1-4Glca1-4Glca1-4Glca1-4Glc-AEAB	Maltohexaose DP6	-10	7	-67
7	019_136379b_F-Ca-30_data_IgG	Glca1-4Glca1-4Glca1-4Glca1-4Glca1-4Glc-AEAB	Maltohexaose DP6	16	7	42
7	020_160651_F-Ca-30_data_IgG	Glca1-4Glca1-4Glca1-4Glca1-4Glca1-4Glc-AEAB	Maltohexaose DP6	8	4	56
7	021_161228_F-Ca-30_data_IgG	Glca1-4Glca1-4Glca1-4Glca1-4Glca1-4Glc-AEAB	Maltohexaose DP6	12	9	70
7	022_164647_F-Ca-30_data_IgG	Glca1-4Glca1-4Glca1-4Glca1-4Glca1-4Glc-AEAB	Maltohexaose DP6	-3	7	-244
7	023_194396_F-Ca-30_data_IgG	Glca1-4Glca1-4Glca1-4Glca1-4Glca1-4Glc-AEAB	Maltohexaose DP6	43	7	17
7	024_100681_F-AA-30_data_IgG	Glca1-4Glca1-4Glca1-4Glca1-4Glca1-4Glc-AEAB	Maltohexaose DP6	7	2	26
7	025_105386_F-AA-30_data_IgG	Glca1-4Glca1-4Glca1-4Glca1-4Glca1-4Glc-AEAB	Maltohexaose DP6	10	3	34
7	026_128522_F-AA-30_data_IgG	Glca1-4Glca1-4Glca1-4Glca1-4Glca1-4Glc-AEAB	Maltohexaose DP6	-26	3	-13
7	027_161178_F-AA-30_data_IgG	Glca1-4Glca1-4Glca1-4Glca1-4Glca1-4Glc-AEAB	Maltohexaose DP6	12	7	59
7	028_211578_F-AA-30_data_IgG	Glca1-4Glca1-4Glca1-4Glca1-4Glca1-4Glc-AEAB	Maltohexaose DP6	35	7	19
7	029_108981_M-Ca-30_data_IgG	Glca1-4Glca1-4Glca1-4Glca1-4Glca1-4Glc-AEAB	Maltohexaose DP6	2	2	98
7	030_120403_M-Ca-30_data_IgG	Glca1-4Glca1-4Glca1-4Glca1-4Glca1-4Glc-AEAB	Maltohexaose DP6	24	5	20
7	031_129226_M-Ca-30_data_IgG	Glca1-4Glca1-4Glca1-4Glca1-4Glca1-4Glc-AEAB	Maltohexaose DP6	20	5	23
7	032_136205_M-Ca-30_data_IgG	Glca1-4Glca1-4Glca1-4Glca1-4Glca1-4Glc-AEAB	Maltohexaose DP6	6	1	15
7	033_206690_M-Ca-30_data_IgG	Glca1-4Glca1-4Glca1-4Glca1-4Glca1-4Glc-AEAB	Maltohexaose DP6	18	8	45
7	034_107889_M-AA-30_data_IgG	Glca1-4Glca1-4Glca1-4Glca1-4Glca1-4Glc-AEAB	Maltohexaose DP6	173	57	33
7	035_113856_M-AA-30_data_IgG	Glca1-4Glca1-4Glca1-4Glca1-4Glca1-4Glc-AEAB	Maltohexaose DP6	17	8	46
7	036_114524_M-AA-30_data_IgG	Glca1-4Glca1-4Glca1-4Glca1-4Glca1-4Glc-AEAB	Maltohexaose DP6	15	9	57
7	037_145724_M-AA-30_data_IgG	Glca1-4Glca1-4Glca1-4Glca1-4Glca1-4Glc-AEAB	Maltohexaose DP6	21	21	100
7	038_184452_M-AA-30_data_IgG	Glca1-4Glca1-4Glca1-4Glca1-4Glca1-4Glc-AEAB	Maltohexaose DP6	6	11	194
7	039_701197_M-Hi-30_data_IgG	Glca1-4Glca1-4Glca1-4Glca1-4Glca1-4Glc-AEAB	Maltohexaose DP6	3	2	46
7	040_110994_F-Ca-40_data_IgG	Glca1-4Glca1-4Glca1-4Glca1-4Glca1-4Glc-AEAB	Maltohexaose DP6	8	7	81
7	041_224057_F-Ca-40_data_IgG	Glca1-4Glca1-4Glca1-4Glca1-4Glca1-4Glc-AEAB	Maltohexaose DP6	122	7	6
7	042_229382_F-Ca-40_data_IgG	Glca1-4Glca1-4Glca1-4Glca1-4Glca1-4Glc-AEAB	Maltohexaose DP6	23	2	10
7	043_234123_F-Ca-40_data_IgG	Glca1-4Glca1-4Glca1-4Glca1-4Glca1-4Glc-AEAB	Maltohexaose DP6	11	5	43
7	044_251073_F-Ca-40_data_IgG	Glca1-4Glca1-4Glca1-4Glca1-4Glca1-4Glc-AEAB	Maltohexaose DP6	26	5	20
7	045_125290_F-AA-40_data_IgG	Glca1-4Glca1-4Glca1-4Glca1-4Glca1-4Glc-AEAB	Maltohexaose DP6	26	4	17
7	046_128522_F-AA-40_data_IgG	Glca1-4Glca1-4Glca1-4Glca1-4Glca1-4Glc-AEAB	Maltohexaose DP6	-54	6	-10
7	047_151881_F-AA-40_data_IgG	Glca1-4Glca1-4Glca1-4Glca1-4Glca1-4Glc-AEAB	Maltohexaose DP6	25	6	26
7	048_169778_F-AA-40_data_IgG	Glca1-4Glca1-4Glca1-4Glca1-4Glca1-4Glc-AEAB	Maltohexaose DP6	28	10	37
7	049_172100_F-AA-40_data_IgG	Glca1-4Glca1-4Glca1-4Glca1-4Glca1-4Glc-AEAB	Maltohexaose DP6	255	31	12
7	050_101013_M-Ca-40_data_IgG	Glca1-4Glca1-4Glca1-4Glca1-4Glca1-4Glc-AEAB	Maltohexaose DP6	10	8	76
7	051_103797_M-Ca-40_data_IgG	Glca1-4Glca1-4Glca1-4Glca1-4Glca1-4Glc-AEAB	Maltohexaose DP6	64	9	14
7	052_105457_M-Ca-40_data_IgG	Glca1-4Glca1-4Glca1-4Glca1-4Glca1-4Glc-AEAB	Maltohexaose DP6	6	7	105
7	053_106322_M-Ca-40_data_IgG	Glca1-4Glca1-4Glca1-4Glca1-4Glca1-4Glc-AEAB	Maltohexaose DP6	39	14	36
7	054_111805_M-AA-40_data_IgG	Glca1-4Glca1-4Glca1-4Glca1-4Glca1-4Glc-AEAB	Maltohexaose DP6	1	4	757
7	055_132848_M-AA-40_data_IgG	Glca1-4Glca1-4Glca1-4Glca1-4Glca1-4Glc-AEAB	Maltohexaose DP6	69	16	23
7	056_143455_M-AA-40_data_IgG	Glca1-4Glca1-4Glca1-4Glca1-4Glca1-4Glc-AEAB	Maltohexaose DP6	4	6	184
7	057_143730_M-AA-40_data_IgG	Glca1-4Glca1-4Glca1-4Glca1-4Glca1-4Glc-AEAB	Maltohexaose DP6	40	11	27
7	058_145901_M-AA-40_data_IgG	Glca1-4Glca1-4Glca1-4Glca1-4Glca1-4Glc-AEAB	Maltohexaose DP6	78	17	22
7	059_293340_M-Hi-40_data_IgG	Glca1-4Glca1-4Glca1-4Glca1-4Glca1-4Glc-AEAB	Maltohexaose DP6	0	7	2701
7	060_886844_M-Hi-40_data_IgG	Glca1-4Glca1-4Glca1-4Glca1-4Glca1-4Glc-AEAB	Maltohexaose DP6	-18	17	-96
7	061_916034_M-Hi-40_data_IgG	Glca1-4Glca1-4Glca1-4Glca1-4Glca1-4Glc-AEAB	Maltohexaose DP6	10	7	70
7	062_106434_F-Ca-50_data_IgG	Glca1-4Glca1-4Glca1-4Glca1-4Glca1-4Glc-AEAB	Maltohexaose DP6	281	9	3
7	063_135461_F-Ca-50_data_IgG	Glca1-4Glca1-4Glca1-4Glca1-4Glca1-4Glc-AEAB	Maltohexaose DP6	7	3	50
7	064_139529_F-Ca-50_data_IgG	Glca1-4Glca1-4Glca1-4Glca1-4Glca1-4Glc-AEAB	Maltohexaose DP6	9	3	37
7	065_153724_F-Ca-50_data_IgG	Glca1-4Glca1-4Glca1-4Glca1-4Glca1-4Glc-AEAB	Maltohexaose DP6	-23	1	-4
7	066_159660_F-Ca-50_data_IgG	Glca1-4Glca1-4Glca1-4Glca1-4Glca1-4Glc-AEAB	Maltohexaose DP6	20	12	59
7	067_113362_F-AA-50_data_IgG	Glca1-4Glca1-4Glca1-4Glca1-4Glca1-4Glc-AEAB	Maltohexaose DP6	8	2	25
7	068_155102_F-AA-50_data_IgG	Glca1-4Glca1-4Glca1-4Glca1-4Glca1-4Glc-AEAB	Maltohexaose DP6	28	19	69
7	069_163507_F-AA-50_data_IgG	Glca1-4Glca1-4Glca1-4Glca1-4Glca1-4Glc-AEAB	Maltohexaose DP6	11	2	22
7	070_164007_F-AA-50_data_IgG	Glca1-4Glca1-4Glca1-4Glca1-4Glca1-4Glc-AEAB	Maltohexaose DP6	48	6	12
7	071_168814_F-AA-50_data_IgG	Glca1-4Glca1-4Glca1-4Glca1-4Glca1-4Glc-AEAB	Maltohexaose DP6	42	6	14
7	072_101013_M-Ca-50_data_IgG	Glca1-4Glca1-4Glca1-4Glca1-4Glca1-4Glc-AEAB	Maltohexaose DP6	10	9	89
7	073_104930_M-Ca-50_data_IgG	Glca1-4Glca1-4Glca1-4Glca1-4Glca1-4Glc-AEAB	Maltohexaose DP6	13	3	20
7	074_112287_M-Ca-50_data_IgG	Glca1-4Glca1-4Glca1-4Glca1-4Glca1-4Glc-AEAB	Maltohexaose DP6	12	2	20
7	075_112465_M-Ca-50_data_IgG	Glca1-4Glca1-4Glca1-4Glca1-4Glca1-4Glc-AEAB	Maltohexaose DP6	11	11	106
7	076_113543_M-Ca-50_data_IgG	Glca1-4Glca1-4Glca1-4Glca1-4Glca1-4Glc-AEAB	Maltohexaose DP6	1	7	1428
7	077_105574_M-AA-50_data_IgG	Glca1-4Glca1-4Glca1-4Glca1-4Glca1-4Glc-AEAB	Maltohexaose DP6	35	2	7
7	078_106085_M-AA-50_data_IgG	Glca1-4Glca1-4Glca1-4Glca1-4Glca1-4Glc-AEAB	Maltohexaose DP6	838	37	4
7	079_106349_M-AA-50_data_IgG	Glca1-4Glca1-4Glca1-4Glca1-4Glca1-4Glc-AEAB	Maltohexaose DP6	26	6	22
7	080_121882_M-AA-50_data_IgG	Glca1-4Glca1-4Glca1-4Glca1-4Glca1-4Glc-AEAB	Maltohexaose DP6	15	9	63
7	081_128897_M-AA-50_data_IgG	Glca1-4Glca1-4Glca1-4Glca1-4Glca1-4Glc-AEAB	Maltohexaose DP6	18	8	46
7	082_524541_M-Hi-50_data_IgG	Glca1-4Glca1-4Glca1-4Glca1-4Glca1-4Glc-AEAB	Maltohexaose DP6	18	7	37
7	083_635484_M-Hi-50_data_IgG	Glca1-4Glca1-4Glca1-4Glca1-4Glca1-4Glc-AEAB	Maltohexaose DP6	22	4	20
7	084_845968_M-Hi-50_data_IgG	Glca1-4Glca1-4Glca1-4Glca1-4Glca1-4Glc-AEAB	Maltohexaose DP6	-4	11	-320
7	085_978010_M-Hi-50_data_IgG	Glca1-4Glca1-4Glca1-4Glca1-4Glca1-4Glc-AEAB	Maltohexaose DP6	-15	15	-102
7	086_142831_F-Ca-60_data_IgG	Glca1-4Glca1-4Glca1-4Glca1-4Glca1-4Glc-AEAB	Maltohexaose DP6	18	2	12
7	087_159592_F-Ca-60_data_IgG	Glca1-4Glca1-4Glca1-4Glca1-4Glca1-4Glc-AEAB	Maltohexaose DP6	64	18	29
7	088_160961_F-Ca-60_data_IgG	Glca1-4Glca1-4Glca1-4Glca1-4Glca1-4Glc-AEAB	Maltohexaose DP6	16	3	17
7	089_161270_F-Ca-60_data_IgG	Glca1-4Glca1-4Glca1-4Glca1-4Glca1-4Glc-AEAB	Maltohexaose DP6	13	12	97
7	090_190487_F-Ca-60_data_IgG	Glca1-4Glca1-4Glca1-4Glca1-4Glca1-4Glc-AEAB	Maltohexaose DP6	6	6	103
7	091_150985_F-AA-60_data_IgG	Glca1-4Glca1-4Glca1-4Glca1-4Glca1-4Glc-AEAB	Maltohexaose DP6	12	8	66
7	092_164007_F-AA-60_data_IgG	Glca1-4Glca1-4Glca1-4Glca1-4Glca1-4Glc-AEAB	Maltohexaose DP6	62	84	136
7	093_171352_F-AA-60_data_IgG	Glca1-4Glca1-4Glca1-4Glca1-4Glca1-4Glc-AEAB	Maltohexaose DP6	21	5	24
7	094_184388_F-AA-60_data_IgG	Glca1-4Glca1-4Glca1-4Glca1-4Glca1-4Glc-AEAB	Maltohexaose DP6	45	32	71
7	095_195794_F-AA-60_data_IgG	Glca1-4Glca1-4Glca1-4Glca1-4Glca1-4Glc-AEAB	Maltohexaose DP6	9	5	56
7	096_107747_M-Ca-60_data_IgG	Glca1-4Glca1-4Glca1-4Glca1-4Glca1-4Glc-AEAB	Maltohexaose DP6	63	82	130
7	097_112465_M-Ca-60_data_IgG	Glca1-4Glca1-4Glca1-4Glca1-4Glca1-4Glc-AEAB	Maltohexaose DP6	7	4	53
7	098_121661_M-Ca-60_data_IgG	Glca1-4Glca1-4Glca1-4Glca1-4Glca1-4Glc-AEAB	Maltohexaose DP6	-4	2	-54
7	099_128019_M-Ca-60_data_IgG	Glca1-4Glca1-4Glca1-4Glca1-4Glca1-4Glc-AEAB	Maltohexaose DP6	10	1	10
7	100_137130_M-Ca-60_data_IgG	Glca1-4Glca1-4Glca1-4Glca1-4Glca1-4Glc-AEAB	Maltohexaose DP6	24	3	11
7	101_104091_M-AA-60_data_IgG	Glca1-4Glca1-4Glca1-4Glca1-4Glca1-4Glc-AEAB	Maltohexaose DP6	-100	11	-11
7	102_106085b_M-AA-60_data_IgG	Glca1-4Glca1-4Glca1-4Glca1-4Glca1-4Glc-AEAB	Maltohexaose DP6	289	7	2
7	103_141251_M-AA-60_data_IgG	Glca1-4Glca1-4Glca1-4Glca1-4Glca1-4Glc-AEAB	Maltohexaose DP6	9	4	42
7	104_156318_M-AA-60_data_IgG	Glca1-4Glca1-4Glca1-4Glca1-4Glca1-4Glc-AEAB	Maltohexaose DP6	6	9	151
7	105_170975_M-AA-60_data_IgG	Glca1-4Glca1-4Glca1-4Glca1-4Glca1-4Glc-AEAB	Maltohexaose DP6	11	7	59
8	001_109486_F-Ca-20_data_IgG	Glca1-4Glca1-4Glca1-4Glca1-4Glca1-4Glca1-4Glc-AEAB	Maltoheptaose DP7	10	3	26
8	002_123656_F-Ca-20_data_IgG	Glca1-4Glca1-4Glca1-4Glca1-4Glca1-4Glca1-4Glc-AEAB	Maltoheptaose DP7	4	2	45
8	003_136379_F-Ca-20_data_IgG	Glca1-4Glca1-4Glca1-4Glca1-4Glca1-4Glca1-4Glc-AEAB	Maltoheptaose DP7	19	6	30
8	004_158678_F-Ca-20_data_IgG	Glca1-4Glca1-4Glca1-4Glca1-4Glca1-4Glca1-4Glc-AEAB	Maltoheptaose DP7	44	32	72
8	005_169594_F-Ca-20_data_IgG	Glca1-4Glca1-4Glca1-4Glca1-4Glca1-4Glca1-4Glc-AEAB	Maltoheptaose DP7	50	16	33
8	006_502042_F-AA-20_data_IgG	Glca1-4Glca1-4Glca1-4Glca1-4Glca1-4Glca1-4Glc-AEAB	Maltoheptaose DP7	22	46	216
8	007_689553_F-AA-20_data_IgG	Glca1-4Glca1-4Glca1-4Glca1-4Glca1-4Glca1-4Glc-AEAB	Maltoheptaose DP7	18	20	109
8	008_904155_F-AA-20_data_IgG	Glca1-4Glca1-4Glca1-4Glca1-4Glca1-4Glca1-4Glc-AEAB	Maltoheptaose DP7	14	10	74
8	009_957723_F-AA-20_data_IgG	Glca1-4Glca1-4Glca1-4Glca1-4Glca1-4Glca1-4Glc-AEAB	Maltoheptaose DP7	9	9	101
8	010_100990_M-Ca-20_data_IgG	Glca1-4Glca1-4Glca1-4Glca1-4Glca1-4Glca1-4Glc-AEAB	Maltoheptaose DP7	-2	2	-99
8	011_222790_M-Ca-20_data_IgG	Glca1-4Glca1-4Glca1-4Glca1-4Glca1-4Glca1-4Glc-AEAB	Maltoheptaose DP7	7	6	82
8	012_280654_M-Ca-20_data_IgG	Glca1-4Glca1-4Glca1-4Glca1-4Glca1-4Glca1-4Glc-AEAB	Maltoheptaose DP7	5	4	67
8	013_339477_M-Ca-20_data_IgG	Glca1-4Glca1-4Glca1-4Glca1-4Glca1-4Glca1-4Glc-AEAB	Maltoheptaose DP7	37	6	16
8	014_361480_M-Ca-20_data_IgG	Glca1-4Glca1-4Glca1-4Glca1-4Glca1-4Glca1-4Glc-AEAB	Maltoheptaose DP7	4	2	55
8	015_445782_M-AA-20_data_IgG	Glca1-4Glca1-4Glca1-4Glca1-4Glca1-4Glca1-4Glc-AEAB	Maltoheptaose DP7	25	15	63
8	016_709491_M-AA-20_data_IgG	Glca1-4Glca1-4Glca1-4Glca1-4Glca1-4Glca1-4Glc-AEAB	Maltoheptaose DP7	8	2	22
8	017_731604_M-AA-20_data_IgG	Glca1-4Glca1-4Glca1-4Glca1-4Glca1-4Glca1-4Glc-AEAB	Maltoheptaose DP7	15	8	54
8	018_2800654b_M-Hi-20_data_IgG	Glca1-4Glca1-4Glca1-4Glca1-4Glca1-4Glca1-4Glc-AEAB	Maltoheptaose DP7	-12	4	-37
8	019_136379b_F-Ca-30_data_IgG	Glca1-4Glca1-4Glca1-4Glca1-4Glca1-4Glca1-4Glc-AEAB	Maltoheptaose DP7	28	13	45
8	020_160651_F-Ca-30_data_IgG	Glca1-4Glca1-4Glca1-4Glca1-4Glca1-4Glca1-4Glc-AEAB	Maltoheptaose DP7	150	287	192
8	021_161228_F-Ca-30_data_IgG	Glca1-4Glca1-4Glca1-4Glca1-4Glca1-4Glca1-4Glc-AEAB	Maltoheptaose DP7	6	9	151
8	022_164647_F-Ca-30_data_IgG	Glca1-4Glca1-4Glca1-4Glca1-4Glca1-4Glca1-4Glc-AEAB	Maltoheptaose DP7	-3	6	-250
8	023_194396_F-Ca-30_data_IgG	Glca1-4Glca1-4Glca1-4Glca1-4Glca1-4Glca1-4Glc-AEAB	Maltoheptaose DP7	48	6	13
8	024_100681_F-AA-30_data_IgG	Glca1-4Glca1-4Glca1-4Glca1-4Glca1-4Glca1-4Glc-AEAB	Maltoheptaose DP7	14	18	124
8	025_105386_F-AA-30_data_IgG	Glca1-4Glca1-4Glca1-4Glca1-4Glca1-4Glca1-4Glc-AEAB	Maltoheptaose DP7	8	1	15
8	026_128522_F-AA-30_data_IgG	Glca1-4Glca1-4Glca1-4Glca1-4Glca1-4Glca1-4Glc-AEAB	Maltoheptaose DP7	-27	2	-7
8	027_161178_F-AA-30_data_IgG	Glca1-4Glca1-4Glca1-4Glca1-4Glca1-4Glca1-4Glc-AEAB	Maltoheptaose DP7	6	3	57
8	028_211578_F-AA-30_data_IgG	Glca1-4Glca1-4Glca1-4Glca1-4Glca1-4Glca1-4Glc-AEAB	Maltoheptaose DP7	13	9	68
8	029_108981_M-Ca-30_data_IgG	Glca1-4Glca1-4Glca1-4Glca1-4Glca1-4Glca1-4Glc-AEAB	Maltoheptaose DP7	2	1	67
8	030_120403_M-Ca-30_data_IgG	Glca1-4Glca1-4Glca1-4Glca1-4Glca1-4Glca1-4Glc-AEAB	Maltoheptaose DP7	18	11	60
8	031_129226_M-Ca-30_data_IgG	Glca1-4Glca1-4Glca1-4Glca1-4Glca1-4Glca1-4Glc-AEAB	Maltoheptaose DP7	17	10	59
8	032_136205_M-Ca-30_data_IgG	Glca1-4Glca1-4Glca1-4Glca1-4Glca1-4Glca1-4Glc-AEAB	Maltoheptaose DP7	13	5	39
8	033_206690_M-Ca-30_data_IgG	Glca1-4Glca1-4Glca1-4Glca1-4Glca1-4Glca1-4Glc-AEAB	Maltoheptaose DP7	9	6	68
8	034_107889_M-AA-30_data_IgG	Glca1-4Glca1-4Glca1-4Glca1-4Glca1-4Glca1-4Glc-AEAB	Maltoheptaose DP7	20	27	138
8	035_113856_M-AA-30_data_IgG	Glca1-4Glca1-4Glca1-4Glca1-4Glca1-4Glca1-4Glc-AEAB	Maltoheptaose DP7	15	5	33
8	036_114524_M-AA-30_data_IgG	Glca1-4Glca1-4Glca1-4Glca1-4Glca1-4Glca1-4Glc-AEAB	Maltoheptaose DP7	17	7	39
8	037_145724_M-AA-30_data_IgG	Glca1-4Glca1-4Glca1-4Glca1-4Glca1-4Glca1-4Glc-AEAB	Maltoheptaose DP7	9	5	57
8	038_184452_M-AA-30_data_IgG	Glca1-4Glca1-4Glca1-4Glca1-4Glca1-4Glca1-4Glc-AEAB	Maltoheptaose DP7	1	2	315
8	039_701197_M-Hi-30_data_IgG	Glca1-4Glca1-4Glca1-4Glca1-4Glca1-4Glca1-4Glc-AEAB	Maltoheptaose DP7	3	3	98
8	040_110994_F-Ca-40_data_IgG	Glca1-4Glca1-4Glca1-4Glca1-4Glca1-4Glca1-4Glc-AEAB	Maltoheptaose DP7	16	3	20
8	041_224057_F-Ca-40_data_IgG	Glca1-4Glca1-4Glca1-4Glca1-4Glca1-4Glca1-4Glc-AEAB	Maltoheptaose DP7	34	11	33
8	042_229382_F-Ca-40_data_IgG	Glca1-4Glca1-4Glca1-4Glca1-4Glca1-4Glca1-4Glc-AEAB	Maltoheptaose DP7	20	2	10
8	043_234123_F-Ca-40_data_IgG	Glca1-4Glca1-4Glca1-4Glca1-4Glca1-4Glca1-4Glc-AEAB	Maltoheptaose DP7	12	4	31
8	044_251073_F-Ca-40_data_IgG	Glca1-4Glca1-4Glca1-4Glca1-4Glca1-4Glca1-4Glc-AEAB	Maltoheptaose DP7	11	3	28
8	045_125290_F-AA-40_data_IgG	Glca1-4Glca1-4Glca1-4Glca1-4Glca1-4Glca1-4Glc-AEAB	Maltoheptaose DP7	18	14	78
8	046_128522_F-AA-40_data_IgG	Glca1-4Glca1-4Glca1-4Glca1-4Glca1-4Glca1-4Glc-AEAB	Maltoheptaose DP7	-56	9	-16
8	047_151881_F-AA-40_data_IgG	Glca1-4Glca1-4Glca1-4Glca1-4Glca1-4Glca1-4Glc-AEAB	Maltoheptaose DP7	23	4	19
8	048_169778_F-AA-40_data_IgG	Glca1-4Glca1-4Glca1-4Glca1-4Glca1-4Glca1-4Glc-AEAB	Maltoheptaose DP7	24	7	31
8	049_172100_F-AA-40_data_IgG	Glca1-4Glca1-4Glca1-4Glca1-4Glca1-4Glca1-4Glc-AEAB	Maltoheptaose DP7	13	1	10
8	050_101013_M-Ca-40_data_IgG	Glca1-4Glca1-4Glca1-4Glca1-4Glca1-4Glca1-4Glc-AEAB	Maltoheptaose DP7	11	7	64
8	051_103797_M-Ca-40_data_IgG	Glca1-4Glca1-4Glca1-4Glca1-4Glca1-4Glca1-4Glc-AEAB	Maltoheptaose DP7	61	4	7
8	052_105457_M-Ca-40_data_IgG	Glca1-4Glca1-4Glca1-4Glca1-4Glca1-4Glca1-4Glc-AEAB	Maltoheptaose DP7	16	17	111
8	053_106322_M-Ca-40_data_IgG	Glca1-4Glca1-4Glca1-4Glca1-4Glca1-4Glca1-4Glc-AEAB	Maltoheptaose DP7	22	21	97
8	054_111805_M-AA-40_data_IgG	Glca1-4Glca1-4Glca1-4Glca1-4Glca1-4Glca1-4Glc-AEAB	Maltoheptaose DP7	14	18	136
8	055_132848_M-AA-40_data_IgG	Glca1-4Glca1-4Glca1-4Glca1-4Glca1-4Glca1-4Glc-AEAB	Maltoheptaose DP7	19	9	50
8	056_143455_M-AA-40_data_IgG	Glca1-4Glca1-4Glca1-4Glca1-4Glca1-4Glca1-4Glc-AEAB	Maltoheptaose DP7	5	2	43
8	057_143730_M-AA-40_data_IgG	Glca1-4Glca1-4Glca1-4Glca1-4Glca1-4Glca1-4Glc-AEAB	Maltoheptaose DP7	34	4	12
8	058_145901_M-AA-40_data_IgG	Glca1-4Glca1-4Glca1-4Glca1-4Glca1-4Glca1-4Glc-AEAB	Maltoheptaose DP7	41	6	15
8	059_293340_M-Hi-40_data_IgG	Glca1-4Glca1-4Glca1-4Glca1-4Glca1-4Glca1-4Glc-AEAB	Maltoheptaose DP7	4	18	489
8	060_886844_M-Hi-40_data_IgG	Glca1-4Glca1-4Glca1-4Glca1-4Glca1-4Glca1-4Glc-AEAB	Maltoheptaose DP7	-9	11	-135
8	061_916034_M-Hi-40_data_IgG	Glca1-4Glca1-4Glca1-4Glca1-4Glca1-4Glca1-4Glc-AEAB	Maltoheptaose DP7	9	3	31
8	062_106434_F-Ca-50_data_IgG	Glca1-4Glca1-4Glca1-4Glca1-4Glca1-4Glca1-4Glc-AEAB	Maltoheptaose DP7	205	5	3
8	063_135461_F-Ca-50_data_IgG	Glca1-4Glca1-4Glca1-4Glca1-4Glca1-4Glca1-4Glc-AEAB	Maltoheptaose DP7	4	2	55
8	064_139529_F-Ca-50_data_IgG	Glca1-4Glca1-4Glca1-4Glca1-4Glca1-4Glca1-4Glc-AEAB	Maltoheptaose DP7	6	1	10
8	065_153724_F-Ca-50_data_IgG	Glca1-4Glca1-4Glca1-4Glca1-4Glca1-4Glca1-4Glc-AEAB	Maltoheptaose DP7	-21	5	-22
8	066_159660_F-Ca-50_data_IgG	Glca1-4Glca1-4Glca1-4Glca1-4Glca1-4Glca1-4Glc-AEAB	Maltoheptaose DP7	9	2	24
8	067_113362_F-AA-50_data_IgG	Glca1-4Glca1-4Glca1-4Glca1-4Glca1-4Glca1-4Glc-AEAB	Maltoheptaose DP7	11	5	41
8	068_155102_F-AA-50_data_IgG	Glca1-4Glca1-4Glca1-4Glca1-4Glca1-4Glca1-4Glc-AEAB	Maltoheptaose DP7	6	8	144
8	069_163507_F-AA-50_data_IgG	Glca1-4Glca1-4Glca1-4Glca1-4Glca1-4Glca1-4Glc-AEAB	Maltoheptaose DP7	10	2	22
8	070_164007_F-AA-50_data_IgG	Glca1-4Glca1-4Glca1-4Glca1-4Glca1-4Glca1-4Glc-AEAB	Maltoheptaose DP7	19	5	23
8	071_168814_F-AA-50_data_IgG	Glca1-4Glca1-4Glca1-4Glca1-4Glca1-4Glca1-4Glc-AEAB	Maltoheptaose DP7	18	5	26
8	072_101013_M-Ca-50_data_IgG	Glca1-4Glca1-4Glca1-4Glca1-4Glca1-4Glca1-4Glc-AEAB	Maltoheptaose DP7	5	2	38
8	073_104930_M-Ca-50_data_IgG	Glca1-4Glca1-4Glca1-4Glca1-4Glca1-4Glca1-4Glc-AEAB	Maltoheptaose DP7	10	11	107
8	074_112287_M-Ca-50_data_IgG	Glca1-4Glca1-4Glca1-4Glca1-4Glca1-4Glca1-4Glc-AEAB	Maltoheptaose DP7	18	2	12
8	075_112465_M-Ca-50_data_IgG	Glca1-4Glca1-4Glca1-4Glca1-4Glca1-4Glca1-4Glc-AEAB	Maltoheptaose DP7	6	1	15
8	076_113543_M-Ca-50_data_IgG	Glca1-4Glca1-4Glca1-4Glca1-4Glca1-4Glca1-4Glc-AEAB	Maltoheptaose DP7	-1	3	-239
8	077_105574_M-AA-50_data_IgG	Glca1-4Glca1-4Glca1-4Glca1-4Glca1-4Glca1-4Glc-AEAB	Maltoheptaose DP7	22	5	22
8	078_106085_M-AA-50_data_IgG	Glca1-4Glca1-4Glca1-4Glca1-4Glca1-4Glca1-4Glc-AEAB	Maltoheptaose DP7	823	374	46
8	079_106349_M-AA-50_data_IgG	Glca1-4Glca1-4Glca1-4Glca1-4Glca1-4Glca1-4Glc-AEAB	Maltoheptaose DP7	17	5	31
8	080_121882_M-AA-50_data_IgG	Glca1-4Glca1-4Glca1-4Glca1-4Glca1-4Glca1-4Glc-AEAB	Maltoheptaose DP7	10	5	50
8	081_128897_M-AA-50_data_IgG	Glca1-4Glca1-4Glca1-4Glca1-4Glca1-4Glca1-4Glc-AEAB	Maltoheptaose DP7	12	3	29
8	082_524541_M-Hi-50_data_IgG	Glca1-4Glca1-4Glca1-4Glca1-4Glca1-4Glca1-4Glc-AEAB	Maltoheptaose DP7	18	2	10
8	083_635484_M-Hi-50_data_IgG	Glca1-4Glca1-4Glca1-4Glca1-4Glca1-4Glca1-4Glc-AEAB	Maltoheptaose DP7	16	5	30
8	084_845968_M-Hi-50_data_IgG	Glca1-4Glca1-4Glca1-4Glca1-4Glca1-4Glca1-4Glc-AEAB	Maltoheptaose DP7	-2	7	-339
8	085_978010_M-Hi-50_data_IgG	Glca1-4Glca1-4Glca1-4Glca1-4Glca1-4Glca1-4Glc-AEAB	Maltoheptaose DP7	-30	5	-18
8	086_142831_F-Ca-60_data_IgG	Glca1-4Glca1-4Glca1-4Glca1-4Glca1-4Glca1-4Glc-AEAB	Maltoheptaose DP7	16	3	20
8	087_159592_F-Ca-60_data_IgG	Glca1-4Glca1-4Glca1-4Glca1-4Glca1-4Glca1-4Glc-AEAB	Maltoheptaose DP7	40	10	24
8	088_160961_F-Ca-60_data_IgG	Glca1-4Glca1-4Glca1-4Glca1-4Glca1-4Glca1-4Glc-AEAB	Maltoheptaose DP7	16	9	54
8	089_161270_F-Ca-60_data_IgG	Glca1-4Glca1-4Glca1-4Glca1-4Glca1-4Glca1-4Glc-AEAB	Maltoheptaose DP7	6	2	31
8	090_190487_F-Ca-60_data_IgG	Glca1-4Glca1-4Glca1-4Glca1-4Glca1-4Glca1-4Glc-AEAB	Maltoheptaose DP7	6	7	113
8	091_150985_F-AA-60_data_IgG	Glca1-4Glca1-4Glca1-4Glca1-4Glca1-4Glca1-4Glc-AEAB	Maltoheptaose DP7	10	8	76
8	092_164007_F-AA-60_data_IgG	Glca1-4Glca1-4Glca1-4Glca1-4Glca1-4Glca1-4Glc-AEAB	Maltoheptaose DP7	15	5	32
8	093_171352_F-AA-60_data_IgG	Glca1-4Glca1-4Glca1-4Glca1-4Glca1-4Glca1-4Glc-AEAB	Maltoheptaose DP7	22	4	19
8	094_184388_F-AA-60_data_IgG	Glca1-4Glca1-4Glca1-4Glca1-4Glca1-4Glca1-4Glc-AEAB	Maltoheptaose DP7	55	16	29
8	095_195794_F-AA-60_data_IgG	Glca1-4Glca1-4Glca1-4Glca1-4Glca1-4Glca1-4Glc-AEAB	Maltoheptaose DP7	8	2	23
8	096_107747_M-Ca-60_data_IgG	Glca1-4Glca1-4Glca1-4Glca1-4Glca1-4Glca1-4Glc-AEAB	Maltoheptaose DP7	18	3	19
8	097_112465_M-Ca-60_data_IgG	Glca1-4Glca1-4Glca1-4Glca1-4Glca1-4Glca1-4Glc-AEAB	Maltoheptaose DP7	6	1	14
8	098_121661_M-Ca-60_data_IgG	Glca1-4Glca1-4Glca1-4Glca1-4Glca1-4Glca1-4Glc-AEAB	Maltoheptaose DP7	-6	4	-76
8	099_128019_M-Ca-60_data_IgG	Glca1-4Glca1-4Glca1-4Glca1-4Glca1-4Glca1-4Glc-AEAB	Maltoheptaose DP7	11	5	47
8	100_137130_M-Ca-60_data_IgG	Glca1-4Glca1-4Glca1-4Glca1-4Glca1-4Glca1-4Glc-AEAB	Maltoheptaose DP7	21	3	15
8	101_104091_M-AA-60_data_IgG	Glca1-4Glca1-4Glca1-4Glca1-4Glca1-4Glca1-4Glc-AEAB	Maltoheptaose DP7	-120	29	-24
8	102_106085b_M-AA-60_data_IgG	Glca1-4Glca1-4Glca1-4Glca1-4Glca1-4Glca1-4Glc-AEAB	Maltoheptaose DP7	286	43	15
8	103_141251_M-AA-60_data_IgG	Glca1-4Glca1-4Glca1-4Glca1-4Glca1-4Glca1-4Glc-AEAB	Maltoheptaose DP7	8	5	57
8	104_156318_M-AA-60_data_IgG	Glca1-4Glca1-4Glca1-4Glca1-4Glca1-4Glca1-4Glc-AEAB	Maltoheptaose DP7	8	11	137
8	105_170975_M-AA-60_data_IgG	Glca1-4Glca1-4Glca1-4Glca1-4Glca1-4Glca1-4Glc-AEAB	Maltoheptaose DP7	8	1	14
9	001_109486_F-Ca-20_data_IgG	Glca1-4Glca1-4Glca1-4Glca1-4Glca1-4Glca1-4Glca1-4Glc-AEAB	Maltooctaose DP8	57	97	171
9	002_123656_F-Ca-20_data_IgG	Glca1-4Glca1-4Glca1-4Glca1-4Glca1-4Glca1-4Glca1-4Glc-AEAB	Maltooctaose DP8	6	5	94
9	003_136379_F-Ca-20_data_IgG	Glca1-4Glca1-4Glca1-4Glca1-4Glca1-4Glca1-4Glca1-4Glc-AEAB	Maltooctaose DP8	15	11	77
9	004_158678_F-Ca-20_data_IgG	Glca1-4Glca1-4Glca1-4Glca1-4Glca1-4Glca1-4Glca1-4Glc-AEAB	Maltooctaose DP8	37	30	81
9	005_169594_F-Ca-20_data_IgG	Glca1-4Glca1-4Glca1-4Glca1-4Glca1-4Glca1-4Glca1-4Glc-AEAB	Maltooctaose DP8	43	8	19
9	006_502042_F-AA-20_data_IgG	Glca1-4Glca1-4Glca1-4Glca1-4Glca1-4Glca1-4Glca1-4Glc-AEAB	Maltooctaose DP8	0	9	3672
9	007_689553_F-AA-20_data_IgG	Glca1-4Glca1-4Glca1-4Glca1-4Glca1-4Glca1-4Glca1-4Glc-AEAB	Maltooctaose DP8	5	11	254
9	008_904155_F-AA-20_data_IgG	Glca1-4Glca1-4Glca1-4Glca1-4Glca1-4Glca1-4Glca1-4Glc-AEAB	Maltooctaose DP8	24	20	82
9	009_957723_F-AA-20_data_IgG	Glca1-4Glca1-4Glca1-4Glca1-4Glca1-4Glca1-4Glca1-4Glc-AEAB	Maltooctaose DP8	14	5	40
9	010_100990_M-Ca-20_data_IgG	Glca1-4Glca1-4Glca1-4Glca1-4Glca1-4Glca1-4Glca1-4Glc-AEAB	Maltooctaose DP8	5	14	259
9	011_222790_M-Ca-20_data_IgG	Glca1-4Glca1-4Glca1-4Glca1-4Glca1-4Glca1-4Glca1-4Glc-AEAB	Maltooctaose DP8	10	4	39
9	012_280654_M-Ca-20_data_IgG	Glca1-4Glca1-4Glca1-4Glca1-4Glca1-4Glca1-4Glca1-4Glc-AEAB	Maltooctaose DP8	17	30	180
9	013_339477_M-Ca-20_data_IgG	Glca1-4Glca1-4Glca1-4Glca1-4Glca1-4Glca1-4Glca1-4Glc-AEAB	Maltooctaose DP8	52	17	33
9	014_361480_M-Ca-20_data_IgG	Glca1-4Glca1-4Glca1-4Glca1-4Glca1-4Glca1-4Glca1-4Glc-AEAB	Maltooctaose DP8	3	3	81
9	015_445782_M-AA-20_data_IgG	Glca1-4Glca1-4Glca1-4Glca1-4Glca1-4Glca1-4Glca1-4Glc-AEAB	Maltooctaose DP8	24	5	22
9	016_709491_M-AA-20_data_IgG	Glca1-4Glca1-4Glca1-4Glca1-4Glca1-4Glca1-4Glca1-4Glc-AEAB	Maltooctaose DP8	7	2	28
9	017_731604_M-AA-20_data_IgG	Glca1-4Glca1-4Glca1-4Glca1-4Glca1-4Glca1-4Glca1-4Glc-AEAB	Maltooctaose DP8	8	2	23
9	018_2800654b_M-Hi-20_data_IgG	Glca1-4Glca1-4Glca1-4Glca1-4Glca1-4Glca1-4Glca1-4Glc-AEAB	Maltooctaose DP8	-16	3	-17
9	019_136379b_F-Ca-30_data_IgG	Glca1-4Glca1-4Glca1-4Glca1-4Glca1-4Glca1-4Glca1-4Glc-AEAB	Maltooctaose DP8	21	2	10
9	020_160651_F-Ca-30_data_IgG	Glca1-4Glca1-4Glca1-4Glca1-4Glca1-4Glca1-4Glca1-4Glc-AEAB	Maltooctaose DP8	7	3	44
9	021_161228_F-Ca-30_data_IgG	Glca1-4Glca1-4Glca1-4Glca1-4Glca1-4Glca1-4Glca1-4Glc-AEAB	Maltooctaose DP8	3	5	166
9	022_164647_F-Ca-30_data_IgG	Glca1-4Glca1-4Glca1-4Glca1-4Glca1-4Glca1-4Glca1-4Glc-AEAB	Maltooctaose DP8	-8	7	-84
9	023_194396_F-Ca-30_data_IgG	Glca1-4Glca1-4Glca1-4Glca1-4Glca1-4Glca1-4Glca1-4Glc-AEAB	Maltooctaose DP8	56	2	3
9	024_100681_F-AA-30_data_IgG	Glca1-4Glca1-4Glca1-4Glca1-4Glca1-4Glca1-4Glca1-4Glc-AEAB	Maltooctaose DP8	10	10	104
9	025_105386_F-AA-30_data_IgG	Glca1-4Glca1-4Glca1-4Glca1-4Glca1-4Glca1-4Glca1-4Glc-AEAB	Maltooctaose DP8	10	5	53
9	026_128522_F-AA-30_data_IgG	Glca1-4Glca1-4Glca1-4Glca1-4Glca1-4Glca1-4Glca1-4Glc-AEAB	Maltooctaose DP8	-27	2	-9
9	027_161178_F-AA-30_data_IgG	Glca1-4Glca1-4Glca1-4Glca1-4Glca1-4Glca1-4Glca1-4Glc-AEAB	Maltooctaose DP8	6	1	14
9	028_211578_F-AA-30_data_IgG	Glca1-4Glca1-4Glca1-4Glca1-4Glca1-4Glca1-4Glca1-4Glc-AEAB	Maltooctaose DP8	16	8	47
9	029_108981_M-Ca-30_data_IgG	Glca1-4Glca1-4Glca1-4Glca1-4Glca1-4Glca1-4Glca1-4Glc-AEAB	Maltooctaose DP8	2	2	139
9	030_120403_M-Ca-30_data_IgG	Glca1-4Glca1-4Glca1-4Glca1-4Glca1-4Glca1-4Glca1-4Glc-AEAB	Maltooctaose DP8	12	5	40
9	031_129226_M-Ca-30_data_IgG	Glca1-4Glca1-4Glca1-4Glca1-4Glca1-4Glca1-4Glca1-4Glc-AEAB	Maltooctaose DP8	16	7	42
9	032_136205_M-Ca-30_data_IgG	Glca1-4Glca1-4Glca1-4Glca1-4Glca1-4Glca1-4Glca1-4Glc-AEAB	Maltooctaose DP8	25	16	67
9	033_206690_M-Ca-30_data_IgG	Glca1-4Glca1-4Glca1-4Glca1-4Glca1-4Glca1-4Glca1-4Glc-AEAB	Maltooctaose DP8	6	4	70
9	034_107889_M-AA-30_data_IgG	Glca1-4Glca1-4Glca1-4Glca1-4Glca1-4Glca1-4Glca1-4Glc-AEAB	Maltooctaose DP8	53	7	13
9	035_113856_M-AA-30_data_IgG	Glca1-4Glca1-4Glca1-4Glca1-4Glca1-4Glca1-4Glca1-4Glc-AEAB	Maltooctaose DP8	12	6	50
9	036_114524_M-AA-30_data_IgG	Glca1-4Glca1-4Glca1-4Glca1-4Glca1-4Glca1-4Glca1-4Glc-AEAB	Maltooctaose DP8	11	5	44
9	037_145724_M-AA-30_data_IgG	Glca1-4Glca1-4Glca1-4Glca1-4Glca1-4Glca1-4Glca1-4Glc-AEAB	Maltooctaose DP8	6	1	22
9	038_184452_M-AA-30_data_IgG	Glca1-4Glca1-4Glca1-4Glca1-4Glca1-4Glca1-4Glca1-4Glc-AEAB	Maltooctaose DP8	11	23	213
9	039_701197_M-Hi-30_data_IgG	Glca1-4Glca1-4Glca1-4Glca1-4Glca1-4Glca1-4Glca1-4Glc-AEAB	Maltooctaose DP8	4	2	46
9	040_110994_F-Ca-40_data_IgG	Glca1-4Glca1-4Glca1-4Glca1-4Glca1-4Glca1-4Glca1-4Glc-AEAB	Maltooctaose DP8	11	6	56
9	041_224057_F-Ca-40_data_IgG	Glca1-4Glca1-4Glca1-4Glca1-4Glca1-4Glca1-4Glca1-4Glc-AEAB	Maltooctaose DP8	36	8	24
9	042_229382_F-Ca-40_data_IgG	Glca1-4Glca1-4Glca1-4Glca1-4Glca1-4Glca1-4Glca1-4Glc-AEAB	Maltooctaose DP8	21	6	27
9	043_234123_F-Ca-40_data_IgG	Glca1-4Glca1-4Glca1-4Glca1-4Glca1-4Glca1-4Glca1-4Glc-AEAB	Maltooctaose DP8	12	6	56
9	044_251073_F-Ca-40_data_IgG	Glca1-4Glca1-4Glca1-4Glca1-4Glca1-4Glca1-4Glca1-4Glc-AEAB	Maltooctaose DP8	10	2	18
9	045_125290_F-AA-40_data_IgG	Glca1-4Glca1-4Glca1-4Glca1-4Glca1-4Glca1-4Glca1-4Glc-AEAB	Maltooctaose DP8	18	7	39
9	046_128522_F-AA-40_data_IgG	Glca1-4Glca1-4Glca1-4Glca1-4Glca1-4Glca1-4Glca1-4Glc-AEAB	Maltooctaose DP8	-56	4	-8
9	047_151881_F-AA-40_data_IgG	Glca1-4Glca1-4Glca1-4Glca1-4Glca1-4Glca1-4Glca1-4Glc-AEAB	Maltooctaose DP8	21	5	23
9	048_169778_F-AA-40_data_IgG	Glca1-4Glca1-4Glca1-4Glca1-4Glca1-4Glca1-4Glca1-4Glc-AEAB	Maltooctaose DP8	25	8	32
9	049_172100_F-AA-40_data_IgG	Glca1-4Glca1-4Glca1-4Glca1-4Glca1-4Glca1-4Glca1-4Glc-AEAB	Maltooctaose DP8	46	17	38
9	050_101013_M-Ca-40_data_IgG	Glca1-4Glca1-4Glca1-4Glca1-4Glca1-4Glca1-4Glca1-4Glc-AEAB	Maltooctaose DP8	13	3	20
9	051_103797_M-Ca-40_data_IgG	Glca1-4Glca1-4Glca1-4Glca1-4Glca1-4Glca1-4Glca1-4Glc-AEAB	Maltooctaose DP8	57	4	7
9	052_105457_M-Ca-40_data_IgG	Glca1-4Glca1-4Glca1-4Glca1-4Glca1-4Glca1-4Glca1-4Glc-AEAB	Maltooctaose DP8	31	18	59
9	053_106322_M-Ca-40_data_IgG	Glca1-4Glca1-4Glca1-4Glca1-4Glca1-4Glca1-4Glca1-4Glc-AEAB	Maltooctaose DP8	24	9	39
9	054_111805_M-AA-40_data_IgG	Glca1-4Glca1-4Glca1-4Glca1-4Glca1-4Glca1-4Glca1-4Glc-AEAB	Maltooctaose DP8	15	15	104
9	055_132848_M-AA-40_data_IgG	Glca1-4Glca1-4Glca1-4Glca1-4Glca1-4Glca1-4Glca1-4Glc-AEAB	Maltooctaose DP8	16	7	46
9	056_143455_M-AA-40_data_IgG	Glca1-4Glca1-4Glca1-4Glca1-4Glca1-4Glca1-4Glca1-4Glc-AEAB	Maltooctaose DP8	9	2	24
9	057_143730_M-AA-40_data_IgG	Glca1-4Glca1-4Glca1-4Glca1-4Glca1-4Glca1-4Glca1-4Glc-AEAB	Maltooctaose DP8	37	7	19
9	058_145901_M-AA-40_data_IgG	Glca1-4Glca1-4Glca1-4Glca1-4Glca1-4Glca1-4Glca1-4Glc-AEAB	Maltooctaose DP8	30	10	34
9	059_293340_M-Hi-40_data_IgG	Glca1-4Glca1-4Glca1-4Glca1-4Glca1-4Glca1-4Glca1-4Glc-AEAB	Maltooctaose DP8	2	9	541
9	060_886844_M-Hi-40_data_IgG	Glca1-4Glca1-4Glca1-4Glca1-4Glca1-4Glca1-4Glca1-4Glc-AEAB	Maltooctaose DP8	-4	11	-293
9	061_916034_M-Hi-40_data_IgG	Glca1-4Glca1-4Glca1-4Glca1-4Glca1-4Glca1-4Glca1-4Glc-AEAB	Maltooctaose DP8	9	4	47
9	062_106434_F-Ca-50_data_IgG	Glca1-4Glca1-4Glca1-4Glca1-4Glca1-4Glca1-4Glca1-4Glc-AEAB	Maltooctaose DP8	103	6	6
9	063_135461_F-Ca-50_data_IgG	Glca1-4Glca1-4Glca1-4Glca1-4Glca1-4Glca1-4Glca1-4Glc-AEAB	Maltooctaose DP8	6	1	23
9	064_139529_F-Ca-50_data_IgG	Glca1-4Glca1-4Glca1-4Glca1-4Glca1-4Glca1-4Glca1-4Glc-AEAB	Maltooctaose DP8	7	2	31
9	065_153724_F-Ca-50_data_IgG	Glca1-4Glca1-4Glca1-4Glca1-4Glca1-4Glca1-4Glca1-4Glc-AEAB	Maltooctaose DP8	-21	3	-12
9	066_159660_F-Ca-50_data_IgG	Glca1-4Glca1-4Glca1-4Glca1-4Glca1-4Glca1-4Glca1-4Glc-AEAB	Maltooctaose DP8	7	3	40
9	067_113362_F-AA-50_data_IgG	Glca1-4Glca1-4Glca1-4Glca1-4Glca1-4Glca1-4Glca1-4Glc-AEAB	Maltooctaose DP8	7	4	53
9	068_155102_F-AA-50_data_IgG	Glca1-4Glca1-4Glca1-4Glca1-4Glca1-4Glca1-4Glca1-4Glc-AEAB	Maltooctaose DP8	20	14	72
9	069_163507_F-AA-50_data_IgG	Glca1-4Glca1-4Glca1-4Glca1-4Glca1-4Glca1-4Glca1-4Glc-AEAB	Maltooctaose DP8	9	3	29
9	070_164007_F-AA-50_data_IgG	Glca1-4Glca1-4Glca1-4Glca1-4Glca1-4Glca1-4Glca1-4Glc-AEAB	Maltooctaose DP8	17	4	21
9	071_168814_F-AA-50_data_IgG	Glca1-4Glca1-4Glca1-4Glca1-4Glca1-4Glca1-4Glca1-4Glc-AEAB	Maltooctaose DP8	16	6	39
9	072_101013_M-Ca-50_data_IgG	Glca1-4Glca1-4Glca1-4Glca1-4Glca1-4Glca1-4Glca1-4Glc-AEAB	Maltooctaose DP8	3	2	46
9	073_104930_M-Ca-50_data_IgG	Glca1-4Glca1-4Glca1-4Glca1-4Glca1-4Glca1-4Glca1-4Glc-AEAB	Maltooctaose DP8	18	12	69
9	074_112287_M-Ca-50_data_IgG	Glca1-4Glca1-4Glca1-4Glca1-4Glca1-4Glca1-4Glca1-4Glc-AEAB	Maltooctaose DP8	14	5	39
9	075_112465_M-Ca-50_data_IgG	Glca1-4Glca1-4Glca1-4Glca1-4Glca1-4Glca1-4Glca1-4Glc-AEAB	Maltooctaose DP8	9	8	85
9	076_113543_M-Ca-50_data_IgG	Glca1-4Glca1-4Glca1-4Glca1-4Glca1-4Glca1-4Glca1-4Glc-AEAB	Maltooctaose DP8	0	5
9	077_105574_M-AA-50_data_IgG	Glca1-4Glca1-4Glca1-4Glca1-4Glca1-4Glca1-4Glca1-4Glc-AEAB	Maltooctaose DP8	25	5	21
9	078_106085_M-AA-50_data_IgG	Glca1-4Glca1-4Glca1-4Glca1-4Glca1-4Glca1-4Glca1-4Glc-AEAB	Maltooctaose DP8	878	150	17
9	079_106349_M-AA-50_data_IgG	Glca1-4Glca1-4Glca1-4Glca1-4Glca1-4Glca1-4Glca1-4Glc-AEAB	Maltooctaose DP8	22	6	30
9	080_121882_M-AA-50_data_IgG	Glca1-4Glca1-4Glca1-4Glca1-4Glca1-4Glca1-4Glca1-4Glc-AEAB	Maltooctaose DP8	10	3	27
9	081_128897_M-AA-50_data_IgG	Glca1-4Glca1-4Glca1-4Glca1-4Glca1-4Glca1-4Glca1-4Glc-AEAB	Maltooctaose DP8	15	8	49
9	082_524541_M-Hi-50_data_IgG	Glca1-4Glca1-4Glca1-4Glca1-4Glca1-4Glca1-4Glca1-4Glc-AEAB	Maltooctaose DP8	19	7	37
9	083_635484_M-Hi-50_data_IgG	Glca1-4Glca1-4Glca1-4Glca1-4Glca1-4Glca1-4Glca1-4Glc-AEAB	Maltooctaose DP8	15	5	34
9	084_845968_M-Hi-50_data_IgG	Glca1-4Glca1-4Glca1-4Glca1-4Glca1-4Glca1-4Glca1-4Glc-AEAB	Maltooctaose DP8	-9	3	-37
9	085_978010_M-Hi-50_data_IgG	Glca1-4Glca1-4Glca1-4Glca1-4Glca1-4Glca1-4Glca1-4Glc-AEAB	Maltooctaose DP8	-31	8	-26
9	086_142831_F-Ca-60_data_IgG	Glca1-4Glca1-4Glca1-4Glca1-4Glca1-4Glca1-4Glca1-4Glc-AEAB	Maltooctaose DP8	14	7	55
9	087_159592_F-Ca-60_data_IgG	Glca1-4Glca1-4Glca1-4Glca1-4Glca1-4Glca1-4Glca1-4Glc-AEAB	Maltooctaose DP8	28	6	22
9	088_160961_F-Ca-60_data_IgG	Glca1-4Glca1-4Glca1-4Glca1-4Glca1-4Glca1-4Glca1-4Glc-AEAB	Maltooctaose DP8	23	12	55
9	089_161270_F-Ca-60_data_IgG	Glca1-4Glca1-4Glca1-4Glca1-4Glca1-4Glca1-4Glca1-4Glc-AEAB	Maltooctaose DP8	11	5	50
9	090_190487_F-Ca-60_data_IgG	Glca1-4Glca1-4Glca1-4Glca1-4Glca1-4Glca1-4Glca1-4Glc-AEAB	Maltooctaose DP8	2	10	557
9	091_150985_F-AA-60_data_IgG	Glca1-4Glca1-4Glca1-4Glca1-4Glca1-4Glca1-4Glca1-4Glc-AEAB	Maltooctaose DP8	11	6	52
9	092_164007_F-AA-60_data_IgG	Glca1-4Glca1-4Glca1-4Glca1-4Glca1-4Glca1-4Glca1-4Glc-AEAB	Maltooctaose DP8	12	4	32
9	093_171352_F-AA-60_data_IgG	Glca1-4Glca1-4Glca1-4Glca1-4Glca1-4Glca1-4Glca1-4Glc-AEAB	Maltooctaose DP8	22	6	28
9	094_184388_F-AA-60_data_IgG	Glca1-4Glca1-4Glca1-4Glca1-4Glca1-4Glca1-4Glca1-4Glc-AEAB	Maltooctaose DP8	78	74	94
9	095_195794_F-AA-60_data_IgG	Glca1-4Glca1-4Glca1-4Glca1-4Glca1-4Glca1-4Glca1-4Glc-AEAB	Maltooctaose DP8	12	7	58
9	096_107747_M-Ca-60_data_IgG	Glca1-4Glca1-4Glca1-4Glca1-4Glca1-4Glca1-4Glca1-4Glc-AEAB	Maltooctaose DP8	9	7	74
9	097_112465_M-Ca-60_data_IgG	Glca1-4Glca1-4Glca1-4Glca1-4Glca1-4Glca1-4Glca1-4Glc-AEAB	Maltooctaose DP8	6	2	36
9	098_121661_M-Ca-60_data_IgG	Glca1-4Glca1-4Glca1-4Glca1-4Glca1-4Glca1-4Glca1-4Glc-AEAB	Maltooctaose DP8	4	11	291
9	099_128019_M-Ca-60_data_IgG	Glca1-4Glca1-4Glca1-4Glca1-4Glca1-4Glca1-4Glca1-4Glc-AEAB	Maltooctaose DP8	12	4	36
9	100_137130_M-Ca-60_data_IgG	Glca1-4Glca1-4Glca1-4Glca1-4Glca1-4Glca1-4Glca1-4Glc-AEAB	Maltooctaose DP8	21	4	18
9	101_104091_M-AA-60_data_IgG	Glca1-4Glca1-4Glca1-4Glca1-4Glca1-4Glca1-4Glca1-4Glc-AEAB	Maltooctaose DP8	-128	22	-17
9	102_106085b_M-AA-60_data_IgG	Glca1-4Glca1-4Glca1-4Glca1-4Glca1-4Glca1-4Glca1-4Glc-AEAB	Maltooctaose DP8	361	53	15
9	103_141251_M-AA-60_data_IgG	Glca1-4Glca1-4Glca1-4Glca1-4Glca1-4Glca1-4Glca1-4Glc-AEAB	Maltooctaose DP8	7	2	35
9	104_156318_M-AA-60_data_IgG	Glca1-4Glca1-4Glca1-4Glca1-4Glca1-4Glca1-4Glca1-4Glc-AEAB	Maltooctaose DP8	8	5	67
9	105_170975_M-AA-60_data_IgG	Glca1-4Glca1-4Glca1-4Glca1-4Glca1-4Glca1-4Glca1-4Glc-AEAB	Maltooctaose DP8	12	8	68
10	001_109486_F-Ca-20_data_IgG	Glca1-4Glca1-4Glca1-4Glca1-4Glca1-4Glca1-4Glca1-4Glca1-4Glc-AEAB	Maltononaose DP9	7	1	12
10	002_123656_F-Ca-20_data_IgG	Glca1-4Glca1-4Glca1-4Glca1-4Glca1-4Glca1-4Glca1-4Glca1-4Glc-AEAB	Maltononaose DP9	17	10	62
10	003_136379_F-Ca-20_data_IgG	Glca1-4Glca1-4Glca1-4Glca1-4Glca1-4Glca1-4Glca1-4Glca1-4Glc-AEAB	Maltononaose DP9	45	10	23
10	004_158678_F-Ca-20_data_IgG	Glca1-4Glca1-4Glca1-4Glca1-4Glca1-4Glca1-4Glca1-4Glca1-4Glc-AEAB	Maltononaose DP9	51	22	43
10	005_169594_F-Ca-20_data_IgG	Glca1-4Glca1-4Glca1-4Glca1-4Glca1-4Glca1-4Glca1-4Glca1-4Glc-AEAB	Maltononaose DP9	40	17	42
10	006_502042_F-AA-20_data_IgG	Glca1-4Glca1-4Glca1-4Glca1-4Glca1-4Glca1-4Glca1-4Glca1-4Glc-AEAB	Maltononaose DP9	1	5	415
10	007_689553_F-AA-20_data_IgG	Glca1-4Glca1-4Glca1-4Glca1-4Glca1-4Glca1-4Glca1-4Glca1-4Glc-AEAB	Maltononaose DP9	6	8	133
10	008_904155_F-AA-20_data_IgG	Glca1-4Glca1-4Glca1-4Glca1-4Glca1-4Glca1-4Glca1-4Glca1-4Glc-AEAB	Maltononaose DP9	38	40	106
10	009_957723_F-AA-20_data_IgG	Glca1-4Glca1-4Glca1-4Glca1-4Glca1-4Glca1-4Glca1-4Glca1-4Glc-AEAB	Maltononaose DP9	7	6	92
10	010_100990_M-Ca-20_data_IgG	Glca1-4Glca1-4Glca1-4Glca1-4Glca1-4Glca1-4Glca1-4Glca1-4Glc-AEAB	Maltononaose DP9	-3	4	-136
10	011_222790_M-Ca-20_data_IgG	Glca1-4Glca1-4Glca1-4Glca1-4Glca1-4Glca1-4Glca1-4Glca1-4Glc-AEAB	Maltononaose DP9	8	2	27
10	012_280654_M-Ca-20_data_IgG	Glca1-4Glca1-4Glca1-4Glca1-4Glca1-4Glca1-4Glca1-4Glca1-4Glc-AEAB	Maltononaose DP9	14	18	125
10	013_339477_M-Ca-20_data_IgG	Glca1-4Glca1-4Glca1-4Glca1-4Glca1-4Glca1-4Glca1-4Glca1-4Glc-AEAB	Maltononaose DP9	30	37	121
10	014_361480_M-Ca-20_data_IgG	Glca1-4Glca1-4Glca1-4Glca1-4Glca1-4Glca1-4Glca1-4Glca1-4Glc-AEAB	Maltononaose DP9	5	1	16
10	015_445782_M-AA-20_data_IgG	Glca1-4Glca1-4Glca1-4Glca1-4Glca1-4Glca1-4Glca1-4Glca1-4Glc-AEAB	Maltononaose DP9	23	8	34
10	016_709491_M-AA-20_data_IgG	Glca1-4Glca1-4Glca1-4Glca1-4Glca1-4Glca1-4Glca1-4Glca1-4Glc-AEAB	Maltononaose DP9	14	9	67
10	017_731604_M-AA-20_data_IgG	Glca1-4Glca1-4Glca1-4Glca1-4Glca1-4Glca1-4Glca1-4Glca1-4Glc-AEAB	Maltononaose DP9	7	1	7
10	018_2800654b_M-Hi-20_data_IgG	Glca1-4Glca1-4Glca1-4Glca1-4Glca1-4Glca1-4Glca1-4Glca1-4Glc-AEAB	Maltononaose DP9	-3	2	-68
10	019_136379b_F-Ca-30_data_IgG	Glca1-4Glca1-4Glca1-4Glca1-4Glca1-4Glca1-4Glca1-4Glca1-4Glc-AEAB	Maltononaose DP9	24	3	14
10	020_160651_F-Ca-30_data_IgG	Glca1-4Glca1-4Glca1-4Glca1-4Glca1-4Glca1-4Glca1-4Glca1-4Glc-AEAB	Maltononaose DP9	12	10	83
10	021_161228_F-Ca-30_data_IgG	Glca1-4Glca1-4Glca1-4Glca1-4Glca1-4Glca1-4Glca1-4Glca1-4Glc-AEAB	Maltononaose DP9	7	7	114
10	022_164647_F-Ca-30_data_IgG	Glca1-4Glca1-4Glca1-4Glca1-4Glca1-4Glca1-4Glca1-4Glca1-4Glc-AEAB	Maltononaose DP9	-1	7	-894
10	023_194396_F-Ca-30_data_IgG	Glca1-4Glca1-4Glca1-4Glca1-4Glca1-4Glca1-4Glca1-4Glca1-4Glc-AEAB	Maltononaose DP9	53	6	11
10	024_100681_F-AA-30_data_IgG	Glca1-4Glca1-4Glca1-4Glca1-4Glca1-4Glca1-4Glca1-4Glca1-4Glc-AEAB	Maltononaose DP9	3	3	96
10	025_105386_F-AA-30_data_IgG	Glca1-4Glca1-4Glca1-4Glca1-4Glca1-4Glca1-4Glca1-4Glca1-4Glc-AEAB	Maltononaose DP9	8	2	18
10	026_128522_F-AA-30_data_IgG	Glca1-4Glca1-4Glca1-4Glca1-4Glca1-4Glca1-4Glca1-4Glca1-4Glc-AEAB	Maltononaose DP9	-29	2	-7
10	027_161178_F-AA-30_data_IgG	Glca1-4Glca1-4Glca1-4Glca1-4Glca1-4Glca1-4Glca1-4Glca1-4Glc-AEAB	Maltononaose DP9	6	1	24
10	028_211578_F-AA-30_data_IgG	Glca1-4Glca1-4Glca1-4Glca1-4Glca1-4Glca1-4Glca1-4Glca1-4Glc-AEAB	Maltononaose DP9	26	15	57
10	029_108981_M-Ca-30_data_IgG	Glca1-4Glca1-4Glca1-4Glca1-4Glca1-4Glca1-4Glca1-4Glca1-4Glc-AEAB	Maltononaose DP9	4	3	95
10	030_120403_M-Ca-30_data_IgG	Glca1-4Glca1-4Glca1-4Glca1-4Glca1-4Glca1-4Glca1-4Glca1-4Glc-AEAB	Maltononaose DP9	15	7	49
10	031_129226_M-Ca-30_data_IgG	Glca1-4Glca1-4Glca1-4Glca1-4Glca1-4Glca1-4Glca1-4Glca1-4Glc-AEAB	Maltononaose DP9	12	6	47
10	032_136205_M-Ca-30_data_IgG	Glca1-4Glca1-4Glca1-4Glca1-4Glca1-4Glca1-4Glca1-4Glca1-4Glc-AEAB	Maltononaose DP9	13	3	24
10	033_206690_M-Ca-30_data_IgG	Glca1-4Glca1-4Glca1-4Glca1-4Glca1-4Glca1-4Glca1-4Glca1-4Glc-AEAB	Maltononaose DP9	8	2	22
10	034_107889_M-AA-30_data_IgG	Glca1-4Glca1-4Glca1-4Glca1-4Glca1-4Glca1-4Glca1-4Glca1-4Glc-AEAB	Maltononaose DP9	65	8	12
10	035_113856_M-AA-30_data_IgG	Glca1-4Glca1-4Glca1-4Glca1-4Glca1-4Glca1-4Glca1-4Glca1-4Glc-AEAB	Maltononaose DP9	16	5	30
10	036_114524_M-AA-30_data_IgG	Glca1-4Glca1-4Glca1-4Glca1-4Glca1-4Glca1-4Glca1-4Glca1-4Glc-AEAB	Maltononaose DP9	12	6	50
10	037_145724_M-AA-30_data_IgG	Glca1-4Glca1-4Glca1-4Glca1-4Glca1-4Glca1-4Glca1-4Glca1-4Glc-AEAB	Maltononaose DP9	12	8	68
10	038_184452_M-AA-30_data_IgG	Glca1-4Glca1-4Glca1-4Glca1-4Glca1-4Glca1-4Glca1-4Glca1-4Glc-AEAB	Maltononaose DP9	-2	5	-261
10	039_701197_M-Hi-30_data_IgG	Glca1-4Glca1-4Glca1-4Glca1-4Glca1-4Glca1-4Glca1-4Glca1-4Glc-AEAB	Maltononaose DP9	5	2	43
10	040_110994_F-Ca-40_data_IgG	Glca1-4Glca1-4Glca1-4Glca1-4Glca1-4Glca1-4Glca1-4Glca1-4Glc-AEAB	Maltononaose DP9	17	11	64
10	041_224057_F-Ca-40_data_IgG	Glca1-4Glca1-4Glca1-4Glca1-4Glca1-4Glca1-4Glca1-4Glca1-4Glc-AEAB	Maltononaose DP9	26	9	35
10	042_229382_F-Ca-40_data_IgG	Glca1-4Glca1-4Glca1-4Glca1-4Glca1-4Glca1-4Glca1-4Glca1-4Glc-AEAB	Maltononaose DP9	12	14	112
10	043_234123_F-Ca-40_data_IgG	Glca1-4Glca1-4Glca1-4Glca1-4Glca1-4Glca1-4Glca1-4Glca1-4Glc-AEAB	Maltononaose DP9	16	5	29
10	044_251073_F-Ca-40_data_IgG	Glca1-4Glca1-4Glca1-4Glca1-4Glca1-4Glca1-4Glca1-4Glca1-4Glc-AEAB	Maltononaose DP9	11	2	15
10	045_125290_F-AA-40_data_IgG	Glca1-4Glca1-4Glca1-4Glca1-4Glca1-4Glca1-4Glca1-4Glca1-4Glc-AEAB	Maltononaose DP9	15	4	28
10	046_128522_F-AA-40_data_IgG	Glca1-4Glca1-4Glca1-4Glca1-4Glca1-4Glca1-4Glca1-4Glca1-4Glc-AEAB	Maltononaose DP9	-55	10	-18
10	047_151881_F-AA-40_data_IgG	Glca1-4Glca1-4Glca1-4Glca1-4Glca1-4Glca1-4Glca1-4Glca1-4Glc-AEAB	Maltononaose DP9	19	4	22
10	048_169778_F-AA-40_data_IgG	Glca1-4Glca1-4Glca1-4Glca1-4Glca1-4Glca1-4Glca1-4Glca1-4Glc-AEAB	Maltononaose DP9	20	6	28
10	049_172100_F-AA-40_data_IgG	Glca1-4Glca1-4Glca1-4Glca1-4Glca1-4Glca1-4Glca1-4Glca1-4Glc-AEAB	Maltononaose DP9	53	16	30
10	050_101013_M-Ca-40_data_IgG	Glca1-4Glca1-4Glca1-4Glca1-4Glca1-4Glca1-4Glca1-4Glca1-4Glc-AEAB	Maltononaose DP9	8	3	36
10	051_103797_M-Ca-40_data_IgG	Glca1-4Glca1-4Glca1-4Glca1-4Glca1-4Glca1-4Glca1-4Glca1-4Glc-AEAB	Maltononaose DP9	59	7	12
10	052_105457_M-Ca-40_data_IgG	Glca1-4Glca1-4Glca1-4Glca1-4Glca1-4Glca1-4Glca1-4Glca1-4Glc-AEAB	Maltononaose DP9	22	9	41
10	053_106322_M-Ca-40_data_IgG	Glca1-4Glca1-4Glca1-4Glca1-4Glca1-4Glca1-4Glca1-4Glca1-4Glc-AEAB	Maltononaose DP9	19	1	7
10	054_111805_M-AA-40_data_IgG	Glca1-4Glca1-4Glca1-4Glca1-4Glca1-4Glca1-4Glca1-4Glca1-4Glc-AEAB	Maltononaose DP9	4	4	116
10	055_132848_M-AA-40_data_IgG	Glca1-4Glca1-4Glca1-4Glca1-4Glca1-4Glca1-4Glca1-4Glca1-4Glc-AEAB	Maltononaose DP9	23	2	8
10	056_143455_M-AA-40_data_IgG	Glca1-4Glca1-4Glca1-4Glca1-4Glca1-4Glca1-4Glca1-4Glca1-4Glc-AEAB	Maltononaose DP9	5	2	39
10	057_143730_M-AA-40_data_IgG	Glca1-4Glca1-4Glca1-4Glca1-4Glca1-4Glca1-4Glca1-4Glca1-4Glc-AEAB	Maltononaose DP9	38	6	15
10	058_145901_M-AA-40_data_IgG	Glca1-4Glca1-4Glca1-4Glca1-4Glca1-4Glca1-4Glca1-4Glca1-4Glc-AEAB	Maltononaose DP9	45	7	16
10	059_293340_M-Hi-40_data_IgG	Glca1-4Glca1-4Glca1-4Glca1-4Glca1-4Glca1-4Glca1-4Glca1-4Glc-AEAB	Maltononaose DP9	-1	3	-441
10	060_886844_M-Hi-40_data_IgG	Glca1-4Glca1-4Glca1-4Glca1-4Glca1-4Glca1-4Glca1-4Glca1-4Glc-AEAB	Maltononaose DP9	-9	3	-35
10	061_916034_M-Hi-40_data_IgG	Glca1-4Glca1-4Glca1-4Glca1-4Glca1-4Glca1-4Glca1-4Glca1-4Glc-AEAB	Maltononaose DP9	16	10	63
10	062_106434_F-Ca-50_data_IgG	Glca1-4Glca1-4Glca1-4Glca1-4Glca1-4Glca1-4Glca1-4Glca1-4Glc-AEAB	Maltononaose DP9	40	25	63
10	063_135461_F-Ca-50_data_IgG	Glca1-4Glca1-4Glca1-4Glca1-4Glca1-4Glca1-4Glca1-4Glca1-4Glc-AEAB	Maltononaose DP9	13	9	71
10	064_139529_F-Ca-50_data_IgG	Glca1-4Glca1-4Glca1-4Glca1-4Glca1-4Glca1-4Glca1-4Glca1-4Glc-AEAB	Maltononaose DP9	8	1	12
10	065_153724_F-Ca-50_data_IgG	Glca1-4Glca1-4Glca1-4Glca1-4Glca1-4Glca1-4Glca1-4Glca1-4Glc-AEAB	Maltononaose DP9	-24	1	-5
10	066_159660_F-Ca-50_data_IgG	Glca1-4Glca1-4Glca1-4Glca1-4Glca1-4Glca1-4Glca1-4Glca1-4Glc-AEAB	Maltononaose DP9	10	5	52
10	067_113362_F-AA-50_data_IgG	Glca1-4Glca1-4Glca1-4Glca1-4Glca1-4Glca1-4Glca1-4Glca1-4Glc-AEAB	Maltononaose DP9	6	2	35
10	068_155102_F-AA-50_data_IgG	Glca1-4Glca1-4Glca1-4Glca1-4Glca1-4Glca1-4Glca1-4Glca1-4Glc-AEAB	Maltononaose DP9	30	4	12
10	069_163507_F-AA-50_data_IgG	Glca1-4Glca1-4Glca1-4Glca1-4Glca1-4Glca1-4Glca1-4Glca1-4Glc-AEAB	Maltononaose DP9	14	8	62
10	070_164007_F-AA-50_data_IgG	Glca1-4Glca1-4Glca1-4Glca1-4Glca1-4Glca1-4Glca1-4Glca1-4Glc-AEAB	Maltononaose DP9	21	2	10
10	071_168814_F-AA-50_data_IgG	Glca1-4Glca1-4Glca1-4Glca1-4Glca1-4Glca1-4Glca1-4Glca1-4Glc-AEAB	Maltononaose DP9	28	8	27
10	072_101013_M-Ca-50_data_IgG	Glca1-4Glca1-4Glca1-4Glca1-4Glca1-4Glca1-4Glca1-4Glca1-4Glc-AEAB	Maltononaose DP9	4	4	115
10	073_104930_M-Ca-50_data_IgG	Glca1-4Glca1-4Glca1-4Glca1-4Glca1-4Glca1-4Glca1-4Glca1-4Glc-AEAB	Maltononaose DP9	9	7	76
10	074_112287_M-Ca-50_data_IgG	Glca1-4Glca1-4Glca1-4Glca1-4Glca1-4Glca1-4Glca1-4Glca1-4Glc-AEAB	Maltononaose DP9	16	7	44
10	075_112465_M-Ca-50_data_IgG	Glca1-4Glca1-4Glca1-4Glca1-4Glca1-4Glca1-4Glca1-4Glca1-4Glc-AEAB	Maltononaose DP9	6	3	57
10	076_113543_M-Ca-50_data_IgG	Glca1-4Glca1-4Glca1-4Glca1-4Glca1-4Glca1-4Glca1-4Glca1-4Glc-AEAB	Maltononaose DP9	1	6	490
10	077_105574_M-AA-50_data_IgG	Glca1-4Glca1-4Glca1-4Glca1-4Glca1-4Glca1-4Glca1-4Glca1-4Glc-AEAB	Maltononaose DP9	23	4	15
10	078_106085_M-AA-50_data_IgG	Glca1-4Glca1-4Glca1-4Glca1-4Glca1-4Glca1-4Glca1-4Glca1-4Glc-AEAB	Maltononaose DP9	1009	34	3
10	079_106349_M-AA-50_data_IgG	Glca1-4Glca1-4Glca1-4Glca1-4Glca1-4Glca1-4Glca1-4Glca1-4Glc-AEAB	Maltononaose DP9	25	2	9
10	080_121882_M-AA-50_data_IgG	Glca1-4Glca1-4Glca1-4Glca1-4Glca1-4Glca1-4Glca1-4Glca1-4Glc-AEAB	Maltononaose DP9	9	6	72
10	081_128897_M-AA-50_data_IgG	Glca1-4Glca1-4Glca1-4Glca1-4Glca1-4Glca1-4Glca1-4Glca1-4Glc-AEAB	Maltononaose DP9	14	4	30
10	082_524541_M-Hi-50_data_IgG	Glca1-4Glca1-4Glca1-4Glca1-4Glca1-4Glca1-4Glca1-4Glca1-4Glc-AEAB	Maltononaose DP9	16	5	28
10	083_635484_M-Hi-50_data_IgG	Glca1-4Glca1-4Glca1-4Glca1-4Glca1-4Glca1-4Glca1-4Glca1-4Glc-AEAB	Maltononaose DP9	19	2	11
10	084_845968_M-Hi-50_data_IgG	Glca1-4Glca1-4Glca1-4Glca1-4Glca1-4Glca1-4Glca1-4Glca1-4Glc-AEAB	Maltononaose DP9	-11	3	-25
10	085_978010_M-Hi-50_data_IgG	Glca1-4Glca1-4Glca1-4Glca1-4Glca1-4Glca1-4Glca1-4Glca1-4Glc-AEAB	Maltononaose DP9	-37	7	-18
10	086_142831_F-Ca-60_data_IgG	Glca1-4Glca1-4Glca1-4Glca1-4Glca1-4Glca1-4Glca1-4Glca1-4Glc-AEAB	Maltononaose DP9	16	5	34
10	087_159592_F-Ca-60_data_IgG	Glca1-4Glca1-4Glca1-4Glca1-4Glca1-4Glca1-4Glca1-4Glca1-4Glc-AEAB	Maltononaose DP9	28	1	5
10	088_160961_F-Ca-60_data_IgG	Glca1-4Glca1-4Glca1-4Glca1-4Glca1-4Glca1-4Glca1-4Glca1-4Glc-AEAB	Maltononaose DP9	16	3	21
10	089_161270_F-Ca-60_data_IgG	Glca1-4Glca1-4Glca1-4Glca1-4Glca1-4Glca1-4Glca1-4Glca1-4Glc-AEAB	Maltononaose DP9	8	3	40
10	090_190487_F-Ca-60_data_IgG	Glca1-4Glca1-4Glca1-4Glca1-4Glca1-4Glca1-4Glca1-4Glca1-4Glc-AEAB	Maltononaose DP9	8	3	41
10	091_150985_F-AA-60_data_IgG	Glca1-4Glca1-4Glca1-4Glca1-4Glca1-4Glca1-4Glca1-4Glca1-4Glc-AEAB	Maltononaose DP9	18	7	37
10	092_164007_F-AA-60_data_IgG	Glca1-4Glca1-4Glca1-4Glca1-4Glca1-4Glca1-4Glca1-4Glca1-4Glc-AEAB	Maltononaose DP9	16	1	7
10	093_171352_F-AA-60_data_IgG	Glca1-4Glca1-4Glca1-4Glca1-4Glca1-4Glca1-4Glca1-4Glca1-4Glc-AEAB	Maltononaose DP9	24	6	23
10	094_184388_F-AA-60_data_IgG	Glca1-4Glca1-4Glca1-4Glca1-4Glca1-4Glca1-4Glca1-4Glca1-4Glc-AEAB	Maltononaose DP9	50	22	45
10	095_195794_F-AA-60_data_IgG	Glca1-4Glca1-4Glca1-4Glca1-4Glca1-4Glca1-4Glca1-4Glca1-4Glc-AEAB	Maltononaose DP9	10	3	27
10	096_107747_M-Ca-60_data_IgG	Glca1-4Glca1-4Glca1-4Glca1-4Glca1-4Glca1-4Glca1-4Glca1-4Glc-AEAB	Maltononaose DP9	23	13	55
10	097_112465_M-Ca-60_data_IgG	Glca1-4Glca1-4Glca1-4Glca1-4Glca1-4Glca1-4Glca1-4Glca1-4Glc-AEAB	Maltononaose DP9	13	18	140
10	098_121661_M-Ca-60_data_IgG	Glca1-4Glca1-4Glca1-4Glca1-4Glca1-4Glca1-4Glca1-4Glca1-4Glc-AEAB	Maltononaose DP9	6	17	291
10	099_128019_M-Ca-60_data_IgG	Glca1-4Glca1-4Glca1-4Glca1-4Glca1-4Glca1-4Glca1-4Glca1-4Glc-AEAB	Maltononaose DP9	13	3	25
10	100_137130_M-Ca-60_data_IgG	Glca1-4Glca1-4Glca1-4Glca1-4Glca1-4Glca1-4Glca1-4Glca1-4Glc-AEAB	Maltononaose DP9	17	9	52
10	101_104091_M-AA-60_data_IgG	Glca1-4Glca1-4Glca1-4Glca1-4Glca1-4Glca1-4Glca1-4Glca1-4Glc-AEAB	Maltononaose DP9	-134	13	-9
10	102_106085b_M-AA-60_data_IgG	Glca1-4Glca1-4Glca1-4Glca1-4Glca1-4Glca1-4Glca1-4Glca1-4Glc-AEAB	Maltononaose DP9	543	72	13
10	103_141251_M-AA-60_data_IgG	Glca1-4Glca1-4Glca1-4Glca1-4Glca1-4Glca1-4Glca1-4Glca1-4Glc-AEAB	Maltononaose DP9	11	4	42
10	104_156318_M-AA-60_data_IgG	Glca1-4Glca1-4Glca1-4Glca1-4Glca1-4Glca1-4Glca1-4Glca1-4Glc-AEAB	Maltononaose DP9	8	5	65
10	105_170975_M-AA-60_data_IgG	Glca1-4Glca1-4Glca1-4Glca1-4Glca1-4Glca1-4Glca1-4Glca1-4Glc-AEAB	Maltononaose DP9	10	5	54
11	001_109486_F-Ca-20_data_IgG	Glca1-4Glca1-4Glca1-4Glca1-4Glca1-4Glca1-4Glca1-4Glca1-4Glca1-4Glc-AEAB	Maltodecaose DP10	42	3	8
11	002_123656_F-Ca-20_data_IgG	Glca1-4Glca1-4Glca1-4Glca1-4Glca1-4Glca1-4Glca1-4Glca1-4Glca1-4Glc-AEAB	Maltodecaose DP10	12	3	24
11	003_136379_F-Ca-20_data_IgG	Glca1-4Glca1-4Glca1-4Glca1-4Glca1-4Glca1-4Glca1-4Glca1-4Glca1-4Glc-AEAB	Maltodecaose DP10	87	15	17
11	004_158678_F-Ca-20_data_IgG	Glca1-4Glca1-4Glca1-4Glca1-4Glca1-4Glca1-4Glca1-4Glca1-4Glca1-4Glc-AEAB	Maltodecaose DP10	56	44	79
11	005_169594_F-Ca-20_data_IgG	Glca1-4Glca1-4Glca1-4Glca1-4Glca1-4Glca1-4Glca1-4Glca1-4Glca1-4Glc-AEAB	Maltodecaose DP10	93	14	15
11	006_502042_F-AA-20_data_IgG	Glca1-4Glca1-4Glca1-4Glca1-4Glca1-4Glca1-4Glca1-4Glca1-4Glca1-4Glc-AEAB	Maltodecaose DP10	152	31	20
11	007_689553_F-AA-20_data_IgG	Glca1-4Glca1-4Glca1-4Glca1-4Glca1-4Glca1-4Glca1-4Glca1-4Glca1-4Glc-AEAB	Maltodecaose DP10	22	36	162
11	008_904155_F-AA-20_data_IgG	Glca1-4Glca1-4Glca1-4Glca1-4Glca1-4Glca1-4Glca1-4Glca1-4Glca1-4Glc-AEAB	Maltodecaose DP10	23	10	46
11	009_957723_F-AA-20_data_IgG	Glca1-4Glca1-4Glca1-4Glca1-4Glca1-4Glca1-4Glca1-4Glca1-4Glca1-4Glc-AEAB	Maltodecaose DP10	26	13	48
11	010_100990_M-Ca-20_data_IgG	Glca1-4Glca1-4Glca1-4Glca1-4Glca1-4Glca1-4Glca1-4Glca1-4Glca1-4Glc-AEAB	Maltodecaose DP10	86	4	5
11	011_222790_M-Ca-20_data_IgG	Glca1-4Glca1-4Glca1-4Glca1-4Glca1-4Glca1-4Glca1-4Glca1-4Glca1-4Glc-AEAB	Maltodecaose DP10	35	10	28
11	012_280654_M-Ca-20_data_IgG	Glca1-4Glca1-4Glca1-4Glca1-4Glca1-4Glca1-4Glca1-4Glca1-4Glca1-4Glc-AEAB	Maltodecaose DP10	176	37	21
11	013_339477_M-Ca-20_data_IgG	Glca1-4Glca1-4Glca1-4Glca1-4Glca1-4Glca1-4Glca1-4Glca1-4Glca1-4Glc-AEAB	Maltodecaose DP10	87	14	16
11	014_361480_M-Ca-20_data_IgG	Glca1-4Glca1-4Glca1-4Glca1-4Glca1-4Glca1-4Glca1-4Glca1-4Glca1-4Glc-AEAB	Maltodecaose DP10	16	6	39
11	015_445782_M-AA-20_data_IgG	Glca1-4Glca1-4Glca1-4Glca1-4Glca1-4Glca1-4Glca1-4Glca1-4Glca1-4Glc-AEAB	Maltodecaose DP10	25	2	10
11	016_709491_M-AA-20_data_IgG	Glca1-4Glca1-4Glca1-4Glca1-4Glca1-4Glca1-4Glca1-4Glca1-4Glca1-4Glc-AEAB	Maltodecaose DP10	67	18	27
11	017_731604_M-AA-20_data_IgG	Glca1-4Glca1-4Glca1-4Glca1-4Glca1-4Glca1-4Glca1-4Glca1-4Glca1-4Glc-AEAB	Maltodecaose DP10	42	7	17
11	018_2800654b_M-Hi-20_data_IgG	Glca1-4Glca1-4Glca1-4Glca1-4Glca1-4Glca1-4Glca1-4Glca1-4Glca1-4Glc-AEAB	Maltodecaose DP10	91	12	13
11	019_136379b_F-Ca-30_data_IgG	Glca1-4Glca1-4Glca1-4Glca1-4Glca1-4Glca1-4Glca1-4Glca1-4Glca1-4Glc-AEAB	Maltodecaose DP10	129	22	17
11	020_160651_F-Ca-30_data_IgG	Glca1-4Glca1-4Glca1-4Glca1-4Glca1-4Glca1-4Glca1-4Glca1-4Glca1-4Glc-AEAB	Maltodecaose DP10	88	5	5
11	021_161228_F-Ca-30_data_IgG	Glca1-4Glca1-4Glca1-4Glca1-4Glca1-4Glca1-4Glca1-4Glca1-4Glca1-4Glc-AEAB	Maltodecaose DP10	33	9	27
11	022_164647_F-Ca-30_data_IgG	Glca1-4Glca1-4Glca1-4Glca1-4Glca1-4Glca1-4Glca1-4Glca1-4Glca1-4Glc-AEAB	Maltodecaose DP10	6	6	96
11	023_194396_F-Ca-30_data_IgG	Glca1-4Glca1-4Glca1-4Glca1-4Glca1-4Glca1-4Glca1-4Glca1-4Glca1-4Glc-AEAB	Maltodecaose DP10	58	4	6
11	024_100681_F-AA-30_data_IgG	Glca1-4Glca1-4Glca1-4Glca1-4Glca1-4Glca1-4Glca1-4Glca1-4Glca1-4Glc-AEAB	Maltodecaose DP10	19	2	11
11	025_105386_F-AA-30_data_IgG	Glca1-4Glca1-4Glca1-4Glca1-4Glca1-4Glca1-4Glca1-4Glca1-4Glca1-4Glc-AEAB	Maltodecaose DP10	33	5	15
11	026_128522_F-AA-30_data_IgG	Glca1-4Glca1-4Glca1-4Glca1-4Glca1-4Glca1-4Glca1-4Glca1-4Glca1-4Glc-AEAB	Maltodecaose DP10	-9	2	-24
11	027_161178_F-AA-30_data_IgG	Glca1-4Glca1-4Glca1-4Glca1-4Glca1-4Glca1-4Glca1-4Glca1-4Glca1-4Glc-AEAB	Maltodecaose DP10	6	1	20
11	028_211578_F-AA-30_data_IgG	Glca1-4Glca1-4Glca1-4Glca1-4Glca1-4Glca1-4Glca1-4Glca1-4Glca1-4Glc-AEAB	Maltodecaose DP10	115	11	9
11	029_108981_M-Ca-30_data_IgG	Glca1-4Glca1-4Glca1-4Glca1-4Glca1-4Glca1-4Glca1-4Glca1-4Glca1-4Glc-AEAB	Maltodecaose DP10	51	12	23
11	030_120403_M-Ca-30_data_IgG	Glca1-4Glca1-4Glca1-4Glca1-4Glca1-4Glca1-4Glca1-4Glca1-4Glca1-4Glc-AEAB	Maltodecaose DP10	26	6	22
11	031_129226_M-Ca-30_data_IgG	Glca1-4Glca1-4Glca1-4Glca1-4Glca1-4Glca1-4Glca1-4Glca1-4Glca1-4Glc-AEAB	Maltodecaose DP10	33	6	17
11	032_136205_M-Ca-30_data_IgG	Glca1-4Glca1-4Glca1-4Glca1-4Glca1-4Glca1-4Glca1-4Glca1-4Glca1-4Glc-AEAB	Maltodecaose DP10	37	6	16
11	033_206690_M-Ca-30_data_IgG	Glca1-4Glca1-4Glca1-4Glca1-4Glca1-4Glca1-4Glca1-4Glca1-4Glca1-4Glc-AEAB	Maltodecaose DP10	10	7	73
11	034_107889_M-AA-30_data_IgG	Glca1-4Glca1-4Glca1-4Glca1-4Glca1-4Glca1-4Glca1-4Glca1-4Glca1-4Glc-AEAB	Maltodecaose DP10	61	9	15
11	035_113856_M-AA-30_data_IgG	Glca1-4Glca1-4Glca1-4Glca1-4Glca1-4Glca1-4Glca1-4Glca1-4Glca1-4Glc-AEAB	Maltodecaose DP10	19	11	58
11	036_114524_M-AA-30_data_IgG	Glca1-4Glca1-4Glca1-4Glca1-4Glca1-4Glca1-4Glca1-4Glca1-4Glca1-4Glc-AEAB	Maltodecaose DP10	14	8	54
11	037_145724_M-AA-30_data_IgG	Glca1-4Glca1-4Glca1-4Glca1-4Glca1-4Glca1-4Glca1-4Glca1-4Glca1-4Glc-AEAB	Maltodecaose DP10	10	5	45
11	038_184452_M-AA-30_data_IgG	Glca1-4Glca1-4Glca1-4Glca1-4Glca1-4Glca1-4Glca1-4Glca1-4Glca1-4Glc-AEAB	Maltodecaose DP10	0	2	825
11	039_701197_M-Hi-30_data_IgG	Glca1-4Glca1-4Glca1-4Glca1-4Glca1-4Glca1-4Glca1-4Glca1-4Glca1-4Glc-AEAB	Maltodecaose DP10	17	7	40
11	040_110994_F-Ca-40_data_IgG	Glca1-4Glca1-4Glca1-4Glca1-4Glca1-4Glca1-4Glca1-4Glca1-4Glca1-4Glc-AEAB	Maltodecaose DP10	27	2	8
11	041_224057_F-Ca-40_data_IgG	Glca1-4Glca1-4Glca1-4Glca1-4Glca1-4Glca1-4Glca1-4Glca1-4Glca1-4Glc-AEAB	Maltodecaose DP10	43	6	14
11	042_229382_F-Ca-40_data_IgG	Glca1-4Glca1-4Glca1-4Glca1-4Glca1-4Glca1-4Glca1-4Glca1-4Glca1-4Glc-AEAB	Maltodecaose DP10	16	9	55
11	043_234123_F-Ca-40_data_IgG	Glca1-4Glca1-4Glca1-4Glca1-4Glca1-4Glca1-4Glca1-4Glca1-4Glca1-4Glc-AEAB	Maltodecaose DP10	15	6	41
11	044_251073_F-Ca-40_data_IgG	Glca1-4Glca1-4Glca1-4Glca1-4Glca1-4Glca1-4Glca1-4Glca1-4Glca1-4Glc-AEAB	Maltodecaose DP10	121	12	10
11	045_125290_F-AA-40_data_IgG	Glca1-4Glca1-4Glca1-4Glca1-4Glca1-4Glca1-4Glca1-4Glca1-4Glca1-4Glc-AEAB	Maltodecaose DP10	42	6	13
11	046_128522_F-AA-40_data_IgG	Glca1-4Glca1-4Glca1-4Glca1-4Glca1-4Glca1-4Glca1-4Glca1-4Glca1-4Glc-AEAB	Maltodecaose DP10	-40	3	-6
11	047_151881_F-AA-40_data_IgG	Glca1-4Glca1-4Glca1-4Glca1-4Glca1-4Glca1-4Glca1-4Glca1-4Glca1-4Glc-AEAB	Maltodecaose DP10	19	5	25
11	048_169778_F-AA-40_data_IgG	Glca1-4Glca1-4Glca1-4Glca1-4Glca1-4Glca1-4Glca1-4Glca1-4Glca1-4Glc-AEAB	Maltodecaose DP10	21	2	10
11	049_172100_F-AA-40_data_IgG	Glca1-4Glca1-4Glca1-4Glca1-4Glca1-4Glca1-4Glca1-4Glca1-4Glca1-4Glc-AEAB	Maltodecaose DP10	109	7	6
11	050_101013_M-Ca-40_data_IgG	Glca1-4Glca1-4Glca1-4Glca1-4Glca1-4Glca1-4Glca1-4Glca1-4Glca1-4Glc-AEAB	Maltodecaose DP10	12	3	27
11	051_103797_M-Ca-40_data_IgG	Glca1-4Glca1-4Glca1-4Glca1-4Glca1-4Glca1-4Glca1-4Glca1-4Glca1-4Glc-AEAB	Maltodecaose DP10	71	16	22
11	052_105457_M-Ca-40_data_IgG	Glca1-4Glca1-4Glca1-4Glca1-4Glca1-4Glca1-4Glca1-4Glca1-4Glca1-4Glc-AEAB	Maltodecaose DP10	22	8	34
11	053_106322_M-Ca-40_data_IgG	Glca1-4Glca1-4Glca1-4Glca1-4Glca1-4Glca1-4Glca1-4Glca1-4Glca1-4Glc-AEAB	Maltodecaose DP10	33	7	20
11	054_111805_M-AA-40_data_IgG	Glca1-4Glca1-4Glca1-4Glca1-4Glca1-4Glca1-4Glca1-4Glca1-4Glca1-4Glc-AEAB	Maltodecaose DP10	12	7	63
11	055_132848_M-AA-40_data_IgG	Glca1-4Glca1-4Glca1-4Glca1-4Glca1-4Glca1-4Glca1-4Glca1-4Glca1-4Glc-AEAB	Maltodecaose DP10	42	3	8
11	056_143455_M-AA-40_data_IgG	Glca1-4Glca1-4Glca1-4Glca1-4Glca1-4Glca1-4Glca1-4Glca1-4Glca1-4Glc-AEAB	Maltodecaose DP10	8	2	25
11	057_143730_M-AA-40_data_IgG	Glca1-4Glca1-4Glca1-4Glca1-4Glca1-4Glca1-4Glca1-4Glca1-4Glca1-4Glc-AEAB	Maltodecaose DP10	75	5	7
11	058_145901_M-AA-40_data_IgG	Glca1-4Glca1-4Glca1-4Glca1-4Glca1-4Glca1-4Glca1-4Glca1-4Glca1-4Glc-AEAB	Maltodecaose DP10	69	4	5
11	059_293340_M-Hi-40_data_IgG	Glca1-4Glca1-4Glca1-4Glca1-4Glca1-4Glca1-4Glca1-4Glca1-4Glca1-4Glc-AEAB	Maltodecaose DP10	98	14	15
11	060_886844_M-Hi-40_data_IgG	Glca1-4Glca1-4Glca1-4Glca1-4Glca1-4Glca1-4Glca1-4Glca1-4Glca1-4Glc-AEAB	Maltodecaose DP10	-4	2	-49
11	061_916034_M-Hi-40_data_IgG	Glca1-4Glca1-4Glca1-4Glca1-4Glca1-4Glca1-4Glca1-4Glca1-4Glca1-4Glc-AEAB	Maltodecaose DP10	10	5	54
11	062_106434_F-Ca-50_data_IgG	Glca1-4Glca1-4Glca1-4Glca1-4Glca1-4Glca1-4Glca1-4Glca1-4Glca1-4Glc-AEAB	Maltodecaose DP10	134	12	9
11	063_135461_F-Ca-50_data_IgG	Glca1-4Glca1-4Glca1-4Glca1-4Glca1-4Glca1-4Glca1-4Glca1-4Glca1-4Glc-AEAB	Maltodecaose DP10	13	9	65
11	064_139529_F-Ca-50_data_IgG	Glca1-4Glca1-4Glca1-4Glca1-4Glca1-4Glca1-4Glca1-4Glca1-4Glca1-4Glc-AEAB	Maltodecaose DP10	27	6	23
11	065_153724_F-Ca-50_data_IgG	Glca1-4Glca1-4Glca1-4Glca1-4Glca1-4Glca1-4Glca1-4Glca1-4Glca1-4Glc-AEAB	Maltodecaose DP10	-19	4	-20
11	066_159660_F-Ca-50_data_IgG	Glca1-4Glca1-4Glca1-4Glca1-4Glca1-4Glca1-4Glca1-4Glca1-4Glca1-4Glc-AEAB	Maltodecaose DP10	39	5	12
11	067_113362_F-AA-50_data_IgG	Glca1-4Glca1-4Glca1-4Glca1-4Glca1-4Glca1-4Glca1-4Glca1-4Glca1-4Glc-AEAB	Maltodecaose DP10	15	5	34
11	068_155102_F-AA-50_data_IgG	Glca1-4Glca1-4Glca1-4Glca1-4Glca1-4Glca1-4Glca1-4Glca1-4Glca1-4Glc-AEAB	Maltodecaose DP10	35	4	11
11	069_163507_F-AA-50_data_IgG	Glca1-4Glca1-4Glca1-4Glca1-4Glca1-4Glca1-4Glca1-4Glca1-4Glca1-4Glc-AEAB	Maltodecaose DP10	17	6	36
11	070_164007_F-AA-50_data_IgG	Glca1-4Glca1-4Glca1-4Glca1-4Glca1-4Glca1-4Glca1-4Glca1-4Glca1-4Glc-AEAB	Maltodecaose DP10	129	8	6
11	071_168814_F-AA-50_data_IgG	Glca1-4Glca1-4Glca1-4Glca1-4Glca1-4Glca1-4Glca1-4Glca1-4Glca1-4Glc-AEAB	Maltodecaose DP10	70	7	11
11	072_101013_M-Ca-50_data_IgG	Glca1-4Glca1-4Glca1-4Glca1-4Glca1-4Glca1-4Glca1-4Glca1-4Glca1-4Glc-AEAB	Maltodecaose DP10	11	4	34
11	073_104930_M-Ca-50_data_IgG	Glca1-4Glca1-4Glca1-4Glca1-4Glca1-4Glca1-4Glca1-4Glca1-4Glca1-4Glc-AEAB	Maltodecaose DP10	25	25	98
11	074_112287_M-Ca-50_data_IgG	Glca1-4Glca1-4Glca1-4Glca1-4Glca1-4Glca1-4Glca1-4Glca1-4Glca1-4Glc-AEAB	Maltodecaose DP10	37	7	19
11	075_112465_M-Ca-50_data_IgG	Glca1-4Glca1-4Glca1-4Glca1-4Glca1-4Glca1-4Glca1-4Glca1-4Glca1-4Glc-AEAB	Maltodecaose DP10	54	91	169
11	076_113543_M-Ca-50_data_IgG	Glca1-4Glca1-4Glca1-4Glca1-4Glca1-4Glca1-4Glca1-4Glca1-4Glca1-4Glc-AEAB	Maltodecaose DP10	1	4	424
11	077_105574_M-AA-50_data_IgG	Glca1-4Glca1-4Glca1-4Glca1-4Glca1-4Glca1-4Glca1-4Glca1-4Glca1-4Glc-AEAB	Maltodecaose DP10	46	7	15
11	078_106085_M-AA-50_data_IgG	Glca1-4Glca1-4Glca1-4Glca1-4Glca1-4Glca1-4Glca1-4Glca1-4Glca1-4Glc-AEAB	Maltodecaose DP10	1050	46	4
11	079_106349_M-AA-50_data_IgG	Glca1-4Glca1-4Glca1-4Glca1-4Glca1-4Glca1-4Glca1-4Glca1-4Glca1-4Glc-AEAB	Maltodecaose DP10	26	7	26
11	080_121882_M-AA-50_data_IgG	Glca1-4Glca1-4Glca1-4Glca1-4Glca1-4Glca1-4Glca1-4Glca1-4Glca1-4Glc-AEAB	Maltodecaose DP10	28	39	138
11	081_128897_M-AA-50_data_IgG	Glca1-4Glca1-4Glca1-4Glca1-4Glca1-4Glca1-4Glca1-4Glca1-4Glca1-4Glc-AEAB	Maltodecaose DP10	50	4	9
11	082_524541_M-Hi-50_data_IgG	Glca1-4Glca1-4Glca1-4Glca1-4Glca1-4Glca1-4Glca1-4Glca1-4Glca1-4Glc-AEAB	Maltodecaose DP10	37	8	21
11	083_635484_M-Hi-50_data_IgG	Glca1-4Glca1-4Glca1-4Glca1-4Glca1-4Glca1-4Glca1-4Glca1-4Glca1-4Glc-AEAB	Maltodecaose DP10	19	6	31
11	084_845968_M-Hi-50_data_IgG	Glca1-4Glca1-4Glca1-4Glca1-4Glca1-4Glca1-4Glca1-4Glca1-4Glca1-4Glc-AEAB	Maltodecaose DP10	1	7	678
11	085_978010_M-Hi-50_data_IgG	Glca1-4Glca1-4Glca1-4Glca1-4Glca1-4Glca1-4Glca1-4Glca1-4Glca1-4Glc-AEAB	Maltodecaose DP10	18	48	268
11	086_142831_F-Ca-60_data_IgG	Glca1-4Glca1-4Glca1-4Glca1-4Glca1-4Glca1-4Glca1-4Glca1-4Glca1-4Glc-AEAB	Maltodecaose DP10	22	4	17
11	087_159592_F-Ca-60_data_IgG	Glca1-4Glca1-4Glca1-4Glca1-4Glca1-4Glca1-4Glca1-4Glca1-4Glca1-4Glc-AEAB	Maltodecaose DP10	33	8	26
11	088_160961_F-Ca-60_data_IgG	Glca1-4Glca1-4Glca1-4Glca1-4Glca1-4Glca1-4Glca1-4Glca1-4Glca1-4Glc-AEAB	Maltodecaose DP10	23	23	97
11	089_161270_F-Ca-60_data_IgG	Glca1-4Glca1-4Glca1-4Glca1-4Glca1-4Glca1-4Glca1-4Glca1-4Glca1-4Glc-AEAB	Maltodecaose DP10	20	7	33
11	090_190487_F-Ca-60_data_IgG	Glca1-4Glca1-4Glca1-4Glca1-4Glca1-4Glca1-4Glca1-4Glca1-4Glca1-4Glc-AEAB	Maltodecaose DP10	23	5	21
11	091_150985_F-AA-60_data_IgG	Glca1-4Glca1-4Glca1-4Glca1-4Glca1-4Glca1-4Glca1-4Glca1-4Glca1-4Glc-AEAB	Maltodecaose DP10	15	5	31
11	092_164007_F-AA-60_data_IgG	Glca1-4Glca1-4Glca1-4Glca1-4Glca1-4Glca1-4Glca1-4Glca1-4Glca1-4Glc-AEAB	Maltodecaose DP10	126	31	25
11	093_171352_F-AA-60_data_IgG	Glca1-4Glca1-4Glca1-4Glca1-4Glca1-4Glca1-4Glca1-4Glca1-4Glca1-4Glc-AEAB	Maltodecaose DP10	21	5	24
11	094_184388_F-AA-60_data_IgG	Glca1-4Glca1-4Glca1-4Glca1-4Glca1-4Glca1-4Glca1-4Glca1-4Glca1-4Glc-AEAB	Maltodecaose DP10	60	28	47
11	095_195794_F-AA-60_data_IgG	Glca1-4Glca1-4Glca1-4Glca1-4Glca1-4Glca1-4Glca1-4Glca1-4Glca1-4Glc-AEAB	Maltodecaose DP10	28	5	19
11	096_107747_M-Ca-60_data_IgG	Glca1-4Glca1-4Glca1-4Glca1-4Glca1-4Glca1-4Glca1-4Glca1-4Glca1-4Glc-AEAB	Maltodecaose DP10	73	15	20
11	097_112465_M-Ca-60_data_IgG	Glca1-4Glca1-4Glca1-4Glca1-4Glca1-4Glca1-4Glca1-4Glca1-4Glca1-4Glc-AEAB	Maltodecaose DP10	6	4	64
11	098_121661_M-Ca-60_data_IgG	Glca1-4Glca1-4Glca1-4Glca1-4Glca1-4Glca1-4Glca1-4Glca1-4Glca1-4Glc-AEAB	Maltodecaose DP10	-3	3	-101
11	099_128019_M-Ca-60_data_IgG	Glca1-4Glca1-4Glca1-4Glca1-4Glca1-4Glca1-4Glca1-4Glca1-4Glca1-4Glc-AEAB	Maltodecaose DP10	32	8	25
11	100_137130_M-Ca-60_data_IgG	Glca1-4Glca1-4Glca1-4Glca1-4Glca1-4Glca1-4Glca1-4Glca1-4Glca1-4Glc-AEAB	Maltodecaose DP10	16	5	29
11	101_104091_M-AA-60_data_IgG	Glca1-4Glca1-4Glca1-4Glca1-4Glca1-4Glca1-4Glca1-4Glca1-4Glca1-4Glc-AEAB	Maltodecaose DP10	-89	8	-9
11	102_106085b_M-AA-60_data_IgG	Glca1-4Glca1-4Glca1-4Glca1-4Glca1-4Glca1-4Glca1-4Glca1-4Glca1-4Glc-AEAB	Maltodecaose DP10	506	19	4
11	103_141251_M-AA-60_data_IgG	Glca1-4Glca1-4Glca1-4Glca1-4Glca1-4Glca1-4Glca1-4Glca1-4Glca1-4Glc-AEAB	Maltodecaose DP10	34	5	14
11	104_156318_M-AA-60_data_IgG	Glca1-4Glca1-4Glca1-4Glca1-4Glca1-4Glca1-4Glca1-4Glca1-4Glca1-4Glc-AEAB	Maltodecaose DP10	7	3	46
11	105_170975_M-AA-60_data_IgG	Glca1-4Glca1-4Glca1-4Glca1-4Glca1-4Glca1-4Glca1-4Glca1-4Glca1-4Glc-AEAB	Maltodecaose DP10	54	84	155
12	001_109486_F-Ca-20_data_IgG	GlcNAcb1-4GlcNAcb1-4GlcNAc-AEAB	Chitin oligosaccharides DP3 / Chitintriose	418	34	8
12	002_123656_F-Ca-20_data_IgG	GlcNAcb1-4GlcNAcb1-4GlcNAc-AEAB	Chitin oligosaccharides DP3 / Chitintriose	1176	42	4
12	003_136379_F-Ca-20_data_IgG	GlcNAcb1-4GlcNAcb1-4GlcNAc-AEAB	Chitin oligosaccharides DP3 / Chitintriose	350	75	22
12	004_158678_F-Ca-20_data_IgG	GlcNAcb1-4GlcNAcb1-4GlcNAc-AEAB	Chitin oligosaccharides DP3 / Chitintriose	561	141	25
12	005_169594_F-Ca-20_data_IgG	GlcNAcb1-4GlcNAcb1-4GlcNAc-AEAB	Chitin oligosaccharides DP3 / Chitintriose	1137	88	8
12	006_502042_F-AA-20_data_IgG	GlcNAcb1-4GlcNAcb1-4GlcNAc-AEAB	Chitin oligosaccharides DP3 / Chitintriose	8283	75	1
12	007_689553_F-AA-20_data_IgG	GlcNAcb1-4GlcNAcb1-4GlcNAc-AEAB	Chitin oligosaccharides DP3 / Chitintriose	22498	492	2
12	008_904155_F-AA-20_data_IgG	GlcNAcb1-4GlcNAcb1-4GlcNAc-AEAB	Chitin oligosaccharides DP3 / Chitintriose	1409	92	7
12	009_957723_F-AA-20_data_IgG	GlcNAcb1-4GlcNAcb1-4GlcNAc-AEAB	Chitin oligosaccharides DP3 / Chitintriose	1272	134	11
12	010_100990_M-Ca-20_data_IgG	GlcNAcb1-4GlcNAcb1-4GlcNAc-AEAB	Chitin oligosaccharides DP3 / Chitintriose	68	59	87
12	011_222790_M-Ca-20_data_IgG	GlcNAcb1-4GlcNAcb1-4GlcNAc-AEAB	Chitin oligosaccharides DP3 / Chitintriose	38054	8474	22
12	012_280654_M-Ca-20_data_IgG	GlcNAcb1-4GlcNAcb1-4GlcNAc-AEAB	Chitin oligosaccharides DP3 / Chitintriose	3670	133	4
12	013_339477_M-Ca-20_data_IgG	GlcNAcb1-4GlcNAcb1-4GlcNAc-AEAB	Chitin oligosaccharides DP3 / Chitintriose	266	9	3
12	014_361480_M-Ca-20_data_IgG	GlcNAcb1-4GlcNAcb1-4GlcNAc-AEAB	Chitin oligosaccharides DP3 / Chitintriose	2386	87	4
12	015_445782_M-AA-20_data_IgG	GlcNAcb1-4GlcNAcb1-4GlcNAc-AEAB	Chitin oligosaccharides DP3 / Chitintriose	177	3	1
12	016_709491_M-AA-20_data_IgG	GlcNAcb1-4GlcNAcb1-4GlcNAc-AEAB	Chitin oligosaccharides DP3 / Chitintriose	1228	53	4
12	017_731604_M-AA-20_data_IgG	GlcNAcb1-4GlcNAcb1-4GlcNAc-AEAB	Chitin oligosaccharides DP3 / Chitintriose	259	42	16
12	018_2800654b_M-Hi-20_data_IgG	GlcNAcb1-4GlcNAcb1-4GlcNAc-AEAB	Chitin oligosaccharides DP3 / Chitintriose	3411	860	25
12	019_136379b_F-Ca-30_data_IgG	GlcNAcb1-4GlcNAcb1-4GlcNAc-AEAB	Chitin oligosaccharides DP3 / Chitintriose	496	11	2
12	020_160651_F-Ca-30_data_IgG	GlcNAcb1-4GlcNAcb1-4GlcNAc-AEAB	Chitin oligosaccharides DP3 / Chitintriose	1856	460	25
12	021_161228_F-Ca-30_data_IgG	GlcNAcb1-4GlcNAcb1-4GlcNAc-AEAB	Chitin oligosaccharides DP3 / Chitintriose	900	40	4
12	022_164647_F-Ca-30_data_IgG	GlcNAcb1-4GlcNAcb1-4GlcNAc-AEAB	Chitin oligosaccharides DP3 / Chitintriose	1170	376	32
12	023_194396_F-Ca-30_data_IgG	GlcNAcb1-4GlcNAcb1-4GlcNAc-AEAB	Chitin oligosaccharides DP3 / Chitintriose	1262	206	16
12	024_100681_F-AA-30_data_IgG	GlcNAcb1-4GlcNAcb1-4GlcNAc-AEAB	Chitin oligosaccharides DP3 / Chitintriose	3400	49	1
12	025_105386_F-AA-30_data_IgG	GlcNAcb1-4GlcNAcb1-4GlcNAc-AEAB	Chitin oligosaccharides DP3 / Chitintriose	86	25	29
12	026_128522_F-AA-30_data_IgG	GlcNAcb1-4GlcNAcb1-4GlcNAc-AEAB	Chitin oligosaccharides DP3 / Chitintriose	227	36	16
12	027_161178_F-AA-30_data_IgG	GlcNAcb1-4GlcNAcb1-4GlcNAc-AEAB	Chitin oligosaccharides DP3 / Chitintriose	2319	169	7
12	028_211578_F-AA-30_data_IgG	GlcNAcb1-4GlcNAcb1-4GlcNAc-AEAB	Chitin oligosaccharides DP3 / Chitintriose	561	45	8
12	029_108981_M-Ca-30_data_IgG	GlcNAcb1-4GlcNAcb1-4GlcNAc-AEAB	Chitin oligosaccharides DP3 / Chitintriose	1330	134	10
12	030_120403_M-Ca-30_data_IgG	GlcNAcb1-4GlcNAcb1-4GlcNAc-AEAB	Chitin oligosaccharides DP3 / Chitintriose	279	95	34
12	031_129226_M-Ca-30_data_IgG	GlcNAcb1-4GlcNAcb1-4GlcNAc-AEAB	Chitin oligosaccharides DP3 / Chitintriose	867	64	7
12	032_136205_M-Ca-30_data_IgG	GlcNAcb1-4GlcNAcb1-4GlcNAc-AEAB	Chitin oligosaccharides DP3 / Chitintriose	100	21	21
12	033_206690_M-Ca-30_data_IgG	GlcNAcb1-4GlcNAcb1-4GlcNAc-AEAB	Chitin oligosaccharides DP3 / Chitintriose	1806	108	6
12	034_107889_M-AA-30_data_IgG	GlcNAcb1-4GlcNAcb1-4GlcNAc-AEAB	Chitin oligosaccharides DP3 / Chitintriose	9718	275	3
12	035_113856_M-AA-30_data_IgG	GlcNAcb1-4GlcNAcb1-4GlcNAc-AEAB	Chitin oligosaccharides DP3 / Chitintriose	853	52	6
12	036_114524_M-AA-30_data_IgG	GlcNAcb1-4GlcNAcb1-4GlcNAc-AEAB	Chitin oligosaccharides DP3 / Chitintriose	67	10	16
12	037_145724_M-AA-30_data_IgG	GlcNAcb1-4GlcNAcb1-4GlcNAc-AEAB	Chitin oligosaccharides DP3 / Chitintriose	418	27	6
12	038_184452_M-AA-30_data_IgG	GlcNAcb1-4GlcNAcb1-4GlcNAc-AEAB	Chitin oligosaccharides DP3 / Chitintriose	376	17	5
12	039_701197_M-Hi-30_data_IgG	GlcNAcb1-4GlcNAcb1-4GlcNAc-AEAB	Chitin oligosaccharides DP3 / Chitintriose	268	29	11
12	040_110994_F-Ca-40_data_IgG	GlcNAcb1-4GlcNAcb1-4GlcNAc-AEAB	Chitin oligosaccharides DP3 / Chitintriose	92	5	6
12	041_224057_F-Ca-40_data_IgG	GlcNAcb1-4GlcNAcb1-4GlcNAc-AEAB	Chitin oligosaccharides DP3 / Chitintriose	424	37	9
12	042_229382_F-Ca-40_data_IgG	GlcNAcb1-4GlcNAcb1-4GlcNAc-AEAB	Chitin oligosaccharides DP3 / Chitintriose	366	61	17
12	043_234123_F-Ca-40_data_IgG	GlcNAcb1-4GlcNAcb1-4GlcNAc-AEAB	Chitin oligosaccharides DP3 / Chitintriose	513	10	2
12	044_251073_F-Ca-40_data_IgG	GlcNAcb1-4GlcNAcb1-4GlcNAc-AEAB	Chitin oligosaccharides DP3 / Chitintriose	589	33	6
12	045_125290_F-AA-40_data_IgG	GlcNAcb1-4GlcNAcb1-4GlcNAc-AEAB	Chitin oligosaccharides DP3 / Chitintriose	420	75	18
12	046_128522_F-AA-40_data_IgG	GlcNAcb1-4GlcNAcb1-4GlcNAc-AEAB	Chitin oligosaccharides DP3 / Chitintriose	248	13	5
12	047_151881_F-AA-40_data_IgG	GlcNAcb1-4GlcNAcb1-4GlcNAc-AEAB	Chitin oligosaccharides DP3 / Chitintriose	347	15	4
12	048_169778_F-AA-40_data_IgG	GlcNAcb1-4GlcNAcb1-4GlcNAc-AEAB	Chitin oligosaccharides DP3 / Chitintriose	266	10	4
12	049_172100_F-AA-40_data_IgG	GlcNAcb1-4GlcNAcb1-4GlcNAc-AEAB	Chitin oligosaccharides DP3 / Chitintriose	105	14	14
12	050_101013_M-Ca-40_data_IgG	GlcNAcb1-4GlcNAcb1-4GlcNAc-AEAB	Chitin oligosaccharides DP3 / Chitintriose	2669	84	3
12	051_103797_M-Ca-40_data_IgG	GlcNAcb1-4GlcNAcb1-4GlcNAc-AEAB	Chitin oligosaccharides DP3 / Chitintriose	1993	104	5
12	052_105457_M-Ca-40_data_IgG	GlcNAcb1-4GlcNAcb1-4GlcNAc-AEAB	Chitin oligosaccharides DP3 / Chitintriose	49	7	14
12	053_106322_M-Ca-40_data_IgG	GlcNAcb1-4GlcNAcb1-4GlcNAc-AEAB	Chitin oligosaccharides DP3 / Chitintriose	1616	14	1
12	054_111805_M-AA-40_data_IgG	GlcNAcb1-4GlcNAcb1-4GlcNAc-AEAB	Chitin oligosaccharides DP3 / Chitintriose	116	16	14
12	055_132848_M-AA-40_data_IgG	GlcNAcb1-4GlcNAcb1-4GlcNAc-AEAB	Chitin oligosaccharides DP3 / Chitintriose	1027	33	3
12	056_143455_M-AA-40_data_IgG	GlcNAcb1-4GlcNAcb1-4GlcNAc-AEAB	Chitin oligosaccharides DP3 / Chitintriose	239	14	6
12	057_143730_M-AA-40_data_IgG	GlcNAcb1-4GlcNAcb1-4GlcNAc-AEAB	Chitin oligosaccharides DP3 / Chitintriose	601	49	8
12	058_145901_M-AA-40_data_IgG	GlcNAcb1-4GlcNAcb1-4GlcNAc-AEAB	Chitin oligosaccharides DP3 / Chitintriose	234	45	19
12	059_293340_M-Hi-40_data_IgG	GlcNAcb1-4GlcNAcb1-4GlcNAc-AEAB	Chitin oligosaccharides DP3 / Chitintriose	166	23	14
12	060_886844_M-Hi-40_data_IgG	GlcNAcb1-4GlcNAcb1-4GlcNAc-AEAB	Chitin oligosaccharides DP3 / Chitintriose	1038	107	10
12	061_916034_M-Hi-40_data_IgG	GlcNAcb1-4GlcNAcb1-4GlcNAc-AEAB	Chitin oligosaccharides DP3 / Chitintriose	173	38	22
12	062_106434_F-Ca-50_data_IgG	GlcNAcb1-4GlcNAcb1-4GlcNAc-AEAB	Chitin oligosaccharides DP3 / Chitintriose	1164	32	3
12	063_135461_F-Ca-50_data_IgG	GlcNAcb1-4GlcNAcb1-4GlcNAc-AEAB	Chitin oligosaccharides DP3 / Chitintriose	142	17	12
12	064_139529_F-Ca-50_data_IgG	GlcNAcb1-4GlcNAcb1-4GlcNAc-AEAB	Chitin oligosaccharides DP3 / Chitintriose	450	85	19
12	065_153724_F-Ca-50_data_IgG	GlcNAcb1-4GlcNAcb1-4GlcNAc-AEAB	Chitin oligosaccharides DP3 / Chitintriose	207	33	16
12	066_159660_F-Ca-50_data_IgG	GlcNAcb1-4GlcNAcb1-4GlcNAc-AEAB	Chitin oligosaccharides DP3 / Chitintriose	670	22	3
12	067_113362_F-AA-50_data_IgG	GlcNAcb1-4GlcNAcb1-4GlcNAc-AEAB	Chitin oligosaccharides DP3 / Chitintriose	1676	43	3
12	068_155102_F-AA-50_data_IgG	GlcNAcb1-4GlcNAcb1-4GlcNAc-AEAB	Chitin oligosaccharides DP3 / Chitintriose	701	111	16
12	069_163507_F-AA-50_data_IgG	GlcNAcb1-4GlcNAcb1-4GlcNAc-AEAB	Chitin oligosaccharides DP3 / Chitintriose	196	49	25
12	070_164007_F-AA-50_data_IgG	GlcNAcb1-4GlcNAcb1-4GlcNAc-AEAB	Chitin oligosaccharides DP3 / Chitintriose	209	4	2
12	071_168814_F-AA-50_data_IgG	GlcNAcb1-4GlcNAcb1-4GlcNAc-AEAB	Chitin oligosaccharides DP3 / Chitintriose	351	30	8
12	072_101013_M-Ca-50_data_IgG	GlcNAcb1-4GlcNAcb1-4GlcNAc-AEAB	Chitin oligosaccharides DP3 / Chitintriose	2518	53	2
12	073_104930_M-Ca-50_data_IgG	GlcNAcb1-4GlcNAcb1-4GlcNAc-AEAB	Chitin oligosaccharides DP3 / Chitintriose	543	44	8
12	074_112287_M-Ca-50_data_IgG	GlcNAcb1-4GlcNAcb1-4GlcNAc-AEAB	Chitin oligosaccharides DP3 / Chitintriose	1297	49	4
12	075_112465_M-Ca-50_data_IgG	GlcNAcb1-4GlcNAcb1-4GlcNAc-AEAB	Chitin oligosaccharides DP3 / Chitintriose	888	114	13
12	076_113543_M-Ca-50_data_IgG	GlcNAcb1-4GlcNAcb1-4GlcNAc-AEAB	Chitin oligosaccharides DP3 / Chitintriose	453	89	20
12	077_105574_M-AA-50_data_IgG	GlcNAcb1-4GlcNAcb1-4GlcNAc-AEAB	Chitin oligosaccharides DP3 / Chitintriose	145	12	8
12	078_106085_M-AA-50_data_IgG	GlcNAcb1-4GlcNAcb1-4GlcNAc-AEAB	Chitin oligosaccharides DP3 / Chitintriose	227	29	13
12	079_106349_M-AA-50_data_IgG	GlcNAcb1-4GlcNAcb1-4GlcNAc-AEAB	Chitin oligosaccharides DP3 / Chitintriose	155	17	11
12	080_121882_M-AA-50_data_IgG	GlcNAcb1-4GlcNAcb1-4GlcNAc-AEAB	Chitin oligosaccharides DP3 / Chitintriose	1543	121	8
12	081_128897_M-AA-50_data_IgG	GlcNAcb1-4GlcNAcb1-4GlcNAc-AEAB	Chitin oligosaccharides DP3 / Chitintriose	3525	97	3
12	082_524541_M-Hi-50_data_IgG	GlcNAcb1-4GlcNAcb1-4GlcNAc-AEAB	Chitin oligosaccharides DP3 / Chitintriose	463	22	5
12	083_635484_M-Hi-50_data_IgG	GlcNAcb1-4GlcNAcb1-4GlcNAc-AEAB	Chitin oligosaccharides DP3 / Chitintriose	1445	4	0
12	084_845968_M-Hi-50_data_IgG	GlcNAcb1-4GlcNAcb1-4GlcNAc-AEAB	Chitin oligosaccharides DP3 / Chitintriose	-6	5	-99
12	085_978010_M-Hi-50_data_IgG	GlcNAcb1-4GlcNAcb1-4GlcNAc-AEAB	Chitin oligosaccharides DP3 / Chitintriose	22	33	154
12	086_142831_F-Ca-60_data_IgG	GlcNAcb1-4GlcNAcb1-4GlcNAc-AEAB	Chitin oligosaccharides DP3 / Chitintriose	109	25	23
12	087_159592_F-Ca-60_data_IgG	GlcNAcb1-4GlcNAcb1-4GlcNAc-AEAB	Chitin oligosaccharides DP3 / Chitintriose	843	185	22
12	088_160961_F-Ca-60_data_IgG	GlcNAcb1-4GlcNAcb1-4GlcNAc-AEAB	Chitin oligosaccharides DP3 / Chitintriose	15367	115	1
12	089_161270_F-Ca-60_data_IgG	GlcNAcb1-4GlcNAcb1-4GlcNAc-AEAB	Chitin oligosaccharides DP3 / Chitintriose	155	7	5
12	090_190487_F-Ca-60_data_IgG	GlcNAcb1-4GlcNAcb1-4GlcNAc-AEAB	Chitin oligosaccharides DP3 / Chitintriose	229	17	8
12	091_150985_F-AA-60_data_IgG	GlcNAcb1-4GlcNAcb1-4GlcNAc-AEAB	Chitin oligosaccharides DP3 / Chitintriose	2516	73	3
12	092_164007_F-AA-60_data_IgG	GlcNAcb1-4GlcNAcb1-4GlcNAc-AEAB	Chitin oligosaccharides DP3 / Chitintriose	112	24	21
12	093_171352_F-AA-60_data_IgG	GlcNAcb1-4GlcNAcb1-4GlcNAc-AEAB	Chitin oligosaccharides DP3 / Chitintriose	1193	456	38
12	094_184388_F-AA-60_data_IgG	GlcNAcb1-4GlcNAcb1-4GlcNAc-AEAB	Chitin oligosaccharides DP3 / Chitintriose	150	42	28
12	095_195794_F-AA-60_data_IgG	GlcNAcb1-4GlcNAcb1-4GlcNAc-AEAB	Chitin oligosaccharides DP3 / Chitintriose	495	99	20
12	096_107747_M-Ca-60_data_IgG	GlcNAcb1-4GlcNAcb1-4GlcNAc-AEAB	Chitin oligosaccharides DP3 / Chitintriose	2623	96	4
12	097_112465_M-Ca-60_data_IgG	GlcNAcb1-4GlcNAcb1-4GlcNAc-AEAB	Chitin oligosaccharides DP3 / Chitintriose	841	49	6
12	098_121661_M-Ca-60_data_IgG	GlcNAcb1-4GlcNAcb1-4GlcNAc-AEAB	Chitin oligosaccharides DP3 / Chitintriose	255	6	2
12	099_128019_M-Ca-60_data_IgG	GlcNAcb1-4GlcNAcb1-4GlcNAc-AEAB	Chitin oligosaccharides DP3 / Chitintriose	4841	139	3
12	100_137130_M-Ca-60_data_IgG	GlcNAcb1-4GlcNAcb1-4GlcNAc-AEAB	Chitin oligosaccharides DP3 / Chitintriose	264	16	6
12	101_104091_M-AA-60_data_IgG	GlcNAcb1-4GlcNAcb1-4GlcNAc-AEAB	Chitin oligosaccharides DP3 / Chitintriose	147	32	22
12	102_106085b_M-AA-60_data_IgG	GlcNAcb1-4GlcNAcb1-4GlcNAc-AEAB	Chitin oligosaccharides DP3 / Chitintriose	92	6	6
12	103_141251_M-AA-60_data_IgG	GlcNAcb1-4GlcNAcb1-4GlcNAc-AEAB	Chitin oligosaccharides DP3 / Chitintriose	41	2	6
12	104_156318_M-AA-60_data_IgG	GlcNAcb1-4GlcNAcb1-4GlcNAc-AEAB	Chitin oligosaccharides DP3 / Chitintriose	166	40	24
12	105_170975_M-AA-60_data_IgG	GlcNAcb1-4GlcNAcb1-4GlcNAc-AEAB	Chitin oligosaccharides DP3 / Chitintriose	663	148	22
13	001_109486_F-Ca-20_data_IgG	GlcNAcb1-4GlcNAcb1-4GlcNAcb1-4GlcNAc-AEAB	Chitin oligosaccharides DP4 / Chitintetraose	394	29	7
13	002_123656_F-Ca-20_data_IgG	GlcNAcb1-4GlcNAcb1-4GlcNAcb1-4GlcNAc-AEAB	Chitin oligosaccharides DP4 / Chitintetraose	1725	131	8
13	003_136379_F-Ca-20_data_IgG	GlcNAcb1-4GlcNAcb1-4GlcNAcb1-4GlcNAc-AEAB	Chitin oligosaccharides DP4 / Chitintetraose	458	7	2
13	004_158678_F-Ca-20_data_IgG	GlcNAcb1-4GlcNAcb1-4GlcNAcb1-4GlcNAc-AEAB	Chitin oligosaccharides DP4 / Chitintetraose	580	38	7
13	005_169594_F-Ca-20_data_IgG	GlcNAcb1-4GlcNAcb1-4GlcNAcb1-4GlcNAc-AEAB	Chitin oligosaccharides DP4 / Chitintetraose	953	40	4
13	006_502042_F-AA-20_data_IgG	GlcNAcb1-4GlcNAcb1-4GlcNAcb1-4GlcNAc-AEAB	Chitin oligosaccharides DP4 / Chitintetraose	1837	433	24
13	007_689553_F-AA-20_data_IgG	GlcNAcb1-4GlcNAcb1-4GlcNAcb1-4GlcNAc-AEAB	Chitin oligosaccharides DP4 / Chitintetraose	9596	648	7
13	008_904155_F-AA-20_data_IgG	GlcNAcb1-4GlcNAcb1-4GlcNAcb1-4GlcNAc-AEAB	Chitin oligosaccharides DP4 / Chitintetraose	1641	27	2
13	009_957723_F-AA-20_data_IgG	GlcNAcb1-4GlcNAcb1-4GlcNAcb1-4GlcNAc-AEAB	Chitin oligosaccharides DP4 / Chitintetraose	1571	351	22
13	010_100990_M-Ca-20_data_IgG	GlcNAcb1-4GlcNAcb1-4GlcNAcb1-4GlcNAc-AEAB	Chitin oligosaccharides DP4 / Chitintetraose	113	52	46
13	011_222790_M-Ca-20_data_IgG	GlcNAcb1-4GlcNAcb1-4GlcNAcb1-4GlcNAc-AEAB	Chitin oligosaccharides DP4 / Chitintetraose	38443	904	2
13	012_280654_M-Ca-20_data_IgG	GlcNAcb1-4GlcNAcb1-4GlcNAcb1-4GlcNAc-AEAB	Chitin oligosaccharides DP4 / Chitintetraose	7971	380	5
13	013_339477_M-Ca-20_data_IgG	GlcNAcb1-4GlcNAcb1-4GlcNAcb1-4GlcNAc-AEAB	Chitin oligosaccharides DP4 / Chitintetraose	451	37	8
13	014_361480_M-Ca-20_data_IgG	GlcNAcb1-4GlcNAcb1-4GlcNAcb1-4GlcNAc-AEAB	Chitin oligosaccharides DP4 / Chitintetraose	2906	94	3
13	015_445782_M-AA-20_data_IgG	GlcNAcb1-4GlcNAcb1-4GlcNAcb1-4GlcNAc-AEAB	Chitin oligosaccharides DP4 / Chitintetraose	950	52	5
13	016_709491_M-AA-20_data_IgG	GlcNAcb1-4GlcNAcb1-4GlcNAcb1-4GlcNAc-AEAB	Chitin oligosaccharides DP4 / Chitintetraose	7517	575	8
13	017_731604_M-AA-20_data_IgG	GlcNAcb1-4GlcNAcb1-4GlcNAcb1-4GlcNAc-AEAB	Chitin oligosaccharides DP4 / Chitintetraose	1481	408	28
13	018_2800654b_M-Hi-20_data_IgG	GlcNAcb1-4GlcNAcb1-4GlcNAcb1-4GlcNAc-AEAB	Chitin oligosaccharides DP4 / Chitintetraose	8153	2057	25
13	019_136379b_F-Ca-30_data_IgG	GlcNAcb1-4GlcNAcb1-4GlcNAcb1-4GlcNAc-AEAB	Chitin oligosaccharides DP4 / Chitintetraose	666	19	3
13	020_160651_F-Ca-30_data_IgG	GlcNAcb1-4GlcNAcb1-4GlcNAcb1-4GlcNAc-AEAB	Chitin oligosaccharides DP4 / Chitintetraose	1355	349	26
13	021_161228_F-Ca-30_data_IgG	GlcNAcb1-4GlcNAcb1-4GlcNAcb1-4GlcNAc-AEAB	Chitin oligosaccharides DP4 / Chitintetraose	1092	220	20
13	022_164647_F-Ca-30_data_IgG	GlcNAcb1-4GlcNAcb1-4GlcNAcb1-4GlcNAc-AEAB	Chitin oligosaccharides DP4 / Chitintetraose	984	21	2
13	023_194396_F-Ca-30_data_IgG	GlcNAcb1-4GlcNAcb1-4GlcNAcb1-4GlcNAc-AEAB	Chitin oligosaccharides DP4 / Chitintetraose	1275	131	10
13	024_100681_F-AA-30_data_IgG	GlcNAcb1-4GlcNAcb1-4GlcNAcb1-4GlcNAc-AEAB	Chitin oligosaccharides DP4 / Chitintetraose	4815	51	1
13	025_105386_F-AA-30_data_IgG	GlcNAcb1-4GlcNAcb1-4GlcNAcb1-4GlcNAc-AEAB	Chitin oligosaccharides DP4 / Chitintetraose	487	35	7
13	026_128522_F-AA-30_data_IgG	GlcNAcb1-4GlcNAcb1-4GlcNAcb1-4GlcNAc-AEAB	Chitin oligosaccharides DP4 / Chitintetraose	5967	1161	19
13	027_161178_F-AA-30_data_IgG	GlcNAcb1-4GlcNAcb1-4GlcNAcb1-4GlcNAc-AEAB	Chitin oligosaccharides DP4 / Chitintetraose	1488	415	28
13	028_211578_F-AA-30_data_IgG	GlcNAcb1-4GlcNAcb1-4GlcNAcb1-4GlcNAc-AEAB	Chitin oligosaccharides DP4 / Chitintetraose	2113	64	3
13	029_108981_M-Ca-30_data_IgG	GlcNAcb1-4GlcNAcb1-4GlcNAcb1-4GlcNAc-AEAB	Chitin oligosaccharides DP4 / Chitintetraose	1065	277	26
13	030_120403_M-Ca-30_data_IgG	GlcNAcb1-4GlcNAcb1-4GlcNAcb1-4GlcNAc-AEAB	Chitin oligosaccharides DP4 / Chitintetraose	285	40	14
13	031_129226_M-Ca-30_data_IgG	GlcNAcb1-4GlcNAcb1-4GlcNAcb1-4GlcNAc-AEAB	Chitin oligosaccharides DP4 / Chitintetraose	1274	275	22
13	032_136205_M-Ca-30_data_IgG	GlcNAcb1-4GlcNAcb1-4GlcNAcb1-4GlcNAc-AEAB	Chitin oligosaccharides DP4 / Chitintetraose	145	19	13
13	033_206690_M-Ca-30_data_IgG	GlcNAcb1-4GlcNAcb1-4GlcNAcb1-4GlcNAc-AEAB	Chitin oligosaccharides DP4 / Chitintetraose	2289	830	36
13	034_107889_M-AA-30_data_IgG	GlcNAcb1-4GlcNAcb1-4GlcNAcb1-4GlcNAc-AEAB	Chitin oligosaccharides DP4 / Chitintetraose	11651	392	3
13	035_113856_M-AA-30_data_IgG	GlcNAcb1-4GlcNAcb1-4GlcNAcb1-4GlcNAc-AEAB	Chitin oligosaccharides DP4 / Chitintetraose	1227	291	24
13	036_114524_M-AA-30_data_IgG	GlcNAcb1-4GlcNAcb1-4GlcNAcb1-4GlcNAc-AEAB	Chitin oligosaccharides DP4 / Chitintetraose	72	7	10
13	037_145724_M-AA-30_data_IgG	GlcNAcb1-4GlcNAcb1-4GlcNAcb1-4GlcNAc-AEAB	Chitin oligosaccharides DP4 / Chitintetraose	1781	312	18
13	038_184452_M-AA-30_data_IgG	GlcNAcb1-4GlcNAcb1-4GlcNAcb1-4GlcNAc-AEAB	Chitin oligosaccharides DP4 / Chitintetraose	573	21	4
13	039_701197_M-Hi-30_data_IgG	GlcNAcb1-4GlcNAcb1-4GlcNAcb1-4GlcNAc-AEAB	Chitin oligosaccharides DP4 / Chitintetraose	3287	1073	33
13	040_110994_F-Ca-40_data_IgG	GlcNAcb1-4GlcNAcb1-4GlcNAcb1-4GlcNAc-AEAB	Chitin oligosaccharides DP4 / Chitintetraose	106	15	14
13	041_224057_F-Ca-40_data_IgG	GlcNAcb1-4GlcNAcb1-4GlcNAcb1-4GlcNAc-AEAB	Chitin oligosaccharides DP4 / Chitintetraose	789	19	2
13	042_229382_F-Ca-40_data_IgG	GlcNAcb1-4GlcNAcb1-4GlcNAcb1-4GlcNAc-AEAB	Chitin oligosaccharides DP4 / Chitintetraose	716	171	24
13	043_234123_F-Ca-40_data_IgG	GlcNAcb1-4GlcNAcb1-4GlcNAcb1-4GlcNAc-AEAB	Chitin oligosaccharides DP4 / Chitintetraose	3549	129	4
13	044_251073_F-Ca-40_data_IgG	GlcNAcb1-4GlcNAcb1-4GlcNAcb1-4GlcNAc-AEAB	Chitin oligosaccharides DP4 / Chitintetraose	685	118	17
13	045_125290_F-AA-40_data_IgG	GlcNAcb1-4GlcNAcb1-4GlcNAcb1-4GlcNAc-AEAB	Chitin oligosaccharides DP4 / Chitintetraose	595	71	12
13	046_128522_F-AA-40_data_IgG	GlcNAcb1-4GlcNAcb1-4GlcNAcb1-4GlcNAc-AEAB	Chitin oligosaccharides DP4 / Chitintetraose	12333	306	2
13	047_151881_F-AA-40_data_IgG	GlcNAcb1-4GlcNAcb1-4GlcNAcb1-4GlcNAc-AEAB	Chitin oligosaccharides DP4 / Chitintetraose	737	137	19
13	048_169778_F-AA-40_data_IgG	GlcNAcb1-4GlcNAcb1-4GlcNAcb1-4GlcNAc-AEAB	Chitin oligosaccharides DP4 / Chitintetraose	1436	505	35
13	049_172100_F-AA-40_data_IgG	GlcNAcb1-4GlcNAcb1-4GlcNAcb1-4GlcNAc-AEAB	Chitin oligosaccharides DP4 / Chitintetraose	127	8	6
13	050_101013_M-Ca-40_data_IgG	GlcNAcb1-4GlcNAcb1-4GlcNAcb1-4GlcNAc-AEAB	Chitin oligosaccharides DP4 / Chitintetraose	6169	197	3
13	051_103797_M-Ca-40_data_IgG	GlcNAcb1-4GlcNAcb1-4GlcNAcb1-4GlcNAc-AEAB	Chitin oligosaccharides DP4 / Chitintetraose	5571	238	4
13	052_105457_M-Ca-40_data_IgG	GlcNAcb1-4GlcNAcb1-4GlcNAcb1-4GlcNAc-AEAB	Chitin oligosaccharides DP4 / Chitintetraose	165	24	15
13	053_106322_M-Ca-40_data_IgG	GlcNAcb1-4GlcNAcb1-4GlcNAcb1-4GlcNAc-AEAB	Chitin oligosaccharides DP4 / Chitintetraose	767	106	14
13	054_111805_M-AA-40_data_IgG	GlcNAcb1-4GlcNAcb1-4GlcNAcb1-4GlcNAc-AEAB	Chitin oligosaccharides DP4 / Chitintetraose	718	50	7
13	055_132848_M-AA-40_data_IgG	GlcNAcb1-4GlcNAcb1-4GlcNAcb1-4GlcNAc-AEAB	Chitin oligosaccharides DP4 / Chitintetraose	4049	96	2
13	056_143455_M-AA-40_data_IgG	GlcNAcb1-4GlcNAcb1-4GlcNAcb1-4GlcNAc-AEAB	Chitin oligosaccharides DP4 / Chitintetraose	368	29	8
13	057_143730_M-AA-40_data_IgG	GlcNAcb1-4GlcNAcb1-4GlcNAcb1-4GlcNAc-AEAB	Chitin oligosaccharides DP4 / Chitintetraose	930	104	11
13	058_145901_M-AA-40_data_IgG	GlcNAcb1-4GlcNAcb1-4GlcNAcb1-4GlcNAc-AEAB	Chitin oligosaccharides DP4 / Chitintetraose	985	174	18
13	059_293340_M-Hi-40_data_IgG	GlcNAcb1-4GlcNAcb1-4GlcNAcb1-4GlcNAc-AEAB	Chitin oligosaccharides DP4 / Chitintetraose	1400	291	21
13	060_886844_M-Hi-40_data_IgG	GlcNAcb1-4GlcNAcb1-4GlcNAcb1-4GlcNAc-AEAB	Chitin oligosaccharides DP4 / Chitintetraose	1969	114	6
13	061_916034_M-Hi-40_data_IgG	GlcNAcb1-4GlcNAcb1-4GlcNAcb1-4GlcNAc-AEAB	Chitin oligosaccharides DP4 / Chitintetraose	1321	83	6
13	062_106434_F-Ca-50_data_IgG	GlcNAcb1-4GlcNAcb1-4GlcNAcb1-4GlcNAc-AEAB	Chitin oligosaccharides DP4 / Chitintetraose	2041	375	18
13	063_135461_F-Ca-50_data_IgG	GlcNAcb1-4GlcNAcb1-4GlcNAcb1-4GlcNAc-AEAB	Chitin oligosaccharides DP4 / Chitintetraose	352	18	5
13	064_139529_F-Ca-50_data_IgG	GlcNAcb1-4GlcNAcb1-4GlcNAcb1-4GlcNAc-AEAB	Chitin oligosaccharides DP4 / Chitintetraose	2309	23	1
13	065_153724_F-Ca-50_data_IgG	GlcNAcb1-4GlcNAcb1-4GlcNAcb1-4GlcNAc-AEAB	Chitin oligosaccharides DP4 / Chitintetraose	590	34	6
13	066_159660_F-Ca-50_data_IgG	GlcNAcb1-4GlcNAcb1-4GlcNAcb1-4GlcNAc-AEAB	Chitin oligosaccharides DP4 / Chitintetraose	680	65	10
13	067_113362_F-AA-50_data_IgG	GlcNAcb1-4GlcNAcb1-4GlcNAcb1-4GlcNAc-AEAB	Chitin oligosaccharides DP4 / Chitintetraose	3215	1191	37
13	068_155102_F-AA-50_data_IgG	GlcNAcb1-4GlcNAcb1-4GlcNAcb1-4GlcNAc-AEAB	Chitin oligosaccharides DP4 / Chitintetraose	1142	311	27
13	069_163507_F-AA-50_data_IgG	GlcNAcb1-4GlcNAcb1-4GlcNAcb1-4GlcNAc-AEAB	Chitin oligosaccharides DP4 / Chitintetraose	262	54	21
13	070_164007_F-AA-50_data_IgG	GlcNAcb1-4GlcNAcb1-4GlcNAcb1-4GlcNAc-AEAB	Chitin oligosaccharides DP4 / Chitintetraose	272	15	6
13	071_168814_F-AA-50_data_IgG	GlcNAcb1-4GlcNAcb1-4GlcNAcb1-4GlcNAc-AEAB	Chitin oligosaccharides DP4 / Chitintetraose	679	46	7
13	072_101013_M-Ca-50_data_IgG	GlcNAcb1-4GlcNAcb1-4GlcNAcb1-4GlcNAc-AEAB	Chitin oligosaccharides DP4 / Chitintetraose	6027	334	6
13	073_104930_M-Ca-50_data_IgG	GlcNAcb1-4GlcNAcb1-4GlcNAcb1-4GlcNAc-AEAB	Chitin oligosaccharides DP4 / Chitintetraose	1230	358	29
13	074_112287_M-Ca-50_data_IgG	GlcNAcb1-4GlcNAcb1-4GlcNAcb1-4GlcNAc-AEAB	Chitin oligosaccharides DP4 / Chitintetraose	2120	694	33
13	075_112465_M-Ca-50_data_IgG	GlcNAcb1-4GlcNAcb1-4GlcNAcb1-4GlcNAc-AEAB	Chitin oligosaccharides DP4 / Chitintetraose	2382	143	6
13	076_113543_M-Ca-50_data_IgG	GlcNAcb1-4GlcNAcb1-4GlcNAcb1-4GlcNAc-AEAB	Chitin oligosaccharides DP4 / Chitintetraose	845	183	22
13	077_105574_M-AA-50_data_IgG	GlcNAcb1-4GlcNAcb1-4GlcNAcb1-4GlcNAc-AEAB	Chitin oligosaccharides DP4 / Chitintetraose	571	167	29
13	078_106085_M-AA-50_data_IgG	GlcNAcb1-4GlcNAcb1-4GlcNAcb1-4GlcNAc-AEAB	Chitin oligosaccharides DP4 / Chitintetraose	148	11	8
13	079_106349_M-AA-50_data_IgG	GlcNAcb1-4GlcNAcb1-4GlcNAcb1-4GlcNAc-AEAB	Chitin oligosaccharides DP4 / Chitintetraose	911	29	3
13	080_121882_M-AA-50_data_IgG	GlcNAcb1-4GlcNAcb1-4GlcNAcb1-4GlcNAc-AEAB	Chitin oligosaccharides DP4 / Chitintetraose	2489	731	29
13	081_128897_M-AA-50_data_IgG	GlcNAcb1-4GlcNAcb1-4GlcNAcb1-4GlcNAc-AEAB	Chitin oligosaccharides DP4 / Chitintetraose	20218	666	3
13	082_524541_M-Hi-50_data_IgG	GlcNAcb1-4GlcNAcb1-4GlcNAcb1-4GlcNAc-AEAB	Chitin oligosaccharides DP4 / Chitintetraose	401	20	5
13	083_635484_M-Hi-50_data_IgG	GlcNAcb1-4GlcNAcb1-4GlcNAcb1-4GlcNAc-AEAB	Chitin oligosaccharides DP4 / Chitintetraose	8337	324	4
13	084_845968_M-Hi-50_data_IgG	GlcNAcb1-4GlcNAcb1-4GlcNAcb1-4GlcNAc-AEAB	Chitin oligosaccharides DP4 / Chitintetraose	91	26	29
13	085_978010_M-Hi-50_data_IgG	GlcNAcb1-4GlcNAcb1-4GlcNAcb1-4GlcNAc-AEAB	Chitin oligosaccharides DP4 / Chitintetraose	874	54	6
13	086_142831_F-Ca-60_data_IgG	GlcNAcb1-4GlcNAcb1-4GlcNAcb1-4GlcNAc-AEAB	Chitin oligosaccharides DP4 / Chitintetraose	123	13	10
13	087_159592_F-Ca-60_data_IgG	GlcNAcb1-4GlcNAcb1-4GlcNAcb1-4GlcNAc-AEAB	Chitin oligosaccharides DP4 / Chitintetraose	3821	48	1
13	088_160961_F-Ca-60_data_IgG	GlcNAcb1-4GlcNAcb1-4GlcNAcb1-4GlcNAc-AEAB	Chitin oligosaccharides DP4 / Chitintetraose	10269	183	2
13	089_161270_F-Ca-60_data_IgG	GlcNAcb1-4GlcNAcb1-4GlcNAcb1-4GlcNAc-AEAB	Chitin oligosaccharides DP4 / Chitintetraose	146	19	13
13	090_190487_F-Ca-60_data_IgG	GlcNAcb1-4GlcNAcb1-4GlcNAcb1-4GlcNAc-AEAB	Chitin oligosaccharides DP4 / Chitintetraose	2199	253	11
13	091_150985_F-AA-60_data_IgG	GlcNAcb1-4GlcNAcb1-4GlcNAcb1-4GlcNAc-AEAB	Chitin oligosaccharides DP4 / Chitintetraose	5003	60	1
13	092_164007_F-AA-60_data_IgG	GlcNAcb1-4GlcNAcb1-4GlcNAcb1-4GlcNAc-AEAB	Chitin oligosaccharides DP4 / Chitintetraose	143	27	19
13	093_171352_F-AA-60_data_IgG	GlcNAcb1-4GlcNAcb1-4GlcNAcb1-4GlcNAc-AEAB	Chitin oligosaccharides DP4 / Chitintetraose	888	32	4
13	094_184388_F-AA-60_data_IgG	GlcNAcb1-4GlcNAcb1-4GlcNAcb1-4GlcNAc-AEAB	Chitin oligosaccharides DP4 / Chitintetraose	254	63	25
13	095_195794_F-AA-60_data_IgG	GlcNAcb1-4GlcNAcb1-4GlcNAcb1-4GlcNAc-AEAB	Chitin oligosaccharides DP4 / Chitintetraose	924	10	1
13	096_107747_M-Ca-60_data_IgG	GlcNAcb1-4GlcNAcb1-4GlcNAcb1-4GlcNAc-AEAB	Chitin oligosaccharides DP4 / Chitintetraose	9087	408	4
13	097_112465_M-Ca-60_data_IgG	GlcNAcb1-4GlcNAcb1-4GlcNAcb1-4GlcNAc-AEAB	Chitin oligosaccharides DP4 / Chitintetraose	1031	17	2
13	098_121661_M-Ca-60_data_IgG	GlcNAcb1-4GlcNAcb1-4GlcNAcb1-4GlcNAc-AEAB	Chitin oligosaccharides DP4 / Chitintetraose	552	117	21
13	099_128019_M-Ca-60_data_IgG	GlcNAcb1-4GlcNAcb1-4GlcNAcb1-4GlcNAc-AEAB	Chitin oligosaccharides DP4 / Chitintetraose	8551	1381	16
13	100_137130_M-Ca-60_data_IgG	GlcNAcb1-4GlcNAcb1-4GlcNAcb1-4GlcNAc-AEAB	Chitin oligosaccharides DP4 / Chitintetraose	553	5	1
13	101_104091_M-AA-60_data_IgG	GlcNAcb1-4GlcNAcb1-4GlcNAcb1-4GlcNAc-AEAB	Chitin oligosaccharides DP4 / Chitintetraose	165	14	8
13	102_106085b_M-AA-60_data_IgG	GlcNAcb1-4GlcNAcb1-4GlcNAcb1-4GlcNAc-AEAB	Chitin oligosaccharides DP4 / Chitintetraose	56	34	61
13	103_141251_M-AA-60_data_IgG	GlcNAcb1-4GlcNAcb1-4GlcNAcb1-4GlcNAc-AEAB	Chitin oligosaccharides DP4 / Chitintetraose	32	6	18
13	104_156318_M-AA-60_data_IgG	GlcNAcb1-4GlcNAcb1-4GlcNAcb1-4GlcNAc-AEAB	Chitin oligosaccharides DP4 / Chitintetraose	252	24	10
13	105_170975_M-AA-60_data_IgG	GlcNAcb1-4GlcNAcb1-4GlcNAcb1-4GlcNAc-AEAB	Chitin oligosaccharides DP4 / Chitintetraose	1254	326	26
14	001_109486_F-Ca-20_data_IgG	GlcNAcb1-4GlcNAcb1-4GlcNAcb1-4GlcNAcb1-4GlcNAc-AEAB	Chitin oligosaccharides DP5 / Chitinpentaose	820	148	18
14	002_123656_F-Ca-20_data_IgG	GlcNAcb1-4GlcNAcb1-4GlcNAcb1-4GlcNAcb1-4GlcNAc-AEAB	Chitin oligosaccharides DP5 / Chitinpentaose	1740	42	2
14	003_136379_F-Ca-20_data_IgG	GlcNAcb1-4GlcNAcb1-4GlcNAcb1-4GlcNAcb1-4GlcNAc-AEAB	Chitin oligosaccharides DP5 / Chitinpentaose	836	184	22
14	004_158678_F-Ca-20_data_IgG	GlcNAcb1-4GlcNAcb1-4GlcNAcb1-4GlcNAcb1-4GlcNAc-AEAB	Chitin oligosaccharides DP5 / Chitinpentaose	715	138	19
14	005_169594_F-Ca-20_data_IgG	GlcNAcb1-4GlcNAcb1-4GlcNAcb1-4GlcNAcb1-4GlcNAc-AEAB	Chitin oligosaccharides DP5 / Chitinpentaose	1585	106	7
14	006_502042_F-AA-20_data_IgG	GlcNAcb1-4GlcNAcb1-4GlcNAcb1-4GlcNAcb1-4GlcNAc-AEAB	Chitin oligosaccharides DP5 / Chitinpentaose	2370	136	6
14	007_689553_F-AA-20_data_IgG	GlcNAcb1-4GlcNAcb1-4GlcNAcb1-4GlcNAcb1-4GlcNAc-AEAB	Chitin oligosaccharides DP5 / Chitinpentaose	11080	547	5
14	008_904155_F-AA-20_data_IgG	GlcNAcb1-4GlcNAcb1-4GlcNAcb1-4GlcNAcb1-4GlcNAc-AEAB	Chitin oligosaccharides DP5 / Chitinpentaose	1489	269	18
14	009_957723_F-AA-20_data_IgG	GlcNAcb1-4GlcNAcb1-4GlcNAcb1-4GlcNAcb1-4GlcNAc-AEAB	Chitin oligosaccharides DP5 / Chitinpentaose	1880	67	4
14	010_100990_M-Ca-20_data_IgG	GlcNAcb1-4GlcNAcb1-4GlcNAcb1-4GlcNAcb1-4GlcNAc-AEAB	Chitin oligosaccharides DP5 / Chitinpentaose	403	182	45
14	011_222790_M-Ca-20_data_IgG	GlcNAcb1-4GlcNAcb1-4GlcNAcb1-4GlcNAcb1-4GlcNAc-AEAB	Chitin oligosaccharides DP5 / Chitinpentaose	43994	10774	24
14	012_280654_M-Ca-20_data_IgG	GlcNAcb1-4GlcNAcb1-4GlcNAcb1-4GlcNAcb1-4GlcNAc-AEAB	Chitin oligosaccharides DP5 / Chitinpentaose	7597	188	2
14	013_339477_M-Ca-20_data_IgG	GlcNAcb1-4GlcNAcb1-4GlcNAcb1-4GlcNAcb1-4GlcNAc-AEAB	Chitin oligosaccharides DP5 / Chitinpentaose	640	13	2
14	014_361480_M-Ca-20_data_IgG	GlcNAcb1-4GlcNAcb1-4GlcNAcb1-4GlcNAcb1-4GlcNAc-AEAB	Chitin oligosaccharides DP5 / Chitinpentaose	1942	1316	68
14	015_445782_M-AA-20_data_IgG	GlcNAcb1-4GlcNAcb1-4GlcNAcb1-4GlcNAcb1-4GlcNAc-AEAB	Chitin oligosaccharides DP5 / Chitinpentaose	591	46	8
14	016_709491_M-AA-20_data_IgG	GlcNAcb1-4GlcNAcb1-4GlcNAcb1-4GlcNAcb1-4GlcNAc-AEAB	Chitin oligosaccharides DP5 / Chitinpentaose	1998	421	21
14	017_731604_M-AA-20_data_IgG	GlcNAcb1-4GlcNAcb1-4GlcNAcb1-4GlcNAcb1-4GlcNAc-AEAB	Chitin oligosaccharides DP5 / Chitinpentaose	480	53	11
14	018_2800654b_M-Hi-20_data_IgG	GlcNAcb1-4GlcNAcb1-4GlcNAcb1-4GlcNAcb1-4GlcNAc-AEAB	Chitin oligosaccharides DP5 / Chitinpentaose	10228	338	3
14	019_136379b_F-Ca-30_data_IgG	GlcNAcb1-4GlcNAcb1-4GlcNAcb1-4GlcNAcb1-4GlcNAc-AEAB	Chitin oligosaccharides DP5 / Chitinpentaose	959	200	21
14	020_160651_F-Ca-30_data_IgG	GlcNAcb1-4GlcNAcb1-4GlcNAcb1-4GlcNAcb1-4GlcNAc-AEAB	Chitin oligosaccharides DP5 / Chitinpentaose	1271	17	1
14	021_161228_F-Ca-30_data_IgG	GlcNAcb1-4GlcNAcb1-4GlcNAcb1-4GlcNAcb1-4GlcNAc-AEAB	Chitin oligosaccharides DP5 / Chitinpentaose	1306	235	18
14	022_164647_F-Ca-30_data_IgG	GlcNAcb1-4GlcNAcb1-4GlcNAcb1-4GlcNAcb1-4GlcNAc-AEAB	Chitin oligosaccharides DP5 / Chitinpentaose	1325	19	1
14	023_194396_F-Ca-30_data_IgG	GlcNAcb1-4GlcNAcb1-4GlcNAcb1-4GlcNAcb1-4GlcNAc-AEAB	Chitin oligosaccharides DP5 / Chitinpentaose	1433	433	30
14	024_100681_F-AA-30_data_IgG	GlcNAcb1-4GlcNAcb1-4GlcNAcb1-4GlcNAcb1-4GlcNAc-AEAB	Chitin oligosaccharides DP5 / Chitinpentaose	4502	119	3
14	025_105386_F-AA-30_data_IgG	GlcNAcb1-4GlcNAcb1-4GlcNAcb1-4GlcNAcb1-4GlcNAc-AEAB	Chitin oligosaccharides DP5 / Chitinpentaose	236	62	26
14	026_128522_F-AA-30_data_IgG	GlcNAcb1-4GlcNAcb1-4GlcNAcb1-4GlcNAcb1-4GlcNAc-AEAB	Chitin oligosaccharides DP5 / Chitinpentaose	9734	2556	26
14	027_161178_F-AA-30_data_IgG	GlcNAcb1-4GlcNAcb1-4GlcNAcb1-4GlcNAcb1-4GlcNAc-AEAB	Chitin oligosaccharides DP5 / Chitinpentaose	936	115	12
14	028_211578_F-AA-30_data_IgG	GlcNAcb1-4GlcNAcb1-4GlcNAcb1-4GlcNAcb1-4GlcNAc-AEAB	Chitin oligosaccharides DP5 / Chitinpentaose	2703	184	7
14	029_108981_M-Ca-30_data_IgG	GlcNAcb1-4GlcNAcb1-4GlcNAcb1-4GlcNAcb1-4GlcNAc-AEAB	Chitin oligosaccharides DP5 / Chitinpentaose	1190	20	2
14	030_120403_M-Ca-30_data_IgG	GlcNAcb1-4GlcNAcb1-4GlcNAcb1-4GlcNAcb1-4GlcNAc-AEAB	Chitin oligosaccharides DP5 / Chitinpentaose	274	33	12
14	031_129226_M-Ca-30_data_IgG	GlcNAcb1-4GlcNAcb1-4GlcNAcb1-4GlcNAcb1-4GlcNAc-AEAB	Chitin oligosaccharides DP5 / Chitinpentaose	1138	204	18
14	032_136205_M-Ca-30_data_IgG	GlcNAcb1-4GlcNAcb1-4GlcNAcb1-4GlcNAcb1-4GlcNAc-AEAB	Chitin oligosaccharides DP5 / Chitinpentaose	577	153	26
14	033_206690_M-Ca-30_data_IgG	GlcNAcb1-4GlcNAcb1-4GlcNAcb1-4GlcNAcb1-4GlcNAc-AEAB	Chitin oligosaccharides DP5 / Chitinpentaose	1373	85	6
14	034_107889_M-AA-30_data_IgG	GlcNAcb1-4GlcNAcb1-4GlcNAcb1-4GlcNAcb1-4GlcNAc-AEAB	Chitin oligosaccharides DP5 / Chitinpentaose	21015	1174	6
14	035_113856_M-AA-30_data_IgG	GlcNAcb1-4GlcNAcb1-4GlcNAcb1-4GlcNAcb1-4GlcNAc-AEAB	Chitin oligosaccharides DP5 / Chitinpentaose	832	115	14
14	036_114524_M-AA-30_data_IgG	GlcNAcb1-4GlcNAcb1-4GlcNAcb1-4GlcNAcb1-4GlcNAc-AEAB	Chitin oligosaccharides DP5 / Chitinpentaose	86	7	8
14	037_145724_M-AA-30_data_IgG	GlcNAcb1-4GlcNAcb1-4GlcNAcb1-4GlcNAcb1-4GlcNAc-AEAB	Chitin oligosaccharides DP5 / Chitinpentaose	2211	97	4
14	038_184452_M-AA-30_data_IgG	GlcNAcb1-4GlcNAcb1-4GlcNAcb1-4GlcNAcb1-4GlcNAc-AEAB	Chitin oligosaccharides DP5 / Chitinpentaose	692	166	24
14	039_701197_M-Hi-30_data_IgG	GlcNAcb1-4GlcNAcb1-4GlcNAcb1-4GlcNAcb1-4GlcNAc-AEAB	Chitin oligosaccharides DP5 / Chitinpentaose	1511	57	4
14	040_110994_F-Ca-40_data_IgG	GlcNAcb1-4GlcNAcb1-4GlcNAcb1-4GlcNAcb1-4GlcNAc-AEAB	Chitin oligosaccharides DP5 / Chitinpentaose	229	41	18
14	041_224057_F-Ca-40_data_IgG	GlcNAcb1-4GlcNAcb1-4GlcNAcb1-4GlcNAcb1-4GlcNAc-AEAB	Chitin oligosaccharides DP5 / Chitinpentaose	1177	63	5
14	042_229382_F-Ca-40_data_IgG	GlcNAcb1-4GlcNAcb1-4GlcNAcb1-4GlcNAcb1-4GlcNAc-AEAB	Chitin oligosaccharides DP5 / Chitinpentaose	1242	39	3
14	043_234123_F-Ca-40_data_IgG	GlcNAcb1-4GlcNAcb1-4GlcNAcb1-4GlcNAcb1-4GlcNAc-AEAB	Chitin oligosaccharides DP5 / Chitinpentaose	12423	241	2
14	044_251073_F-Ca-40_data_IgG	GlcNAcb1-4GlcNAcb1-4GlcNAcb1-4GlcNAcb1-4GlcNAc-AEAB	Chitin oligosaccharides DP5 / Chitinpentaose	938	151	16
14	045_125290_F-AA-40_data_IgG	GlcNAcb1-4GlcNAcb1-4GlcNAcb1-4GlcNAcb1-4GlcNAc-AEAB	Chitin oligosaccharides DP5 / Chitinpentaose	424	27	6
14	046_128522_F-AA-40_data_IgG	GlcNAcb1-4GlcNAcb1-4GlcNAcb1-4GlcNAcb1-4GlcNAc-AEAB	Chitin oligosaccharides DP5 / Chitinpentaose	19045	4313	23
14	047_151881_F-AA-40_data_IgG	GlcNAcb1-4GlcNAcb1-4GlcNAcb1-4GlcNAcb1-4GlcNAc-AEAB	Chitin oligosaccharides DP5 / Chitinpentaose	1059	51	5
14	048_169778_F-AA-40_data_IgG	GlcNAcb1-4GlcNAcb1-4GlcNAcb1-4GlcNAcb1-4GlcNAc-AEAB	Chitin oligosaccharides DP5 / Chitinpentaose	1598	62	4
14	049_172100_F-AA-40_data_IgG	GlcNAcb1-4GlcNAcb1-4GlcNAcb1-4GlcNAcb1-4GlcNAc-AEAB	Chitin oligosaccharides DP5 / Chitinpentaose	213	7	3
14	050_101013_M-Ca-40_data_IgG	GlcNAcb1-4GlcNAcb1-4GlcNAcb1-4GlcNAcb1-4GlcNAc-AEAB	Chitin oligosaccharides DP5 / Chitinpentaose	18502	1078	6
14	051_103797_M-Ca-40_data_IgG	GlcNAcb1-4GlcNAcb1-4GlcNAcb1-4GlcNAcb1-4GlcNAc-AEAB	Chitin oligosaccharides DP5 / Chitinpentaose	6511	2187	34
14	052_105457_M-Ca-40_data_IgG	GlcNAcb1-4GlcNAcb1-4GlcNAcb1-4GlcNAcb1-4GlcNAc-AEAB	Chitin oligosaccharides DP5 / Chitinpentaose	201	28	14
14	053_106322_M-Ca-40_data_IgG	GlcNAcb1-4GlcNAcb1-4GlcNAcb1-4GlcNAcb1-4GlcNAc-AEAB	Chitin oligosaccharides DP5 / Chitinpentaose	890	54	6
14	054_111805_M-AA-40_data_IgG	GlcNAcb1-4GlcNAcb1-4GlcNAcb1-4GlcNAcb1-4GlcNAc-AEAB	Chitin oligosaccharides DP5 / Chitinpentaose	366	13	3
14	055_132848_M-AA-40_data_IgG	GlcNAcb1-4GlcNAcb1-4GlcNAcb1-4GlcNAcb1-4GlcNAc-AEAB	Chitin oligosaccharides DP5 / Chitinpentaose	3948	22	1
14	056_143455_M-AA-40_data_IgG	GlcNAcb1-4GlcNAcb1-4GlcNAcb1-4GlcNAcb1-4GlcNAc-AEAB	Chitin oligosaccharides DP5 / Chitinpentaose	252	19	7
14	057_143730_M-AA-40_data_IgG	GlcNAcb1-4GlcNAcb1-4GlcNAcb1-4GlcNAcb1-4GlcNAc-AEAB	Chitin oligosaccharides DP5 / Chitinpentaose	706	132	19
14	058_145901_M-AA-40_data_IgG	GlcNAcb1-4GlcNAcb1-4GlcNAcb1-4GlcNAcb1-4GlcNAc-AEAB	Chitin oligosaccharides DP5 / Chitinpentaose	897	10	1
14	059_293340_M-Hi-40_data_IgG	GlcNAcb1-4GlcNAcb1-4GlcNAcb1-4GlcNAcb1-4GlcNAc-AEAB	Chitin oligosaccharides DP5 / Chitinpentaose	889	146	16
14	060_886844_M-Hi-40_data_IgG	GlcNAcb1-4GlcNAcb1-4GlcNAcb1-4GlcNAcb1-4GlcNAc-AEAB	Chitin oligosaccharides DP5 / Chitinpentaose	2068	97	5
14	061_916034_M-Hi-40_data_IgG	GlcNAcb1-4GlcNAcb1-4GlcNAcb1-4GlcNAcb1-4GlcNAc-AEAB	Chitin oligosaccharides DP5 / Chitinpentaose	1290	68	5
14	062_106434_F-Ca-50_data_IgG	GlcNAcb1-4GlcNAcb1-4GlcNAcb1-4GlcNAcb1-4GlcNAc-AEAB	Chitin oligosaccharides DP5 / Chitinpentaose	5018	257	5
14	063_135461_F-Ca-50_data_IgG	GlcNAcb1-4GlcNAcb1-4GlcNAcb1-4GlcNAcb1-4GlcNAc-AEAB	Chitin oligosaccharides DP5 / Chitinpentaose	196	32	16
14	064_139529_F-Ca-50_data_IgG	GlcNAcb1-4GlcNAcb1-4GlcNAcb1-4GlcNAcb1-4GlcNAc-AEAB	Chitin oligosaccharides DP5 / Chitinpentaose	1478	426	29
14	065_153724_F-Ca-50_data_IgG	GlcNAcb1-4GlcNAcb1-4GlcNAcb1-4GlcNAcb1-4GlcNAc-AEAB	Chitin oligosaccharides DP5 / Chitinpentaose	415	80	19
14	066_159660_F-Ca-50_data_IgG	GlcNAcb1-4GlcNAcb1-4GlcNAcb1-4GlcNAcb1-4GlcNAc-AEAB	Chitin oligosaccharides DP5 / Chitinpentaose	1376	34	3
14	067_113362_F-AA-50_data_IgG	GlcNAcb1-4GlcNAcb1-4GlcNAcb1-4GlcNAcb1-4GlcNAc-AEAB	Chitin oligosaccharides DP5 / Chitinpentaose	667	167	25
14	068_155102_F-AA-50_data_IgG	GlcNAcb1-4GlcNAcb1-4GlcNAcb1-4GlcNAcb1-4GlcNAc-AEAB	Chitin oligosaccharides DP5 / Chitinpentaose	1004	104	10
14	069_163507_F-AA-50_data_IgG	GlcNAcb1-4GlcNAcb1-4GlcNAcb1-4GlcNAcb1-4GlcNAc-AEAB	Chitin oligosaccharides DP5 / Chitinpentaose	247	28	11
14	070_164007_F-AA-50_data_IgG	GlcNAcb1-4GlcNAcb1-4GlcNAcb1-4GlcNAcb1-4GlcNAc-AEAB	Chitin oligosaccharides DP5 / Chitinpentaose	504	25	5
14	071_168814_F-AA-50_data_IgG	GlcNAcb1-4GlcNAcb1-4GlcNAcb1-4GlcNAcb1-4GlcNAc-AEAB	Chitin oligosaccharides DP5 / Chitinpentaose	929	43	5
14	072_101013_M-Ca-50_data_IgG	GlcNAcb1-4GlcNAcb1-4GlcNAcb1-4GlcNAcb1-4GlcNAc-AEAB	Chitin oligosaccharides DP5 / Chitinpentaose	19073	613	3
14	073_104930_M-Ca-50_data_IgG	GlcNAcb1-4GlcNAcb1-4GlcNAcb1-4GlcNAcb1-4GlcNAc-AEAB	Chitin oligosaccharides DP5 / Chitinpentaose	982	288	29
14	074_112287_M-Ca-50_data_IgG	GlcNAcb1-4GlcNAcb1-4GlcNAcb1-4GlcNAcb1-4GlcNAc-AEAB	Chitin oligosaccharides DP5 / Chitinpentaose	1020	31	3
14	075_112465_M-Ca-50_data_IgG	GlcNAcb1-4GlcNAcb1-4GlcNAcb1-4GlcNAcb1-4GlcNAc-AEAB	Chitin oligosaccharides DP5 / Chitinpentaose	1206	207	17
14	076_113543_M-Ca-50_data_IgG	GlcNAcb1-4GlcNAcb1-4GlcNAcb1-4GlcNAcb1-4GlcNAc-AEAB	Chitin oligosaccharides DP5 / Chitinpentaose	1002	163	16
14	077_105574_M-AA-50_data_IgG	GlcNAcb1-4GlcNAcb1-4GlcNAcb1-4GlcNAcb1-4GlcNAc-AEAB	Chitin oligosaccharides DP5 / Chitinpentaose	624	35	6
14	078_106085_M-AA-50_data_IgG	GlcNAcb1-4GlcNAcb1-4GlcNAcb1-4GlcNAcb1-4GlcNAc-AEAB	Chitin oligosaccharides DP5 / Chitinpentaose	115	21	18
14	079_106349_M-AA-50_data_IgG	GlcNAcb1-4GlcNAcb1-4GlcNAcb1-4GlcNAcb1-4GlcNAc-AEAB	Chitin oligosaccharides DP5 / Chitinpentaose	1320	303	23
14	080_121882_M-AA-50_data_IgG	GlcNAcb1-4GlcNAcb1-4GlcNAcb1-4GlcNAcb1-4GlcNAc-AEAB	Chitin oligosaccharides DP5 / Chitinpentaose	4546	351	8
14	081_128897_M-AA-50_data_IgG	GlcNAcb1-4GlcNAcb1-4GlcNAcb1-4GlcNAcb1-4GlcNAc-AEAB	Chitin oligosaccharides DP5 / Chitinpentaose	30861	1510	5
14	082_524541_M-Hi-50_data_IgG	GlcNAcb1-4GlcNAcb1-4GlcNAcb1-4GlcNAcb1-4GlcNAc-AEAB	Chitin oligosaccharides DP5 / Chitinpentaose	456	80	18
14	083_635484_M-Hi-50_data_IgG	GlcNAcb1-4GlcNAcb1-4GlcNAcb1-4GlcNAcb1-4GlcNAc-AEAB	Chitin oligosaccharides DP5 / Chitinpentaose	6927	98	1
14	084_845968_M-Hi-50_data_IgG	GlcNAcb1-4GlcNAcb1-4GlcNAcb1-4GlcNAcb1-4GlcNAc-AEAB	Chitin oligosaccharides DP5 / Chitinpentaose	97	51	53
14	085_978010_M-Hi-50_data_IgG	GlcNAcb1-4GlcNAcb1-4GlcNAcb1-4GlcNAcb1-4GlcNAc-AEAB	Chitin oligosaccharides DP5 / Chitinpentaose	650	137	21
14	086_142831_F-Ca-60_data_IgG	GlcNAcb1-4GlcNAcb1-4GlcNAcb1-4GlcNAcb1-4GlcNAc-AEAB	Chitin oligosaccharides DP5 / Chitinpentaose	241	26	11
14	087_159592_F-Ca-60_data_IgG	GlcNAcb1-4GlcNAcb1-4GlcNAcb1-4GlcNAcb1-4GlcNAc-AEAB	Chitin oligosaccharides DP5 / Chitinpentaose	2896	103	4
14	088_160961_F-Ca-60_data_IgG	GlcNAcb1-4GlcNAcb1-4GlcNAcb1-4GlcNAcb1-4GlcNAc-AEAB	Chitin oligosaccharides DP5 / Chitinpentaose	15671	267	2
14	089_161270_F-Ca-60_data_IgG	GlcNAcb1-4GlcNAcb1-4GlcNAcb1-4GlcNAcb1-4GlcNAc-AEAB	Chitin oligosaccharides DP5 / Chitinpentaose	180	13	7
14	090_190487_F-Ca-60_data_IgG	GlcNAcb1-4GlcNAcb1-4GlcNAcb1-4GlcNAcb1-4GlcNAc-AEAB	Chitin oligosaccharides DP5 / Chitinpentaose	215	53	25
14	091_150985_F-AA-60_data_IgG	GlcNAcb1-4GlcNAcb1-4GlcNAcb1-4GlcNAcb1-4GlcNAc-AEAB	Chitin oligosaccharides DP5 / Chitinpentaose	5300	236	4
14	092_164007_F-AA-60_data_IgG	GlcNAcb1-4GlcNAcb1-4GlcNAcb1-4GlcNAcb1-4GlcNAc-AEAB	Chitin oligosaccharides DP5 / Chitinpentaose	281	53	19
14	093_171352_F-AA-60_data_IgG	GlcNAcb1-4GlcNAcb1-4GlcNAcb1-4GlcNAcb1-4GlcNAc-AEAB	Chitin oligosaccharides DP5 / Chitinpentaose	825	57	7
14	094_184388_F-AA-60_data_IgG	GlcNAcb1-4GlcNAcb1-4GlcNAcb1-4GlcNAcb1-4GlcNAc-AEAB	Chitin oligosaccharides DP5 / Chitinpentaose	276	3	1
14	095_195794_F-AA-60_data_IgG	GlcNAcb1-4GlcNAcb1-4GlcNAcb1-4GlcNAcb1-4GlcNAc-AEAB	Chitin oligosaccharides DP5 / Chitinpentaose	885	16	2
14	096_107747_M-Ca-60_data_IgG	GlcNAcb1-4GlcNAcb1-4GlcNAcb1-4GlcNAcb1-4GlcNAc-AEAB	Chitin oligosaccharides DP5 / Chitinpentaose	8186	179	2
14	097_112465_M-Ca-60_data_IgG	GlcNAcb1-4GlcNAcb1-4GlcNAcb1-4GlcNAcb1-4GlcNAc-AEAB	Chitin oligosaccharides DP5 / Chitinpentaose	640	48	7
14	098_121661_M-Ca-60_data_IgG	GlcNAcb1-4GlcNAcb1-4GlcNAcb1-4GlcNAcb1-4GlcNAc-AEAB	Chitin oligosaccharides DP5 / Chitinpentaose	315	10	3
14	099_128019_M-Ca-60_data_IgG	GlcNAcb1-4GlcNAcb1-4GlcNAcb1-4GlcNAcb1-4GlcNAc-AEAB	Chitin oligosaccharides DP5 / Chitinpentaose	5099	75	1
14	100_137130_M-Ca-60_data_IgG	GlcNAcb1-4GlcNAcb1-4GlcNAcb1-4GlcNAcb1-4GlcNAc-AEAB	Chitin oligosaccharides DP5 / Chitinpentaose	630	23	4
14	101_104091_M-AA-60_data_IgG	GlcNAcb1-4GlcNAcb1-4GlcNAcb1-4GlcNAcb1-4GlcNAc-AEAB	Chitin oligosaccharides DP5 / Chitinpentaose	198	14	7
14	102_106085b_M-AA-60_data_IgG	GlcNAcb1-4GlcNAcb1-4GlcNAcb1-4GlcNAcb1-4GlcNAc-AEAB	Chitin oligosaccharides DP5 / Chitinpentaose	88	11	13
14	103_141251_M-AA-60_data_IgG	GlcNAcb1-4GlcNAcb1-4GlcNAcb1-4GlcNAcb1-4GlcNAc-AEAB	Chitin oligosaccharides DP5 / Chitinpentaose	44	5	11
14	104_156318_M-AA-60_data_IgG	GlcNAcb1-4GlcNAcb1-4GlcNAcb1-4GlcNAcb1-4GlcNAc-AEAB	Chitin oligosaccharides DP5 / Chitinpentaose	792	148	19
14	105_170975_M-AA-60_data_IgG	GlcNAcb1-4GlcNAcb1-4GlcNAcb1-4GlcNAcb1-4GlcNAc-AEAB	Chitin oligosaccharides DP5 / Chitinpentaose	386	7	2
15	001_109486_F-Ca-20_data_IgG	GlcNAcb1-4GlcNAcb1-4GlcNAcb1-4GlcNAcb1-4GlcNAcb1-4GlcNAc-AEAB	Chitin oligosaccharides DP6 / Chitinhexaose	738	54	7
15	002_123656_F-Ca-20_data_IgG	GlcNAcb1-4GlcNAcb1-4GlcNAcb1-4GlcNAcb1-4GlcNAcb1-4GlcNAc-AEAB	Chitin oligosaccharides DP6 / Chitinhexaose	1914	90	5
15	003_136379_F-Ca-20_data_IgG	GlcNAcb1-4GlcNAcb1-4GlcNAcb1-4GlcNAcb1-4GlcNAcb1-4GlcNAc-AEAB	Chitin oligosaccharides DP6 / Chitinhexaose	1165	73	6
15	004_158678_F-Ca-20_data_IgG	GlcNAcb1-4GlcNAcb1-4GlcNAcb1-4GlcNAcb1-4GlcNAcb1-4GlcNAc-AEAB	Chitin oligosaccharides DP6 / Chitinhexaose	1245	346	28
15	005_169594_F-Ca-20_data_IgG	GlcNAcb1-4GlcNAcb1-4GlcNAcb1-4GlcNAcb1-4GlcNAcb1-4GlcNAc-AEAB	Chitin oligosaccharides DP6 / Chitinhexaose	1206	66	5
15	006_502042_F-AA-20_data_IgG	GlcNAcb1-4GlcNAcb1-4GlcNAcb1-4GlcNAcb1-4GlcNAcb1-4GlcNAc-AEAB	Chitin oligosaccharides DP6 / Chitinhexaose	2301	201	9
15	007_689553_F-AA-20_data_IgG	GlcNAcb1-4GlcNAcb1-4GlcNAcb1-4GlcNAcb1-4GlcNAcb1-4GlcNAc-AEAB	Chitin oligosaccharides DP6 / Chitinhexaose	14629	405	3
15	008_904155_F-AA-20_data_IgG	GlcNAcb1-4GlcNAcb1-4GlcNAcb1-4GlcNAcb1-4GlcNAcb1-4GlcNAc-AEAB	Chitin oligosaccharides DP6 / Chitinhexaose	1937	19	1
15	009_957723_F-AA-20_data_IgG	GlcNAcb1-4GlcNAcb1-4GlcNAcb1-4GlcNAcb1-4GlcNAcb1-4GlcNAc-AEAB	Chitin oligosaccharides DP6 / Chitinhexaose	2755	90	3
15	010_100990_M-Ca-20_data_IgG	GlcNAcb1-4GlcNAcb1-4GlcNAcb1-4GlcNAcb1-4GlcNAcb1-4GlcNAc-AEAB	Chitin oligosaccharides DP6 / Chitinhexaose	902	414	46
15	011_222790_M-Ca-20_data_IgG	GlcNAcb1-4GlcNAcb1-4GlcNAcb1-4GlcNAcb1-4GlcNAcb1-4GlcNAc-AEAB	Chitin oligosaccharides DP6 / Chitinhexaose	44951	5613	12
15	012_280654_M-Ca-20_data_IgG	GlcNAcb1-4GlcNAcb1-4GlcNAcb1-4GlcNAcb1-4GlcNAcb1-4GlcNAc-AEAB	Chitin oligosaccharides DP6 / Chitinhexaose	8670	357	4
15	013_339477_M-Ca-20_data_IgG	GlcNAcb1-4GlcNAcb1-4GlcNAcb1-4GlcNAcb1-4GlcNAcb1-4GlcNAc-AEAB	Chitin oligosaccharides DP6 / Chitinhexaose	878	31	4
15	014_361480_M-Ca-20_data_IgG	GlcNAcb1-4GlcNAcb1-4GlcNAcb1-4GlcNAcb1-4GlcNAcb1-4GlcNAc-AEAB	Chitin oligosaccharides DP6 / Chitinhexaose	2939	109	4
15	015_445782_M-AA-20_data_IgG	GlcNAcb1-4GlcNAcb1-4GlcNAcb1-4GlcNAcb1-4GlcNAcb1-4GlcNAc-AEAB	Chitin oligosaccharides DP6 / Chitinhexaose	1400	83	6
15	016_709491_M-AA-20_data_IgG	GlcNAcb1-4GlcNAcb1-4GlcNAcb1-4GlcNAcb1-4GlcNAcb1-4GlcNAc-AEAB	Chitin oligosaccharides DP6 / Chitinhexaose	2583	84	3
15	017_731604_M-AA-20_data_IgG	GlcNAcb1-4GlcNAcb1-4GlcNAcb1-4GlcNAcb1-4GlcNAcb1-4GlcNAc-AEAB	Chitin oligosaccharides DP6 / Chitinhexaose	671	36	5
15	018_2800654b_M-Hi-20_data_IgG	GlcNAcb1-4GlcNAcb1-4GlcNAcb1-4GlcNAcb1-4GlcNAcb1-4GlcNAc-AEAB	Chitin oligosaccharides DP6 / Chitinhexaose	10415	2179	21
15	019_136379b_F-Ca-30_data_IgG	GlcNAcb1-4GlcNAcb1-4GlcNAcb1-4GlcNAcb1-4GlcNAcb1-4GlcNAc-AEAB	Chitin oligosaccharides DP6 / Chitinhexaose	1207	317	26
15	020_160651_F-Ca-30_data_IgG	GlcNAcb1-4GlcNAcb1-4GlcNAcb1-4GlcNAcb1-4GlcNAcb1-4GlcNAc-AEAB	Chitin oligosaccharides DP6 / Chitinhexaose	2687	120	4
15	021_161228_F-Ca-30_data_IgG	GlcNAcb1-4GlcNAcb1-4GlcNAcb1-4GlcNAcb1-4GlcNAcb1-4GlcNAc-AEAB	Chitin oligosaccharides DP6 / Chitinhexaose	1964	133	7
15	022_164647_F-Ca-30_data_IgG	GlcNAcb1-4GlcNAcb1-4GlcNAcb1-4GlcNAcb1-4GlcNAcb1-4GlcNAc-AEAB	Chitin oligosaccharides DP6 / Chitinhexaose	1507	89	6
15	023_194396_F-Ca-30_data_IgG	GlcNAcb1-4GlcNAcb1-4GlcNAcb1-4GlcNAcb1-4GlcNAcb1-4GlcNAc-AEAB	Chitin oligosaccharides DP6 / Chitinhexaose	1262	30	2
15	024_100681_F-AA-30_data_IgG	GlcNAcb1-4GlcNAcb1-4GlcNAcb1-4GlcNAcb1-4GlcNAcb1-4GlcNAc-AEAB	Chitin oligosaccharides DP6 / Chitinhexaose	5758	266	5
15	025_105386_F-AA-30_data_IgG	GlcNAcb1-4GlcNAcb1-4GlcNAcb1-4GlcNAcb1-4GlcNAcb1-4GlcNAc-AEAB	Chitin oligosaccharides DP6 / Chitinhexaose	247	61	25
15	026_128522_F-AA-30_data_IgG	GlcNAcb1-4GlcNAcb1-4GlcNAcb1-4GlcNAcb1-4GlcNAcb1-4GlcNAc-AEAB	Chitin oligosaccharides DP6 / Chitinhexaose	10742	264	2
15	027_161178_F-AA-30_data_IgG	GlcNAcb1-4GlcNAcb1-4GlcNAcb1-4GlcNAcb1-4GlcNAcb1-4GlcNAc-AEAB	Chitin oligosaccharides DP6 / Chitinhexaose	957	48	5
15	028_211578_F-AA-30_data_IgG	GlcNAcb1-4GlcNAcb1-4GlcNAcb1-4GlcNAcb1-4GlcNAcb1-4GlcNAc-AEAB	Chitin oligosaccharides DP6 / Chitinhexaose	2876	474	16
15	029_108981_M-Ca-30_data_IgG	GlcNAcb1-4GlcNAcb1-4GlcNAcb1-4GlcNAcb1-4GlcNAcb1-4GlcNAc-AEAB	Chitin oligosaccharides DP6 / Chitinhexaose	1534	16	1
15	030_120403_M-Ca-30_data_IgG	GlcNAcb1-4GlcNAcb1-4GlcNAcb1-4GlcNAcb1-4GlcNAcb1-4GlcNAc-AEAB	Chitin oligosaccharides DP6 / Chitinhexaose	290	12	4
15	031_129226_M-Ca-30_data_IgG	GlcNAcb1-4GlcNAcb1-4GlcNAcb1-4GlcNAcb1-4GlcNAcb1-4GlcNAc-AEAB	Chitin oligosaccharides DP6 / Chitinhexaose	1409	25	2
15	032_136205_M-Ca-30_data_IgG	GlcNAcb1-4GlcNAcb1-4GlcNAcb1-4GlcNAcb1-4GlcNAcb1-4GlcNAc-AEAB	Chitin oligosaccharides DP6 / Chitinhexaose	1846	113	6
15	033_206690_M-Ca-30_data_IgG	GlcNAcb1-4GlcNAcb1-4GlcNAcb1-4GlcNAcb1-4GlcNAcb1-4GlcNAc-AEAB	Chitin oligosaccharides DP6 / Chitinhexaose	1248	334	27
15	034_107889_M-AA-30_data_IgG	GlcNAcb1-4GlcNAcb1-4GlcNAcb1-4GlcNAcb1-4GlcNAcb1-4GlcNAc-AEAB	Chitin oligosaccharides DP6 / Chitinhexaose	21400	3887	18
15	035_113856_M-AA-30_data_IgG	GlcNAcb1-4GlcNAcb1-4GlcNAcb1-4GlcNAcb1-4GlcNAcb1-4GlcNAc-AEAB	Chitin oligosaccharides DP6 / Chitinhexaose	920	19	2
15	036_114524_M-AA-30_data_IgG	GlcNAcb1-4GlcNAcb1-4GlcNAcb1-4GlcNAcb1-4GlcNAcb1-4GlcNAc-AEAB	Chitin oligosaccharides DP6 / Chitinhexaose	118	3	2
15	037_145724_M-AA-30_data_IgG	GlcNAcb1-4GlcNAcb1-4GlcNAcb1-4GlcNAcb1-4GlcNAcb1-4GlcNAc-AEAB	Chitin oligosaccharides DP6 / Chitinhexaose	1946	43	2
15	038_184452_M-AA-30_data_IgG	GlcNAcb1-4GlcNAcb1-4GlcNAcb1-4GlcNAcb1-4GlcNAcb1-4GlcNAc-AEAB	Chitin oligosaccharides DP6 / Chitinhexaose	1072	30	3
15	039_701197_M-Hi-30_data_IgG	GlcNAcb1-4GlcNAcb1-4GlcNAcb1-4GlcNAcb1-4GlcNAcb1-4GlcNAc-AEAB	Chitin oligosaccharides DP6 / Chitinhexaose	3360	124	4
15	040_110994_F-Ca-40_data_IgG	GlcNAcb1-4GlcNAcb1-4GlcNAcb1-4GlcNAcb1-4GlcNAcb1-4GlcNAc-AEAB	Chitin oligosaccharides DP6 / Chitinhexaose	190	24	13
15	041_224057_F-Ca-40_data_IgG	GlcNAcb1-4GlcNAcb1-4GlcNAcb1-4GlcNAcb1-4GlcNAcb1-4GlcNAc-AEAB	Chitin oligosaccharides DP6 / Chitinhexaose	810	16	2
15	042_229382_F-Ca-40_data_IgG	GlcNAcb1-4GlcNAcb1-4GlcNAcb1-4GlcNAcb1-4GlcNAcb1-4GlcNAc-AEAB	Chitin oligosaccharides DP6 / Chitinhexaose	1484	15	1
15	043_234123_F-Ca-40_data_IgG	GlcNAcb1-4GlcNAcb1-4GlcNAcb1-4GlcNAcb1-4GlcNAcb1-4GlcNAc-AEAB	Chitin oligosaccharides DP6 / Chitinhexaose	11657	315	3
15	044_251073_F-Ca-40_data_IgG	GlcNAcb1-4GlcNAcb1-4GlcNAcb1-4GlcNAcb1-4GlcNAcb1-4GlcNAc-AEAB	Chitin oligosaccharides DP6 / Chitinhexaose	951	16	2
15	045_125290_F-AA-40_data_IgG	GlcNAcb1-4GlcNAcb1-4GlcNAcb1-4GlcNAcb1-4GlcNAcb1-4GlcNAc-AEAB	Chitin oligosaccharides DP6 / Chitinhexaose	555	73	13
15	046_128522_F-AA-40_data_IgG	GlcNAcb1-4GlcNAcb1-4GlcNAcb1-4GlcNAcb1-4GlcNAcb1-4GlcNAc-AEAB	Chitin oligosaccharides DP6 / Chitinhexaose	20381	3690	18
15	047_151881_F-AA-40_data_IgG	GlcNAcb1-4GlcNAcb1-4GlcNAcb1-4GlcNAcb1-4GlcNAcb1-4GlcNAc-AEAB	Chitin oligosaccharides DP6 / Chitinhexaose	751	58	8
15	048_169778_F-AA-40_data_IgG	GlcNAcb1-4GlcNAcb1-4GlcNAcb1-4GlcNAcb1-4GlcNAcb1-4GlcNAc-AEAB	Chitin oligosaccharides DP6 / Chitinhexaose	2619	58	2
15	049_172100_F-AA-40_data_IgG	GlcNAcb1-4GlcNAcb1-4GlcNAcb1-4GlcNAcb1-4GlcNAcb1-4GlcNAc-AEAB	Chitin oligosaccharides DP6 / Chitinhexaose	311	26	8
15	050_101013_M-Ca-40_data_IgG	GlcNAcb1-4GlcNAcb1-4GlcNAcb1-4GlcNAcb1-4GlcNAcb1-4GlcNAc-AEAB	Chitin oligosaccharides DP6 / Chitinhexaose	37934	1087	3
15	051_103797_M-Ca-40_data_IgG	GlcNAcb1-4GlcNAcb1-4GlcNAcb1-4GlcNAcb1-4GlcNAcb1-4GlcNAc-AEAB	Chitin oligosaccharides DP6 / Chitinhexaose	8987	878	10
15	052_105457_M-Ca-40_data_IgG	GlcNAcb1-4GlcNAcb1-4GlcNAcb1-4GlcNAcb1-4GlcNAcb1-4GlcNAc-AEAB	Chitin oligosaccharides DP6 / Chitinhexaose	419	8	2
15	053_106322_M-Ca-40_data_IgG	GlcNAcb1-4GlcNAcb1-4GlcNAcb1-4GlcNAcb1-4GlcNAcb1-4GlcNAc-AEAB	Chitin oligosaccharides DP6 / Chitinhexaose	1044	54	5
15	054_111805_M-AA-40_data_IgG	GlcNAcb1-4GlcNAcb1-4GlcNAcb1-4GlcNAcb1-4GlcNAcb1-4GlcNAc-AEAB	Chitin oligosaccharides DP6 / Chitinhexaose	498	24	5
15	055_132848_M-AA-40_data_IgG	GlcNAcb1-4GlcNAcb1-4GlcNAcb1-4GlcNAcb1-4GlcNAcb1-4GlcNAc-AEAB	Chitin oligosaccharides DP6 / Chitinhexaose	4570	131	3
15	056_143455_M-AA-40_data_IgG	GlcNAcb1-4GlcNAcb1-4GlcNAcb1-4GlcNAcb1-4GlcNAcb1-4GlcNAc-AEAB	Chitin oligosaccharides DP6 / Chitinhexaose	296	11	4
15	057_143730_M-AA-40_data_IgG	GlcNAcb1-4GlcNAcb1-4GlcNAcb1-4GlcNAcb1-4GlcNAcb1-4GlcNAc-AEAB	Chitin oligosaccharides DP6 / Chitinhexaose	585	13	2
15	058_145901_M-AA-40_data_IgG	GlcNAcb1-4GlcNAcb1-4GlcNAcb1-4GlcNAcb1-4GlcNAcb1-4GlcNAc-AEAB	Chitin oligosaccharides DP6 / Chitinhexaose	1150	45	4
15	059_293340_M-Hi-40_data_IgG	GlcNAcb1-4GlcNAcb1-4GlcNAcb1-4GlcNAcb1-4GlcNAcb1-4GlcNAc-AEAB	Chitin oligosaccharides DP6 / Chitinhexaose	940	56	6
15	060_886844_M-Hi-40_data_IgG	GlcNAcb1-4GlcNAcb1-4GlcNAcb1-4GlcNAcb1-4GlcNAcb1-4GlcNAc-AEAB	Chitin oligosaccharides DP6 / Chitinhexaose	2653	78	3
15	061_916034_M-Hi-40_data_IgG	GlcNAcb1-4GlcNAcb1-4GlcNAcb1-4GlcNAcb1-4GlcNAcb1-4GlcNAc-AEAB	Chitin oligosaccharides DP6 / Chitinhexaose	760	162	21
15	062_106434_F-Ca-50_data_IgG	GlcNAcb1-4GlcNAcb1-4GlcNAcb1-4GlcNAcb1-4GlcNAcb1-4GlcNAc-AEAB	Chitin oligosaccharides DP6 / Chitinhexaose	6356	354	6
15	063_135461_F-Ca-50_data_IgG	GlcNAcb1-4GlcNAcb1-4GlcNAcb1-4GlcNAcb1-4GlcNAcb1-4GlcNAc-AEAB	Chitin oligosaccharides DP6 / Chitinhexaose	340	72	21
15	064_139529_F-Ca-50_data_IgG	GlcNAcb1-4GlcNAcb1-4GlcNAcb1-4GlcNAcb1-4GlcNAcb1-4GlcNAc-AEAB	Chitin oligosaccharides DP6 / Chitinhexaose	2003	147	7
15	065_153724_F-Ca-50_data_IgG	GlcNAcb1-4GlcNAcb1-4GlcNAcb1-4GlcNAcb1-4GlcNAcb1-4GlcNAc-AEAB	Chitin oligosaccharides DP6 / Chitinhexaose	375	100	27
15	066_159660_F-Ca-50_data_IgG	GlcNAcb1-4GlcNAcb1-4GlcNAcb1-4GlcNAcb1-4GlcNAcb1-4GlcNAc-AEAB	Chitin oligosaccharides DP6 / Chitinhexaose	1328	70	5
15	067_113362_F-AA-50_data_IgG	GlcNAcb1-4GlcNAcb1-4GlcNAcb1-4GlcNAcb1-4GlcNAcb1-4GlcNAc-AEAB	Chitin oligosaccharides DP6 / Chitinhexaose	797	31	4
15	068_155102_F-AA-50_data_IgG	GlcNAcb1-4GlcNAcb1-4GlcNAcb1-4GlcNAcb1-4GlcNAcb1-4GlcNAc-AEAB	Chitin oligosaccharides DP6 / Chitinhexaose	734	56	8
15	069_163507_F-AA-50_data_IgG	GlcNAcb1-4GlcNAcb1-4GlcNAcb1-4GlcNAcb1-4GlcNAcb1-4GlcNAc-AEAB	Chitin oligosaccharides DP6 / Chitinhexaose	377	34	9
15	070_164007_F-AA-50_data_IgG	GlcNAcb1-4GlcNAcb1-4GlcNAcb1-4GlcNAcb1-4GlcNAcb1-4GlcNAc-AEAB	Chitin oligosaccharides DP6 / Chitinhexaose	413	90	22
15	071_168814_F-AA-50_data_IgG	GlcNAcb1-4GlcNAcb1-4GlcNAcb1-4GlcNAcb1-4GlcNAcb1-4GlcNAc-AEAB	Chitin oligosaccharides DP6 / Chitinhexaose	1498	84	6
15	072_101013_M-Ca-50_data_IgG	GlcNAcb1-4GlcNAcb1-4GlcNAcb1-4GlcNAcb1-4GlcNAcb1-4GlcNAc-AEAB	Chitin oligosaccharides DP6 / Chitinhexaose	46210	8415	18
15	073_104930_M-Ca-50_data_IgG	GlcNAcb1-4GlcNAcb1-4GlcNAcb1-4GlcNAcb1-4GlcNAcb1-4GlcNAc-AEAB	Chitin oligosaccharides DP6 / Chitinhexaose	1106	63	6
15	074_112287_M-Ca-50_data_IgG	GlcNAcb1-4GlcNAcb1-4GlcNAcb1-4GlcNAcb1-4GlcNAcb1-4GlcNAc-AEAB	Chitin oligosaccharides DP6 / Chitinhexaose	1258	43	3
15	075_112465_M-Ca-50_data_IgG	GlcNAcb1-4GlcNAcb1-4GlcNAcb1-4GlcNAcb1-4GlcNAcb1-4GlcNAc-AEAB	Chitin oligosaccharides DP6 / Chitinhexaose	1700	45	3
15	076_113543_M-Ca-50_data_IgG	GlcNAcb1-4GlcNAcb1-4GlcNAcb1-4GlcNAcb1-4GlcNAcb1-4GlcNAc-AEAB	Chitin oligosaccharides DP6 / Chitinhexaose	1305	31	2
15	077_105574_M-AA-50_data_IgG	GlcNAcb1-4GlcNAcb1-4GlcNAcb1-4GlcNAcb1-4GlcNAcb1-4GlcNAc-AEAB	Chitin oligosaccharides DP6 / Chitinhexaose	856	16	2
15	078_106085_M-AA-50_data_IgG	GlcNAcb1-4GlcNAcb1-4GlcNAcb1-4GlcNAcb1-4GlcNAcb1-4GlcNAc-AEAB	Chitin oligosaccharides DP6 / Chitinhexaose	156	26	17
15	079_106349_M-AA-50_data_IgG	GlcNAcb1-4GlcNAcb1-4GlcNAcb1-4GlcNAcb1-4GlcNAcb1-4GlcNAc-AEAB	Chitin oligosaccharides DP6 / Chitinhexaose	2186	38	2
15	080_121882_M-AA-50_data_IgG	GlcNAcb1-4GlcNAcb1-4GlcNAcb1-4GlcNAcb1-4GlcNAcb1-4GlcNAc-AEAB	Chitin oligosaccharides DP6 / Chitinhexaose	4612	436	9
15	081_128897_M-AA-50_data_IgG	GlcNAcb1-4GlcNAcb1-4GlcNAcb1-4GlcNAcb1-4GlcNAcb1-4GlcNAc-AEAB	Chitin oligosaccharides DP6 / Chitinhexaose	38135	1252	3
15	082_524541_M-Hi-50_data_IgG	GlcNAcb1-4GlcNAcb1-4GlcNAcb1-4GlcNAcb1-4GlcNAcb1-4GlcNAc-AEAB	Chitin oligosaccharides DP6 / Chitinhexaose	682	31	5
15	083_635484_M-Hi-50_data_IgG	GlcNAcb1-4GlcNAcb1-4GlcNAcb1-4GlcNAcb1-4GlcNAcb1-4GlcNAc-AEAB	Chitin oligosaccharides DP6 / Chitinhexaose	9111	1911	21
15	084_845968_M-Hi-50_data_IgG	GlcNAcb1-4GlcNAcb1-4GlcNAcb1-4GlcNAcb1-4GlcNAcb1-4GlcNAc-AEAB	Chitin oligosaccharides DP6 / Chitinhexaose	433	109	25
15	085_978010_M-Hi-50_data_IgG	GlcNAcb1-4GlcNAcb1-4GlcNAcb1-4GlcNAcb1-4GlcNAcb1-4GlcNAc-AEAB	Chitin oligosaccharides DP6 / Chitinhexaose	577	113	20
15	086_142831_F-Ca-60_data_IgG	GlcNAcb1-4GlcNAcb1-4GlcNAcb1-4GlcNAcb1-4GlcNAcb1-4GlcNAc-AEAB	Chitin oligosaccharides DP6 / Chitinhexaose	329	15	5
15	087_159592_F-Ca-60_data_IgG	GlcNAcb1-4GlcNAcb1-4GlcNAcb1-4GlcNAcb1-4GlcNAcb1-4GlcNAc-AEAB	Chitin oligosaccharides DP6 / Chitinhexaose	4875	210	4
15	088_160961_F-Ca-60_data_IgG	GlcNAcb1-4GlcNAcb1-4GlcNAcb1-4GlcNAcb1-4GlcNAcb1-4GlcNAc-AEAB	Chitin oligosaccharides DP6 / Chitinhexaose	19832	1420	7
15	089_161270_F-Ca-60_data_IgG	GlcNAcb1-4GlcNAcb1-4GlcNAcb1-4GlcNAcb1-4GlcNAcb1-4GlcNAc-AEAB	Chitin oligosaccharides DP6 / Chitinhexaose	195	19	10
15	090_190487_F-Ca-60_data_IgG	GlcNAcb1-4GlcNAcb1-4GlcNAcb1-4GlcNAcb1-4GlcNAcb1-4GlcNAc-AEAB	Chitin oligosaccharides DP6 / Chitinhexaose	258	16	6
15	091_150985_F-AA-60_data_IgG	GlcNAcb1-4GlcNAcb1-4GlcNAcb1-4GlcNAcb1-4GlcNAcb1-4GlcNAc-AEAB	Chitin oligosaccharides DP6 / Chitinhexaose	6371	169	3
15	092_164007_F-AA-60_data_IgG	GlcNAcb1-4GlcNAcb1-4GlcNAcb1-4GlcNAcb1-4GlcNAcb1-4GlcNAc-AEAB	Chitin oligosaccharides DP6 / Chitinhexaose	286	59	21
15	093_171352_F-AA-60_data_IgG	GlcNAcb1-4GlcNAcb1-4GlcNAcb1-4GlcNAcb1-4GlcNAcb1-4GlcNAc-AEAB	Chitin oligosaccharides DP6 / Chitinhexaose	1072	68	6
15	094_184388_F-AA-60_data_IgG	GlcNAcb1-4GlcNAcb1-4GlcNAcb1-4GlcNAcb1-4GlcNAcb1-4GlcNAc-AEAB	Chitin oligosaccharides DP6 / Chitinhexaose	331	34	10
15	095_195794_F-AA-60_data_IgG	GlcNAcb1-4GlcNAcb1-4GlcNAcb1-4GlcNAcb1-4GlcNAcb1-4GlcNAc-AEAB	Chitin oligosaccharides DP6 / Chitinhexaose	1136	15	1
15	096_107747_M-Ca-60_data_IgG	GlcNAcb1-4GlcNAcb1-4GlcNAcb1-4GlcNAcb1-4GlcNAcb1-4GlcNAc-AEAB	Chitin oligosaccharides DP6 / Chitinhexaose	13765	320	2
15	097_112465_M-Ca-60_data_IgG	GlcNAcb1-4GlcNAcb1-4GlcNAcb1-4GlcNAcb1-4GlcNAcb1-4GlcNAc-AEAB	Chitin oligosaccharides DP6 / Chitinhexaose	1226	92	7
15	098_121661_M-Ca-60_data_IgG	GlcNAcb1-4GlcNAcb1-4GlcNAcb1-4GlcNAcb1-4GlcNAcb1-4GlcNAc-AEAB	Chitin oligosaccharides DP6 / Chitinhexaose	504	15	3
15	099_128019_M-Ca-60_data_IgG	GlcNAcb1-4GlcNAcb1-4GlcNAcb1-4GlcNAcb1-4GlcNAcb1-4GlcNAc-AEAB	Chitin oligosaccharides DP6 / Chitinhexaose	7364	130	2
15	100_137130_M-Ca-60_data_IgG	GlcNAcb1-4GlcNAcb1-4GlcNAcb1-4GlcNAcb1-4GlcNAcb1-4GlcNAc-AEAB	Chitin oligosaccharides DP6 / Chitinhexaose	824	15	2
15	101_104091_M-AA-60_data_IgG	GlcNAcb1-4GlcNAcb1-4GlcNAcb1-4GlcNAcb1-4GlcNAcb1-4GlcNAc-AEAB	Chitin oligosaccharides DP6 / Chitinhexaose	266	44	17
15	102_106085b_M-AA-60_data_IgG	GlcNAcb1-4GlcNAcb1-4GlcNAcb1-4GlcNAcb1-4GlcNAcb1-4GlcNAc-AEAB	Chitin oligosaccharides DP6 / Chitinhexaose	107	4	3
15	103_141251_M-AA-60_data_IgG	GlcNAcb1-4GlcNAcb1-4GlcNAcb1-4GlcNAcb1-4GlcNAcb1-4GlcNAc-AEAB	Chitin oligosaccharides DP6 / Chitinhexaose	54	10	19
15	104_156318_M-AA-60_data_IgG	GlcNAcb1-4GlcNAcb1-4GlcNAcb1-4GlcNAcb1-4GlcNAcb1-4GlcNAc-AEAB	Chitin oligosaccharides DP6 / Chitinhexaose	784	43	6
15	105_170975_M-AA-60_data_IgG	GlcNAcb1-4GlcNAcb1-4GlcNAcb1-4GlcNAcb1-4GlcNAcb1-4GlcNAc-AEAB	Chitin oligosaccharides DP6 / Chitinhexaose	485	59	12
16	001_109486_F-Ca-20_data_IgG	GlcNAcb1-4GlcNAcb1-4GlcNAcb1-4GlcNAcb1-4GlcNAcb1-4GlcNAcb1-4GlcNAc-AEAB	Chitin oligosaccharides DP7 / Chitinheptaose	1385	103	7
16	002_123656_F-Ca-20_data_IgG	GlcNAcb1-4GlcNAcb1-4GlcNAcb1-4GlcNAcb1-4GlcNAcb1-4GlcNAcb1-4GlcNAc-AEAB	Chitin oligosaccharides DP7 / Chitinheptaose	2268	201	9
16	003_136379_F-Ca-20_data_IgG	GlcNAcb1-4GlcNAcb1-4GlcNAcb1-4GlcNAcb1-4GlcNAcb1-4GlcNAcb1-4GlcNAc-AEAB	Chitin oligosaccharides DP7 / Chitinheptaose	4248	200	5
16	004_158678_F-Ca-20_data_IgG	GlcNAcb1-4GlcNAcb1-4GlcNAcb1-4GlcNAcb1-4GlcNAcb1-4GlcNAcb1-4GlcNAc-AEAB	Chitin oligosaccharides DP7 / Chitinheptaose	2982	219	7
16	005_169594_F-Ca-20_data_IgG	GlcNAcb1-4GlcNAcb1-4GlcNAcb1-4GlcNAcb1-4GlcNAcb1-4GlcNAcb1-4GlcNAc-AEAB	Chitin oligosaccharides DP7 / Chitinheptaose	2637	55	2
16	006_502042_F-AA-20_data_IgG	GlcNAcb1-4GlcNAcb1-4GlcNAcb1-4GlcNAcb1-4GlcNAcb1-4GlcNAcb1-4GlcNAc-AEAB	Chitin oligosaccharides DP7 / Chitinheptaose	2478	51	2
16	007_689553_F-AA-20_data_IgG	GlcNAcb1-4GlcNAcb1-4GlcNAcb1-4GlcNAcb1-4GlcNAcb1-4GlcNAcb1-4GlcNAc-AEAB	Chitin oligosaccharides DP7 / Chitinheptaose	41987	9641	23
16	008_904155_F-AA-20_data_IgG	GlcNAcb1-4GlcNAcb1-4GlcNAcb1-4GlcNAcb1-4GlcNAcb1-4GlcNAcb1-4GlcNAc-AEAB	Chitin oligosaccharides DP7 / Chitinheptaose	17652	2850	16
16	009_957723_F-AA-20_data_IgG	GlcNAcb1-4GlcNAcb1-4GlcNAcb1-4GlcNAcb1-4GlcNAcb1-4GlcNAcb1-4GlcNAc-AEAB	Chitin oligosaccharides DP7 / Chitinheptaose	2419	121	5
16	010_100990_M-Ca-20_data_IgG	GlcNAcb1-4GlcNAcb1-4GlcNAcb1-4GlcNAcb1-4GlcNAcb1-4GlcNAcb1-4GlcNAc-AEAB	Chitin oligosaccharides DP7 / Chitinheptaose	16692	3471	21
16	011_222790_M-Ca-20_data_IgG	GlcNAcb1-4GlcNAcb1-4GlcNAcb1-4GlcNAcb1-4GlcNAcb1-4GlcNAcb1-4GlcNAc-AEAB	Chitin oligosaccharides DP7 / Chitinheptaose	49973	9464	19
16	012_280654_M-Ca-20_data_IgG	GlcNAcb1-4GlcNAcb1-4GlcNAcb1-4GlcNAcb1-4GlcNAcb1-4GlcNAcb1-4GlcNAc-AEAB	Chitin oligosaccharides DP7 / Chitinheptaose	9091	254	3
16	013_339477_M-Ca-20_data_IgG	GlcNAcb1-4GlcNAcb1-4GlcNAcb1-4GlcNAcb1-4GlcNAcb1-4GlcNAcb1-4GlcNAc-AEAB	Chitin oligosaccharides DP7 / Chitinheptaose	6601	523	8
16	014_361480_M-Ca-20_data_IgG	GlcNAcb1-4GlcNAcb1-4GlcNAcb1-4GlcNAcb1-4GlcNAcb1-4GlcNAcb1-4GlcNAc-AEAB	Chitin oligosaccharides DP7 / Chitinheptaose	3653	78	2
16	015_445782_M-AA-20_data_IgG	GlcNAcb1-4GlcNAcb1-4GlcNAcb1-4GlcNAcb1-4GlcNAcb1-4GlcNAcb1-4GlcNAc-AEAB	Chitin oligosaccharides DP7 / Chitinheptaose	10956	328	3
16	016_709491_M-AA-20_data_IgG	GlcNAcb1-4GlcNAcb1-4GlcNAcb1-4GlcNAcb1-4GlcNAcb1-4GlcNAcb1-4GlcNAc-AEAB	Chitin oligosaccharides DP7 / Chitinheptaose	22045	3109	14
16	017_731604_M-AA-20_data_IgG	GlcNAcb1-4GlcNAcb1-4GlcNAcb1-4GlcNAcb1-4GlcNAcb1-4GlcNAcb1-4GlcNAc-AEAB	Chitin oligosaccharides DP7 / Chitinheptaose	858	22	3
16	018_2800654b_M-Hi-20_data_IgG	GlcNAcb1-4GlcNAcb1-4GlcNAcb1-4GlcNAcb1-4GlcNAcb1-4GlcNAcb1-4GlcNAc-AEAB	Chitin oligosaccharides DP7 / Chitinheptaose	10263	1777	17
16	019_136379b_F-Ca-30_data_IgG	GlcNAcb1-4GlcNAcb1-4GlcNAcb1-4GlcNAcb1-4GlcNAcb1-4GlcNAcb1-4GlcNAc-AEAB	Chitin oligosaccharides DP7 / Chitinheptaose	4498	444	10
16	020_160651_F-Ca-30_data_IgG	GlcNAcb1-4GlcNAcb1-4GlcNAcb1-4GlcNAcb1-4GlcNAcb1-4GlcNAcb1-4GlcNAc-AEAB	Chitin oligosaccharides DP7 / Chitinheptaose	9586	1586	17
16	021_161228_F-Ca-30_data_IgG	GlcNAcb1-4GlcNAcb1-4GlcNAcb1-4GlcNAcb1-4GlcNAcb1-4GlcNAcb1-4GlcNAc-AEAB	Chitin oligosaccharides DP7 / Chitinheptaose	11343	822	7
16	022_164647_F-Ca-30_data_IgG	GlcNAcb1-4GlcNAcb1-4GlcNAcb1-4GlcNAcb1-4GlcNAcb1-4GlcNAcb1-4GlcNAc-AEAB	Chitin oligosaccharides DP7 / Chitinheptaose	2253	46	2
16	023_194396_F-Ca-30_data_IgG	GlcNAcb1-4GlcNAcb1-4GlcNAcb1-4GlcNAcb1-4GlcNAcb1-4GlcNAcb1-4GlcNAc-AEAB	Chitin oligosaccharides DP7 / Chitinheptaose	2448	100	4
16	024_100681_F-AA-30_data_IgG	GlcNAcb1-4GlcNAcb1-4GlcNAcb1-4GlcNAcb1-4GlcNAcb1-4GlcNAcb1-4GlcNAc-AEAB	Chitin oligosaccharides DP7 / Chitinheptaose	22582	4348	19
16	025_105386_F-AA-30_data_IgG	GlcNAcb1-4GlcNAcb1-4GlcNAcb1-4GlcNAcb1-4GlcNAcb1-4GlcNAcb1-4GlcNAc-AEAB	Chitin oligosaccharides DP7 / Chitinheptaose	201	25	12
16	026_128522_F-AA-30_data_IgG	GlcNAcb1-4GlcNAcb1-4GlcNAcb1-4GlcNAcb1-4GlcNAcb1-4GlcNAcb1-4GlcNAc-AEAB	Chitin oligosaccharides DP7 / Chitinheptaose	12341	317	3
16	027_161178_F-AA-30_data_IgG	GlcNAcb1-4GlcNAcb1-4GlcNAcb1-4GlcNAcb1-4GlcNAcb1-4GlcNAcb1-4GlcNAc-AEAB	Chitin oligosaccharides DP7 / Chitinheptaose	1486	62	4
16	028_211578_F-AA-30_data_IgG	GlcNAcb1-4GlcNAcb1-4GlcNAcb1-4GlcNAcb1-4GlcNAcb1-4GlcNAcb1-4GlcNAc-AEAB	Chitin oligosaccharides DP7 / Chitinheptaose	2913	109	4
16	029_108981_M-Ca-30_data_IgG	GlcNAcb1-4GlcNAcb1-4GlcNAcb1-4GlcNAcb1-4GlcNAcb1-4GlcNAcb1-4GlcNAc-AEAB	Chitin oligosaccharides DP7 / Chitinheptaose	1673	52	3
16	030_120403_M-Ca-30_data_IgG	GlcNAcb1-4GlcNAcb1-4GlcNAcb1-4GlcNAcb1-4GlcNAcb1-4GlcNAcb1-4GlcNAc-AEAB	Chitin oligosaccharides DP7 / Chitinheptaose	773	37	5
16	031_129226_M-Ca-30_data_IgG	GlcNAcb1-4GlcNAcb1-4GlcNAcb1-4GlcNAcb1-4GlcNAcb1-4GlcNAcb1-4GlcNAc-AEAB	Chitin oligosaccharides DP7 / Chitinheptaose	4479	735	16
16	032_136205_M-Ca-30_data_IgG	GlcNAcb1-4GlcNAcb1-4GlcNAcb1-4GlcNAcb1-4GlcNAcb1-4GlcNAcb1-4GlcNAc-AEAB	Chitin oligosaccharides DP7 / Chitinheptaose	24628	622	3
16	033_206690_M-Ca-30_data_IgG	GlcNAcb1-4GlcNAcb1-4GlcNAcb1-4GlcNAcb1-4GlcNAcb1-4GlcNAcb1-4GlcNAc-AEAB	Chitin oligosaccharides DP7 / Chitinheptaose	2192	833	38
16	034_107889_M-AA-30_data_IgG	GlcNAcb1-4GlcNAcb1-4GlcNAcb1-4GlcNAcb1-4GlcNAcb1-4GlcNAcb1-4GlcNAc-AEAB	Chitin oligosaccharides DP7 / Chitinheptaose	21014	3014	14
16	035_113856_M-AA-30_data_IgG	GlcNAcb1-4GlcNAcb1-4GlcNAcb1-4GlcNAcb1-4GlcNAcb1-4GlcNAcb1-4GlcNAc-AEAB	Chitin oligosaccharides DP7 / Chitinheptaose	1044	25	2
16	036_114524_M-AA-30_data_IgG	GlcNAcb1-4GlcNAcb1-4GlcNAcb1-4GlcNAcb1-4GlcNAcb1-4GlcNAcb1-4GlcNAc-AEAB	Chitin oligosaccharides DP7 / Chitinheptaose	1345	17	1
16	037_145724_M-AA-30_data_IgG	GlcNAcb1-4GlcNAcb1-4GlcNAcb1-4GlcNAcb1-4GlcNAcb1-4GlcNAcb1-4GlcNAc-AEAB	Chitin oligosaccharides DP7 / Chitinheptaose	8803	327	4
16	038_184452_M-AA-30_data_IgG	GlcNAcb1-4GlcNAcb1-4GlcNAcb1-4GlcNAcb1-4GlcNAcb1-4GlcNAcb1-4GlcNAc-AEAB	Chitin oligosaccharides DP7 / Chitinheptaose	15806	3198	20
16	039_701197_M-Hi-30_data_IgG	GlcNAcb1-4GlcNAcb1-4GlcNAcb1-4GlcNAcb1-4GlcNAcb1-4GlcNAcb1-4GlcNAc-AEAB	Chitin oligosaccharides DP7 / Chitinheptaose	4951	239	5
16	040_110994_F-Ca-40_data_IgG	GlcNAcb1-4GlcNAcb1-4GlcNAcb1-4GlcNAcb1-4GlcNAcb1-4GlcNAcb1-4GlcNAc-AEAB	Chitin oligosaccharides DP7 / Chitinheptaose	7183	1296	18
16	041_224057_F-Ca-40_data_IgG	GlcNAcb1-4GlcNAcb1-4GlcNAcb1-4GlcNAcb1-4GlcNAcb1-4GlcNAcb1-4GlcNAc-AEAB	Chitin oligosaccharides DP7 / Chitinheptaose	2212	47	2
16	042_229382_F-Ca-40_data_IgG	GlcNAcb1-4GlcNAcb1-4GlcNAcb1-4GlcNAcb1-4GlcNAcb1-4GlcNAcb1-4GlcNAc-AEAB	Chitin oligosaccharides DP7 / Chitinheptaose	5737	191	3
16	043_234123_F-Ca-40_data_IgG	GlcNAcb1-4GlcNAcb1-4GlcNAcb1-4GlcNAcb1-4GlcNAcb1-4GlcNAcb1-4GlcNAc-AEAB	Chitin oligosaccharides DP7 / Chitinheptaose	11138	2095	19
16	044_251073_F-Ca-40_data_IgG	GlcNAcb1-4GlcNAcb1-4GlcNAcb1-4GlcNAcb1-4GlcNAcb1-4GlcNAcb1-4GlcNAc-AEAB	Chitin oligosaccharides DP7 / Chitinheptaose	10416	1705	16
16	045_125290_F-AA-40_data_IgG	GlcNAcb1-4GlcNAcb1-4GlcNAcb1-4GlcNAcb1-4GlcNAcb1-4GlcNAcb1-4GlcNAc-AEAB	Chitin oligosaccharides DP7 / Chitinheptaose	652	50	8
16	046_128522_F-AA-40_data_IgG	GlcNAcb1-4GlcNAcb1-4GlcNAcb1-4GlcNAcb1-4GlcNAcb1-4GlcNAcb1-4GlcNAc-AEAB	Chitin oligosaccharides DP7 / Chitinheptaose	21521	819	4
16	047_151881_F-AA-40_data_IgG	GlcNAcb1-4GlcNAcb1-4GlcNAcb1-4GlcNAcb1-4GlcNAcb1-4GlcNAcb1-4GlcNAc-AEAB	Chitin oligosaccharides DP7 / Chitinheptaose	1260	49	4
16	048_169778_F-AA-40_data_IgG	GlcNAcb1-4GlcNAcb1-4GlcNAcb1-4GlcNAcb1-4GlcNAcb1-4GlcNAcb1-4GlcNAc-AEAB	Chitin oligosaccharides DP7 / Chitinheptaose	2639	107	4
16	049_172100_F-AA-40_data_IgG	GlcNAcb1-4GlcNAcb1-4GlcNAcb1-4GlcNAcb1-4GlcNAcb1-4GlcNAcb1-4GlcNAc-AEAB	Chitin oligosaccharides DP7 / Chitinheptaose	338	75	22
16	050_101013_M-Ca-40_data_IgG	GlcNAcb1-4GlcNAcb1-4GlcNAcb1-4GlcNAcb1-4GlcNAcb1-4GlcNAcb1-4GlcNAc-AEAB	Chitin oligosaccharides DP7 / Chitinheptaose	44498	1278	3
16	051_103797_M-Ca-40_data_IgG	GlcNAcb1-4GlcNAcb1-4GlcNAcb1-4GlcNAcb1-4GlcNAcb1-4GlcNAcb1-4GlcNAc-AEAB	Chitin oligosaccharides DP7 / Chitinheptaose	6952	342	5
16	052_105457_M-Ca-40_data_IgG	GlcNAcb1-4GlcNAcb1-4GlcNAcb1-4GlcNAcb1-4GlcNAcb1-4GlcNAcb1-4GlcNAc-AEAB	Chitin oligosaccharides DP7 / Chitinheptaose	3169	121	4
16	053_106322_M-Ca-40_data_IgG	GlcNAcb1-4GlcNAcb1-4GlcNAcb1-4GlcNAcb1-4GlcNAcb1-4GlcNAcb1-4GlcNAc-AEAB	Chitin oligosaccharides DP7 / Chitinheptaose	1001	39	4
16	054_111805_M-AA-40_data_IgG	GlcNAcb1-4GlcNAcb1-4GlcNAcb1-4GlcNAcb1-4GlcNAcb1-4GlcNAcb1-4GlcNAc-AEAB	Chitin oligosaccharides DP7 / Chitinheptaose	1337	34	3
16	055_132848_M-AA-40_data_IgG	GlcNAcb1-4GlcNAcb1-4GlcNAcb1-4GlcNAcb1-4GlcNAcb1-4GlcNAcb1-4GlcNAc-AEAB	Chitin oligosaccharides DP7 / Chitinheptaose	5505	842	15
16	056_143455_M-AA-40_data_IgG	GlcNAcb1-4GlcNAcb1-4GlcNAcb1-4GlcNAcb1-4GlcNAcb1-4GlcNAcb1-4GlcNAc-AEAB	Chitin oligosaccharides DP7 / Chitinheptaose	328	48	15
16	057_143730_M-AA-40_data_IgG	GlcNAcb1-4GlcNAcb1-4GlcNAcb1-4GlcNAcb1-4GlcNAcb1-4GlcNAcb1-4GlcNAc-AEAB	Chitin oligosaccharides DP7 / Chitinheptaose	1080	54	5
16	058_145901_M-AA-40_data_IgG	GlcNAcb1-4GlcNAcb1-4GlcNAcb1-4GlcNAcb1-4GlcNAcb1-4GlcNAcb1-4GlcNAc-AEAB	Chitin oligosaccharides DP7 / Chitinheptaose	1773	55	3
16	059_293340_M-Hi-40_data_IgG	GlcNAcb1-4GlcNAcb1-4GlcNAcb1-4GlcNAcb1-4GlcNAcb1-4GlcNAcb1-4GlcNAc-AEAB	Chitin oligosaccharides DP7 / Chitinheptaose	1303	68	5
16	060_886844_M-Hi-40_data_IgG	GlcNAcb1-4GlcNAcb1-4GlcNAcb1-4GlcNAcb1-4GlcNAcb1-4GlcNAcb1-4GlcNAc-AEAB	Chitin oligosaccharides DP7 / Chitinheptaose	3437	138	4
16	061_916034_M-Hi-40_data_IgG	GlcNAcb1-4GlcNAcb1-4GlcNAcb1-4GlcNAcb1-4GlcNAcb1-4GlcNAcb1-4GlcNAc-AEAB	Chitin oligosaccharides DP7 / Chitinheptaose	776	32	4
16	062_106434_F-Ca-50_data_IgG	GlcNAcb1-4GlcNAcb1-4GlcNAcb1-4GlcNAcb1-4GlcNAcb1-4GlcNAcb1-4GlcNAc-AEAB	Chitin oligosaccharides DP7 / Chitinheptaose	5031	1081	21
16	063_135461_F-Ca-50_data_IgG	GlcNAcb1-4GlcNAcb1-4GlcNAcb1-4GlcNAcb1-4GlcNAcb1-4GlcNAcb1-4GlcNAc-AEAB	Chitin oligosaccharides DP7 / Chitinheptaose	5193	120	2
16	064_139529_F-Ca-50_data_IgG	GlcNAcb1-4GlcNAcb1-4GlcNAcb1-4GlcNAcb1-4GlcNAcb1-4GlcNAcb1-4GlcNAc-AEAB	Chitin oligosaccharides DP7 / Chitinheptaose	3219	263	8
16	065_153724_F-Ca-50_data_IgG	GlcNAcb1-4GlcNAcb1-4GlcNAcb1-4GlcNAcb1-4GlcNAcb1-4GlcNAcb1-4GlcNAc-AEAB	Chitin oligosaccharides DP7 / Chitinheptaose	745	88	12
16	066_159660_F-Ca-50_data_IgG	GlcNAcb1-4GlcNAcb1-4GlcNAcb1-4GlcNAcb1-4GlcNAcb1-4GlcNAcb1-4GlcNAc-AEAB	Chitin oligosaccharides DP7 / Chitinheptaose	1281	36	3
16	067_113362_F-AA-50_data_IgG	GlcNAcb1-4GlcNAcb1-4GlcNAcb1-4GlcNAcb1-4GlcNAcb1-4GlcNAcb1-4GlcNAc-AEAB	Chitin oligosaccharides DP7 / Chitinheptaose	7790	125	2
16	068_155102_F-AA-50_data_IgG	GlcNAcb1-4GlcNAcb1-4GlcNAcb1-4GlcNAcb1-4GlcNAcb1-4GlcNAcb1-4GlcNAc-AEAB	Chitin oligosaccharides DP7 / Chitinheptaose	835	37	4
16	069_163507_F-AA-50_data_IgG	GlcNAcb1-4GlcNAcb1-4GlcNAcb1-4GlcNAcb1-4GlcNAcb1-4GlcNAcb1-4GlcNAc-AEAB	Chitin oligosaccharides DP7 / Chitinheptaose	1253	239	19
16	070_164007_F-AA-50_data_IgG	GlcNAcb1-4GlcNAcb1-4GlcNAcb1-4GlcNAcb1-4GlcNAcb1-4GlcNAcb1-4GlcNAc-AEAB	Chitin oligosaccharides DP7 / Chitinheptaose	925	40	4
16	071_168814_F-AA-50_data_IgG	GlcNAcb1-4GlcNAcb1-4GlcNAcb1-4GlcNAcb1-4GlcNAcb1-4GlcNAcb1-4GlcNAc-AEAB	Chitin oligosaccharides DP7 / Chitinheptaose	22017	556	3
16	072_101013_M-Ca-50_data_IgG	GlcNAcb1-4GlcNAcb1-4GlcNAcb1-4GlcNAcb1-4GlcNAcb1-4GlcNAcb1-4GlcNAc-AEAB	Chitin oligosaccharides DP7 / Chitinheptaose	47268	620	1
16	073_104930_M-Ca-50_data_IgG	GlcNAcb1-4GlcNAcb1-4GlcNAcb1-4GlcNAcb1-4GlcNAcb1-4GlcNAcb1-4GlcNAc-AEAB	Chitin oligosaccharides DP7 / Chitinheptaose	1885	68	4
16	074_112287_M-Ca-50_data_IgG	GlcNAcb1-4GlcNAcb1-4GlcNAcb1-4GlcNAcb1-4GlcNAcb1-4GlcNAcb1-4GlcNAc-AEAB	Chitin oligosaccharides DP7 / Chitinheptaose	1579	33	2
16	075_112465_M-Ca-50_data_IgG	GlcNAcb1-4GlcNAcb1-4GlcNAcb1-4GlcNAcb1-4GlcNAcb1-4GlcNAcb1-4GlcNAc-AEAB	Chitin oligosaccharides DP7 / Chitinheptaose	12828	793	6
16	076_113543_M-Ca-50_data_IgG	GlcNAcb1-4GlcNAcb1-4GlcNAcb1-4GlcNAcb1-4GlcNAcb1-4GlcNAcb1-4GlcNAc-AEAB	Chitin oligosaccharides DP7 / Chitinheptaose	13147	56	0
16	077_105574_M-AA-50_data_IgG	GlcNAcb1-4GlcNAcb1-4GlcNAcb1-4GlcNAcb1-4GlcNAcb1-4GlcNAcb1-4GlcNAc-AEAB	Chitin oligosaccharides DP7 / Chitinheptaose	1022	35	3
16	078_106085_M-AA-50_data_IgG	GlcNAcb1-4GlcNAcb1-4GlcNAcb1-4GlcNAcb1-4GlcNAcb1-4GlcNAcb1-4GlcNAc-AEAB	Chitin oligosaccharides DP7 / Chitinheptaose	14760	718	5
16	079_106349_M-AA-50_data_IgG	GlcNAcb1-4GlcNAcb1-4GlcNAcb1-4GlcNAcb1-4GlcNAcb1-4GlcNAcb1-4GlcNAc-AEAB	Chitin oligosaccharides DP7 / Chitinheptaose	8626	1692	20
16	080_121882_M-AA-50_data_IgG	GlcNAcb1-4GlcNAcb1-4GlcNAcb1-4GlcNAcb1-4GlcNAcb1-4GlcNAcb1-4GlcNAc-AEAB	Chitin oligosaccharides DP7 / Chitinheptaose	21573	3718	17
16	081_128897_M-AA-50_data_IgG	GlcNAcb1-4GlcNAcb1-4GlcNAcb1-4GlcNAcb1-4GlcNAcb1-4GlcNAcb1-4GlcNAc-AEAB	Chitin oligosaccharides DP7 / Chitinheptaose	44653	1359	3
16	082_524541_M-Hi-50_data_IgG	GlcNAcb1-4GlcNAcb1-4GlcNAcb1-4GlcNAcb1-4GlcNAcb1-4GlcNAcb1-4GlcNAc-AEAB	Chitin oligosaccharides DP7 / Chitinheptaose	868	28	3
16	083_635484_M-Hi-50_data_IgG	GlcNAcb1-4GlcNAcb1-4GlcNAcb1-4GlcNAcb1-4GlcNAcb1-4GlcNAcb1-4GlcNAc-AEAB	Chitin oligosaccharides DP7 / Chitinheptaose	9656	1579	16
16	084_845968_M-Hi-50_data_IgG	GlcNAcb1-4GlcNAcb1-4GlcNAcb1-4GlcNAcb1-4GlcNAcb1-4GlcNAcb1-4GlcNAc-AEAB	Chitin oligosaccharides DP7 / Chitinheptaose	11106	1529	14
16	085_978010_M-Hi-50_data_IgG	GlcNAcb1-4GlcNAcb1-4GlcNAcb1-4GlcNAcb1-4GlcNAcb1-4GlcNAcb1-4GlcNAc-AEAB	Chitin oligosaccharides DP7 / Chitinheptaose	688	23	3
16	086_142831_F-Ca-60_data_IgG	GlcNAcb1-4GlcNAcb1-4GlcNAcb1-4GlcNAcb1-4GlcNAcb1-4GlcNAcb1-4GlcNAc-AEAB	Chitin oligosaccharides DP7 / Chitinheptaose	1146	55	5
16	087_159592_F-Ca-60_data_IgG	GlcNAcb1-4GlcNAcb1-4GlcNAcb1-4GlcNAcb1-4GlcNAcb1-4GlcNAcb1-4GlcNAc-AEAB	Chitin oligosaccharides DP7 / Chitinheptaose	6688	212	3
16	088_160961_F-Ca-60_data_IgG	GlcNAcb1-4GlcNAcb1-4GlcNAcb1-4GlcNAcb1-4GlcNAcb1-4GlcNAcb1-4GlcNAc-AEAB	Chitin oligosaccharides DP7 / Chitinheptaose	30525	687	2
16	089_161270_F-Ca-60_data_IgG	GlcNAcb1-4GlcNAcb1-4GlcNAcb1-4GlcNAcb1-4GlcNAcb1-4GlcNAcb1-4GlcNAc-AEAB	Chitin oligosaccharides DP7 / Chitinheptaose	1516	77	5
16	090_190487_F-Ca-60_data_IgG	GlcNAcb1-4GlcNAcb1-4GlcNAcb1-4GlcNAcb1-4GlcNAcb1-4GlcNAcb1-4GlcNAc-AEAB	Chitin oligosaccharides DP7 / Chitinheptaose	1275	26	2
16	091_150985_F-AA-60_data_IgG	GlcNAcb1-4GlcNAcb1-4GlcNAcb1-4GlcNAcb1-4GlcNAcb1-4GlcNAcb1-4GlcNAc-AEAB	Chitin oligosaccharides DP7 / Chitinheptaose	10125	2191	22
16	092_164007_F-AA-60_data_IgG	GlcNAcb1-4GlcNAcb1-4GlcNAcb1-4GlcNAcb1-4GlcNAcb1-4GlcNAcb1-4GlcNAc-AEAB	Chitin oligosaccharides DP7 / Chitinheptaose	452	21	5
16	093_171352_F-AA-60_data_IgG	GlcNAcb1-4GlcNAcb1-4GlcNAcb1-4GlcNAcb1-4GlcNAcb1-4GlcNAcb1-4GlcNAc-AEAB	Chitin oligosaccharides DP7 / Chitinheptaose	1126	34	3
16	094_184388_F-AA-60_data_IgG	GlcNAcb1-4GlcNAcb1-4GlcNAcb1-4GlcNAcb1-4GlcNAcb1-4GlcNAcb1-4GlcNAc-AEAB	Chitin oligosaccharides DP7 / Chitinheptaose	1893	66	3
16	095_195794_F-AA-60_data_IgG	GlcNAcb1-4GlcNAcb1-4GlcNAcb1-4GlcNAcb1-4GlcNAcb1-4GlcNAcb1-4GlcNAc-AEAB	Chitin oligosaccharides DP7 / Chitinheptaose	1136	47	4
16	096_107747_M-Ca-60_data_IgG	GlcNAcb1-4GlcNAcb1-4GlcNAcb1-4GlcNAcb1-4GlcNAcb1-4GlcNAcb1-4GlcNAc-AEAB	Chitin oligosaccharides DP7 / Chitinheptaose	30738	7050	23
16	097_112465_M-Ca-60_data_IgG	GlcNAcb1-4GlcNAcb1-4GlcNAcb1-4GlcNAcb1-4GlcNAcb1-4GlcNAcb1-4GlcNAc-AEAB	Chitin oligosaccharides DP7 / Chitinheptaose	10170	181	2
16	098_121661_M-Ca-60_data_IgG	GlcNAcb1-4GlcNAcb1-4GlcNAcb1-4GlcNAcb1-4GlcNAcb1-4GlcNAcb1-4GlcNAc-AEAB	Chitin oligosaccharides DP7 / Chitinheptaose	2388	147	6
16	099_128019_M-Ca-60_data_IgG	GlcNAcb1-4GlcNAcb1-4GlcNAcb1-4GlcNAcb1-4GlcNAcb1-4GlcNAcb1-4GlcNAc-AEAB	Chitin oligosaccharides DP7 / Chitinheptaose	6196	1305	21
16	100_137130_M-Ca-60_data_IgG	GlcNAcb1-4GlcNAcb1-4GlcNAcb1-4GlcNAcb1-4GlcNAcb1-4GlcNAcb1-4GlcNAc-AEAB	Chitin oligosaccharides DP7 / Chitinheptaose	840	165	20
16	101_104091_M-AA-60_data_IgG	GlcNAcb1-4GlcNAcb1-4GlcNAcb1-4GlcNAcb1-4GlcNAcb1-4GlcNAcb1-4GlcNAc-AEAB	Chitin oligosaccharides DP7 / Chitinheptaose	272	26	10
16	102_106085b_M-AA-60_data_IgG	GlcNAcb1-4GlcNAcb1-4GlcNAcb1-4GlcNAcb1-4GlcNAcb1-4GlcNAcb1-4GlcNAc-AEAB	Chitin oligosaccharides DP7 / Chitinheptaose	9433	283	3
16	103_141251_M-AA-60_data_IgG	GlcNAcb1-4GlcNAcb1-4GlcNAcb1-4GlcNAcb1-4GlcNAcb1-4GlcNAcb1-4GlcNAc-AEAB	Chitin oligosaccharides DP7 / Chitinheptaose	2966	113	4
16	104_156318_M-AA-60_data_IgG	GlcNAcb1-4GlcNAcb1-4GlcNAcb1-4GlcNAcb1-4GlcNAcb1-4GlcNAcb1-4GlcNAc-AEAB	Chitin oligosaccharides DP7 / Chitinheptaose	741	121	16
16	105_170975_M-AA-60_data_IgG	GlcNAcb1-4GlcNAcb1-4GlcNAcb1-4GlcNAcb1-4GlcNAcb1-4GlcNAcb1-4GlcNAc-AEAB	Chitin oligosaccharides DP7 / Chitinheptaose	576	45	8
17	001_109486_F-Ca-20_data_IgG	Galb1-4GlcNAcb1-3Galb1-4GlcNAcb1-3Galb1-4Glc-AEAB	Para-Lacto-N-neohexaose / Para-LNnH	54	8	15
17	002_123656_F-Ca-20_data_IgG	Galb1-4GlcNAcb1-3Galb1-4GlcNAcb1-3Galb1-4Glc-AEAB	Para-Lacto-N-neohexaose / Para-LNnH	87	15	17
17	003_136379_F-Ca-20_data_IgG	Galb1-4GlcNAcb1-3Galb1-4GlcNAcb1-3Galb1-4Glc-AEAB	Para-Lacto-N-neohexaose / Para-LNnH	84	5	6
17	004_158678_F-Ca-20_data_IgG	Galb1-4GlcNAcb1-3Galb1-4GlcNAcb1-3Galb1-4Glc-AEAB	Para-Lacto-N-neohexaose / Para-LNnH	89	10	11
17	005_169594_F-Ca-20_data_IgG	Galb1-4GlcNAcb1-3Galb1-4GlcNAcb1-3Galb1-4Glc-AEAB	Para-Lacto-N-neohexaose / Para-LNnH	147	14	9
17	006_502042_F-AA-20_data_IgG	Galb1-4GlcNAcb1-3Galb1-4GlcNAcb1-3Galb1-4Glc-AEAB	Para-Lacto-N-neohexaose / Para-LNnH	56	12	22
17	007_689553_F-AA-20_data_IgG	Galb1-4GlcNAcb1-3Galb1-4GlcNAcb1-3Galb1-4Glc-AEAB	Para-Lacto-N-neohexaose / Para-LNnH	76	10	13
17	008_904155_F-AA-20_data_IgG	Galb1-4GlcNAcb1-3Galb1-4GlcNAcb1-3Galb1-4Glc-AEAB	Para-Lacto-N-neohexaose / Para-LNnH	67	9	13
17	009_957723_F-AA-20_data_IgG	Galb1-4GlcNAcb1-3Galb1-4GlcNAcb1-3Galb1-4Glc-AEAB	Para-Lacto-N-neohexaose / Para-LNnH	171	12	7
17	010_100990_M-Ca-20_data_IgG	Galb1-4GlcNAcb1-3Galb1-4GlcNAcb1-3Galb1-4Glc-AEAB	Para-Lacto-N-neohexaose / Para-LNnH	-1	6	-817
17	011_222790_M-Ca-20_data_IgG	Galb1-4GlcNAcb1-3Galb1-4GlcNAcb1-3Galb1-4Glc-AEAB	Para-Lacto-N-neohexaose / Para-LNnH	31	10	31
17	012_280654_M-Ca-20_data_IgG	Galb1-4GlcNAcb1-3Galb1-4GlcNAcb1-3Galb1-4Glc-AEAB	Para-Lacto-N-neohexaose / Para-LNnH	569	18	3
17	013_339477_M-Ca-20_data_IgG	Galb1-4GlcNAcb1-3Galb1-4GlcNAcb1-3Galb1-4Glc-AEAB	Para-Lacto-N-neohexaose / Para-LNnH	65	16	25
17	014_361480_M-Ca-20_data_IgG	Galb1-4GlcNAcb1-3Galb1-4GlcNAcb1-3Galb1-4Glc-AEAB	Para-Lacto-N-neohexaose / Para-LNnH	17	2	13
17	015_445782_M-AA-20_data_IgG	Galb1-4GlcNAcb1-3Galb1-4GlcNAcb1-3Galb1-4Glc-AEAB	Para-Lacto-N-neohexaose / Para-LNnH	57	6	11
17	016_709491_M-AA-20_data_IgG	Galb1-4GlcNAcb1-3Galb1-4GlcNAcb1-3Galb1-4Glc-AEAB	Para-Lacto-N-neohexaose / Para-LNnH	33	3	9
17	017_731604_M-AA-20_data_IgG	Galb1-4GlcNAcb1-3Galb1-4GlcNAcb1-3Galb1-4Glc-AEAB	Para-Lacto-N-neohexaose / Para-LNnH	22	2	10
17	018_2800654b_M-Hi-20_data_IgG	Galb1-4GlcNAcb1-3Galb1-4GlcNAcb1-3Galb1-4Glc-AEAB	Para-Lacto-N-neohexaose / Para-LNnH	613	81	13
17	019_136379b_F-Ca-30_data_IgG	Galb1-4GlcNAcb1-3Galb1-4GlcNAcb1-3Galb1-4Glc-AEAB	Para-Lacto-N-neohexaose / Para-LNnH	95	20	21
17	020_160651_F-Ca-30_data_IgG	Galb1-4GlcNAcb1-3Galb1-4GlcNAcb1-3Galb1-4Glc-AEAB	Para-Lacto-N-neohexaose / Para-LNnH	33	3	10
17	021_161228_F-Ca-30_data_IgG	Galb1-4GlcNAcb1-3Galb1-4GlcNAcb1-3Galb1-4Glc-AEAB	Para-Lacto-N-neohexaose / Para-LNnH	3189	86	3
17	022_164647_F-Ca-30_data_IgG	Galb1-4GlcNAcb1-3Galb1-4GlcNAcb1-3Galb1-4Glc-AEAB	Para-Lacto-N-neohexaose / Para-LNnH	24	15	62
17	023_194396_F-Ca-30_data_IgG	Galb1-4GlcNAcb1-3Galb1-4GlcNAcb1-3Galb1-4Glc-AEAB	Para-Lacto-N-neohexaose / Para-LNnH	311	32	10
17	024_100681_F-AA-30_data_IgG	Galb1-4GlcNAcb1-3Galb1-4GlcNAcb1-3Galb1-4Glc-AEAB	Para-Lacto-N-neohexaose / Para-LNnH	139	15	11
17	025_105386_F-AA-30_data_IgG	Galb1-4GlcNAcb1-3Galb1-4GlcNAcb1-3Galb1-4Glc-AEAB	Para-Lacto-N-neohexaose / Para-LNnH	28	2	5
17	026_128522_F-AA-30_data_IgG	Galb1-4GlcNAcb1-3Galb1-4GlcNAcb1-3Galb1-4Glc-AEAB	Para-Lacto-N-neohexaose / Para-LNnH	-27	2	-6
17	027_161178_F-AA-30_data_IgG	Galb1-4GlcNAcb1-3Galb1-4GlcNAcb1-3Galb1-4Glc-AEAB	Para-Lacto-N-neohexaose / Para-LNnH	50	7	14
17	028_211578_F-AA-30_data_IgG	Galb1-4GlcNAcb1-3Galb1-4GlcNAcb1-3Galb1-4Glc-AEAB	Para-Lacto-N-neohexaose / Para-LNnH	29	2	7
17	029_108981_M-Ca-30_data_IgG	Galb1-4GlcNAcb1-3Galb1-4GlcNAcb1-3Galb1-4Glc-AEAB	Para-Lacto-N-neohexaose / Para-LNnH	14	2	14
17	030_120403_M-Ca-30_data_IgG	Galb1-4GlcNAcb1-3Galb1-4GlcNAcb1-3Galb1-4Glc-AEAB	Para-Lacto-N-neohexaose / Para-LNnH	18	6	31
17	031_129226_M-Ca-30_data_IgG	Galb1-4GlcNAcb1-3Galb1-4GlcNAcb1-3Galb1-4Glc-AEAB	Para-Lacto-N-neohexaose / Para-LNnH	35	5	13
17	032_136205_M-Ca-30_data_IgG	Galb1-4GlcNAcb1-3Galb1-4GlcNAcb1-3Galb1-4Glc-AEAB	Para-Lacto-N-neohexaose / Para-LNnH	111	3	3
17	033_206690_M-Ca-30_data_IgG	Galb1-4GlcNAcb1-3Galb1-4GlcNAcb1-3Galb1-4Glc-AEAB	Para-Lacto-N-neohexaose / Para-LNnH	24	1	6
17	034_107889_M-AA-30_data_IgG	Galb1-4GlcNAcb1-3Galb1-4GlcNAcb1-3Galb1-4Glc-AEAB	Para-Lacto-N-neohexaose / Para-LNnH	-3	4	-165
17	035_113856_M-AA-30_data_IgG	Galb1-4GlcNAcb1-3Galb1-4GlcNAcb1-3Galb1-4Glc-AEAB	Para-Lacto-N-neohexaose / Para-LNnH	55	5	8
17	036_114524_M-AA-30_data_IgG	Galb1-4GlcNAcb1-3Galb1-4GlcNAcb1-3Galb1-4Glc-AEAB	Para-Lacto-N-neohexaose / Para-LNnH	22	4	21
17	037_145724_M-AA-30_data_IgG	Galb1-4GlcNAcb1-3Galb1-4GlcNAcb1-3Galb1-4Glc-AEAB	Para-Lacto-N-neohexaose / Para-LNnH	31	6	18
17	038_184452_M-AA-30_data_IgG	Galb1-4GlcNAcb1-3Galb1-4GlcNAcb1-3Galb1-4Glc-AEAB	Para-Lacto-N-neohexaose / Para-LNnH	5	2	36
17	039_701197_M-Hi-30_data_IgG	Galb1-4GlcNAcb1-3Galb1-4GlcNAcb1-3Galb1-4Glc-AEAB	Para-Lacto-N-neohexaose / Para-LNnH	19	4	22
17	040_110994_F-Ca-40_data_IgG	Galb1-4GlcNAcb1-3Galb1-4GlcNAcb1-3Galb1-4Glc-AEAB	Para-Lacto-N-neohexaose / Para-LNnH	26	3	10
17	041_224057_F-Ca-40_data_IgG	Galb1-4GlcNAcb1-3Galb1-4GlcNAcb1-3Galb1-4Glc-AEAB	Para-Lacto-N-neohexaose / Para-LNnH	20	3	14
17	042_229382_F-Ca-40_data_IgG	Galb1-4GlcNAcb1-3Galb1-4GlcNAcb1-3Galb1-4Glc-AEAB	Para-Lacto-N-neohexaose / Para-LNnH	36	16	44
17	043_234123_F-Ca-40_data_IgG	Galb1-4GlcNAcb1-3Galb1-4GlcNAcb1-3Galb1-4Glc-AEAB	Para-Lacto-N-neohexaose / Para-LNnH	60	75	125
17	044_251073_F-Ca-40_data_IgG	Galb1-4GlcNAcb1-3Galb1-4GlcNAcb1-3Galb1-4Glc-AEAB	Para-Lacto-N-neohexaose / Para-LNnH	33	7	21
17	045_125290_F-AA-40_data_IgG	Galb1-4GlcNAcb1-3Galb1-4GlcNAcb1-3Galb1-4Glc-AEAB	Para-Lacto-N-neohexaose / Para-LNnH	38	9	24
17	046_128522_F-AA-40_data_IgG	Galb1-4GlcNAcb1-3Galb1-4GlcNAcb1-3Galb1-4Glc-AEAB	Para-Lacto-N-neohexaose / Para-LNnH	-51	3	-5
17	047_151881_F-AA-40_data_IgG	Galb1-4GlcNAcb1-3Galb1-4GlcNAcb1-3Galb1-4Glc-AEAB	Para-Lacto-N-neohexaose / Para-LNnH	41	12	30
17	048_169778_F-AA-40_data_IgG	Galb1-4GlcNAcb1-3Galb1-4GlcNAcb1-3Galb1-4Glc-AEAB	Para-Lacto-N-neohexaose / Para-LNnH	22	7	34
17	049_172100_F-AA-40_data_IgG	Galb1-4GlcNAcb1-3Galb1-4GlcNAcb1-3Galb1-4Glc-AEAB	Para-Lacto-N-neohexaose / Para-LNnH	26	21	82
17	050_101013_M-Ca-40_data_IgG	Galb1-4GlcNAcb1-3Galb1-4GlcNAcb1-3Galb1-4Glc-AEAB	Para-Lacto-N-neohexaose / Para-LNnH	36	1	2
17	051_103797_M-Ca-40_data_IgG	Galb1-4GlcNAcb1-3Galb1-4GlcNAcb1-3Galb1-4Glc-AEAB	Para-Lacto-N-neohexaose / Para-LNnH	67	9	14
17	052_105457_M-Ca-40_data_IgG	Galb1-4GlcNAcb1-3Galb1-4GlcNAcb1-3Galb1-4Glc-AEAB	Para-Lacto-N-neohexaose / Para-LNnH	84	9	10
17	053_106322_M-Ca-40_data_IgG	Galb1-4GlcNAcb1-3Galb1-4GlcNAcb1-3Galb1-4Glc-AEAB	Para-Lacto-N-neohexaose / Para-LNnH	29	6	21
17	054_111805_M-AA-40_data_IgG	Galb1-4GlcNAcb1-3Galb1-4GlcNAcb1-3Galb1-4Glc-AEAB	Para-Lacto-N-neohexaose / Para-LNnH	37	8	22
17	055_132848_M-AA-40_data_IgG	Galb1-4GlcNAcb1-3Galb1-4GlcNAcb1-3Galb1-4Glc-AEAB	Para-Lacto-N-neohexaose / Para-LNnH	37	3	9
17	056_143455_M-AA-40_data_IgG	Galb1-4GlcNAcb1-3Galb1-4GlcNAcb1-3Galb1-4Glc-AEAB	Para-Lacto-N-neohexaose / Para-LNnH	17	4	22
17	057_143730_M-AA-40_data_IgG	Galb1-4GlcNAcb1-3Galb1-4GlcNAcb1-3Galb1-4Glc-AEAB	Para-Lacto-N-neohexaose / Para-LNnH	142	38	27
17	058_145901_M-AA-40_data_IgG	Galb1-4GlcNAcb1-3Galb1-4GlcNAcb1-3Galb1-4Glc-AEAB	Para-Lacto-N-neohexaose / Para-LNnH	2161	208	10
17	059_293340_M-Hi-40_data_IgG	Galb1-4GlcNAcb1-3Galb1-4GlcNAcb1-3Galb1-4Glc-AEAB	Para-Lacto-N-neohexaose / Para-LNnH	102	10	10
17	060_886844_M-Hi-40_data_IgG	Galb1-4GlcNAcb1-3Galb1-4GlcNAcb1-3Galb1-4Glc-AEAB	Para-Lacto-N-neohexaose / Para-LNnH	50	8	16
17	061_916034_M-Hi-40_data_IgG	Galb1-4GlcNAcb1-3Galb1-4GlcNAcb1-3Galb1-4Glc-AEAB	Para-Lacto-N-neohexaose / Para-LNnH	28	3	11
17	062_106434_F-Ca-50_data_IgG	Galb1-4GlcNAcb1-3Galb1-4GlcNAcb1-3Galb1-4Glc-AEAB	Para-Lacto-N-neohexaose / Para-LNnH	9	2	24
17	063_135461_F-Ca-50_data_IgG	Galb1-4GlcNAcb1-3Galb1-4GlcNAcb1-3Galb1-4Glc-AEAB	Para-Lacto-N-neohexaose / Para-LNnH	133	4	3
17	064_139529_F-Ca-50_data_IgG	Galb1-4GlcNAcb1-3Galb1-4GlcNAcb1-3Galb1-4Glc-AEAB	Para-Lacto-N-neohexaose / Para-LNnH	33	10	29
17	065_153724_F-Ca-50_data_IgG	Galb1-4GlcNAcb1-3Galb1-4GlcNAcb1-3Galb1-4Glc-AEAB	Para-Lacto-N-neohexaose / Para-LNnH	9	14	158
17	066_159660_F-Ca-50_data_IgG	Galb1-4GlcNAcb1-3Galb1-4GlcNAcb1-3Galb1-4Glc-AEAB	Para-Lacto-N-neohexaose / Para-LNnH	51	9	18
17	067_113362_F-AA-50_data_IgG	Galb1-4GlcNAcb1-3Galb1-4GlcNAcb1-3Galb1-4Glc-AEAB	Para-Lacto-N-neohexaose / Para-LNnH	30	8	27
17	068_155102_F-AA-50_data_IgG	Galb1-4GlcNAcb1-3Galb1-4GlcNAcb1-3Galb1-4Glc-AEAB	Para-Lacto-N-neohexaose / Para-LNnH	113	11	10
17	069_163507_F-AA-50_data_IgG	Galb1-4GlcNAcb1-3Galb1-4GlcNAcb1-3Galb1-4Glc-AEAB	Para-Lacto-N-neohexaose / Para-LNnH	16	2	14
17	070_164007_F-AA-50_data_IgG	Galb1-4GlcNAcb1-3Galb1-4GlcNAcb1-3Galb1-4Glc-AEAB	Para-Lacto-N-neohexaose / Para-LNnH	20	3	13
17	071_168814_F-AA-50_data_IgG	Galb1-4GlcNAcb1-3Galb1-4GlcNAcb1-3Galb1-4Glc-AEAB	Para-Lacto-N-neohexaose / Para-LNnH	69	7	11
17	072_101013_M-Ca-50_data_IgG	Galb1-4GlcNAcb1-3Galb1-4GlcNAcb1-3Galb1-4Glc-AEAB	Para-Lacto-N-neohexaose / Para-LNnH	44	5	12
17	073_104930_M-Ca-50_data_IgG	Galb1-4GlcNAcb1-3Galb1-4GlcNAcb1-3Galb1-4Glc-AEAB	Para-Lacto-N-neohexaose / Para-LNnH	86	4	5
17	074_112287_M-Ca-50_data_IgG	Galb1-4GlcNAcb1-3Galb1-4GlcNAcb1-3Galb1-4Glc-AEAB	Para-Lacto-N-neohexaose / Para-LNnH	432	44	10
17	075_112465_M-Ca-50_data_IgG	Galb1-4GlcNAcb1-3Galb1-4GlcNAcb1-3Galb1-4Glc-AEAB	Para-Lacto-N-neohexaose / Para-LNnH	38	7	18
17	076_113543_M-Ca-50_data_IgG	Galb1-4GlcNAcb1-3Galb1-4GlcNAcb1-3Galb1-4Glc-AEAB	Para-Lacto-N-neohexaose / Para-LNnH	16	3	15
17	077_105574_M-AA-50_data_IgG	Galb1-4GlcNAcb1-3Galb1-4GlcNAcb1-3Galb1-4Glc-AEAB	Para-Lacto-N-neohexaose / Para-LNnH	34	8	22
17	078_106085_M-AA-50_data_IgG	Galb1-4GlcNAcb1-3Galb1-4GlcNAcb1-3Galb1-4Glc-AEAB	Para-Lacto-N-neohexaose / Para-LNnH	22	1	6
17	079_106349_M-AA-50_data_IgG	Galb1-4GlcNAcb1-3Galb1-4GlcNAcb1-3Galb1-4Glc-AEAB	Para-Lacto-N-neohexaose / Para-LNnH	47	14	30
17	080_121882_M-AA-50_data_IgG	Galb1-4GlcNAcb1-3Galb1-4GlcNAcb1-3Galb1-4Glc-AEAB	Para-Lacto-N-neohexaose / Para-LNnH	56	6	11
17	081_128897_M-AA-50_data_IgG	Galb1-4GlcNAcb1-3Galb1-4GlcNAcb1-3Galb1-4Glc-AEAB	Para-Lacto-N-neohexaose / Para-LNnH	37	9	25
17	082_524541_M-Hi-50_data_IgG	Galb1-4GlcNAcb1-3Galb1-4GlcNAcb1-3Galb1-4Glc-AEAB	Para-Lacto-N-neohexaose / Para-LNnH	23	6	27
17	083_635484_M-Hi-50_data_IgG	Galb1-4GlcNAcb1-3Galb1-4GlcNAcb1-3Galb1-4Glc-AEAB	Para-Lacto-N-neohexaose / Para-LNnH	21	4	21
17	084_845968_M-Hi-50_data_IgG	Galb1-4GlcNAcb1-3Galb1-4GlcNAcb1-3Galb1-4Glc-AEAB	Para-Lacto-N-neohexaose / Para-LNnH	20	9	45
17	085_978010_M-Hi-50_data_IgG	Galb1-4GlcNAcb1-3Galb1-4GlcNAcb1-3Galb1-4Glc-AEAB	Para-Lacto-N-neohexaose / Para-LNnH	-10	51	-496
17	086_142831_F-Ca-60_data_IgG	Galb1-4GlcNAcb1-3Galb1-4GlcNAcb1-3Galb1-4Glc-AEAB	Para-Lacto-N-neohexaose / Para-LNnH	54	9	16
17	087_159592_F-Ca-60_data_IgG	Galb1-4GlcNAcb1-3Galb1-4GlcNAcb1-3Galb1-4Glc-AEAB	Para-Lacto-N-neohexaose / Para-LNnH	95	6	6
17	088_160961_F-Ca-60_data_IgG	Galb1-4GlcNAcb1-3Galb1-4GlcNAcb1-3Galb1-4Glc-AEAB	Para-Lacto-N-neohexaose / Para-LNnH	128	4	3
17	089_161270_F-Ca-60_data_IgG	Galb1-4GlcNAcb1-3Galb1-4GlcNAcb1-3Galb1-4Glc-AEAB	Para-Lacto-N-neohexaose / Para-LNnH	28	14	50
17	090_190487_F-Ca-60_data_IgG	Galb1-4GlcNAcb1-3Galb1-4GlcNAcb1-3Galb1-4Glc-AEAB	Para-Lacto-N-neohexaose / Para-LNnH	9	6	67
17	091_150985_F-AA-60_data_IgG	Galb1-4GlcNAcb1-3Galb1-4GlcNAcb1-3Galb1-4Glc-AEAB	Para-Lacto-N-neohexaose / Para-LNnH	191	268	141
17	092_164007_F-AA-60_data_IgG	Galb1-4GlcNAcb1-3Galb1-4GlcNAcb1-3Galb1-4Glc-AEAB	Para-Lacto-N-neohexaose / Para-LNnH	13	3	25
17	093_171352_F-AA-60_data_IgG	Galb1-4GlcNAcb1-3Galb1-4GlcNAcb1-3Galb1-4Glc-AEAB	Para-Lacto-N-neohexaose / Para-LNnH	32	6	19
17	094_184388_F-AA-60_data_IgG	Galb1-4GlcNAcb1-3Galb1-4GlcNAcb1-3Galb1-4Glc-AEAB	Para-Lacto-N-neohexaose / Para-LNnH	225	18	8
17	095_195794_F-AA-60_data_IgG	Galb1-4GlcNAcb1-3Galb1-4GlcNAcb1-3Galb1-4Glc-AEAB	Para-Lacto-N-neohexaose / Para-LNnH	25	2	9
17	096_107747_M-Ca-60_data_IgG	Galb1-4GlcNAcb1-3Galb1-4GlcNAcb1-3Galb1-4Glc-AEAB	Para-Lacto-N-neohexaose / Para-LNnH	590	18	3
17	097_112465_M-Ca-60_data_IgG	Galb1-4GlcNAcb1-3Galb1-4GlcNAcb1-3Galb1-4Glc-AEAB	Para-Lacto-N-neohexaose / Para-LNnH	40	11	29
17	098_121661_M-Ca-60_data_IgG	Galb1-4GlcNAcb1-3Galb1-4GlcNAcb1-3Galb1-4Glc-AEAB	Para-Lacto-N-neohexaose / Para-LNnH	7	10	141
17	099_128019_M-Ca-60_data_IgG	Galb1-4GlcNAcb1-3Galb1-4GlcNAcb1-3Galb1-4Glc-AEAB	Para-Lacto-N-neohexaose / Para-LNnH	20	2	10
17	100_137130_M-Ca-60_data_IgG	Galb1-4GlcNAcb1-3Galb1-4GlcNAcb1-3Galb1-4Glc-AEAB	Para-Lacto-N-neohexaose / Para-LNnH	20	7	34
17	101_104091_M-AA-60_data_IgG	Galb1-4GlcNAcb1-3Galb1-4GlcNAcb1-3Galb1-4Glc-AEAB	Para-Lacto-N-neohexaose / Para-LNnH	-118	18	-15
17	102_106085b_M-AA-60_data_IgG	Galb1-4GlcNAcb1-3Galb1-4GlcNAcb1-3Galb1-4Glc-AEAB	Para-Lacto-N-neohexaose / Para-LNnH	18	3	15
17	103_141251_M-AA-60_data_IgG	Galb1-4GlcNAcb1-3Galb1-4GlcNAcb1-3Galb1-4Glc-AEAB	Para-Lacto-N-neohexaose / Para-LNnH	21	4	18
17	104_156318_M-AA-60_data_IgG	Galb1-4GlcNAcb1-3Galb1-4GlcNAcb1-3Galb1-4Glc-AEAB	Para-Lacto-N-neohexaose / Para-LNnH	15	5	35
17	105_170975_M-AA-60_data_IgG	Galb1-4GlcNAcb1-3Galb1-4GlcNAcb1-3Galb1-4Glc-AEAB	Para-Lacto-N-neohexaose / Para-LNnH	650	141	22
18	001_109486_F-Ca-20_data_IgG	Galb1-4GlcNAcb1-3Galb1-4GlcNAcb1-3Galb1-4GlcNAcb1-3Galb1-4Glc-AEAB	Lacto-N-neooctaose / LNnO	116	21	18
18	002_123656_F-Ca-20_data_IgG	Galb1-4GlcNAcb1-3Galb1-4GlcNAcb1-3Galb1-4GlcNAcb1-3Galb1-4Glc-AEAB	Lacto-N-neooctaose / LNnO	68	6	8
18	003_136379_F-Ca-20_data_IgG	Galb1-4GlcNAcb1-3Galb1-4GlcNAcb1-3Galb1-4GlcNAcb1-3Galb1-4Glc-AEAB	Lacto-N-neooctaose / LNnO	153	15	10
18	004_158678_F-Ca-20_data_IgG	Galb1-4GlcNAcb1-3Galb1-4GlcNAcb1-3Galb1-4GlcNAcb1-3Galb1-4Glc-AEAB	Lacto-N-neooctaose / LNnO	114	8	7
18	005_169594_F-Ca-20_data_IgG	Galb1-4GlcNAcb1-3Galb1-4GlcNAcb1-3Galb1-4GlcNAcb1-3Galb1-4Glc-AEAB	Lacto-N-neooctaose / LNnO	506	70	14
18	006_502042_F-AA-20_data_IgG	Galb1-4GlcNAcb1-3Galb1-4GlcNAcb1-3Galb1-4GlcNAcb1-3Galb1-4Glc-AEAB	Lacto-N-neooctaose / LNnO	143	12	9
18	007_689553_F-AA-20_data_IgG	Galb1-4GlcNAcb1-3Galb1-4GlcNAcb1-3Galb1-4GlcNAcb1-3Galb1-4Glc-AEAB	Lacto-N-neooctaose / LNnO	120	14	11
18	008_904155_F-AA-20_data_IgG	Galb1-4GlcNAcb1-3Galb1-4GlcNAcb1-3Galb1-4GlcNAcb1-3Galb1-4Glc-AEAB	Lacto-N-neooctaose / LNnO	80	11	14
18	009_957723_F-AA-20_data_IgG	Galb1-4GlcNAcb1-3Galb1-4GlcNAcb1-3Galb1-4GlcNAcb1-3Galb1-4Glc-AEAB	Lacto-N-neooctaose / LNnO	344	19	6
18	010_100990_M-Ca-20_data_IgG	Galb1-4GlcNAcb1-3Galb1-4GlcNAcb1-3Galb1-4GlcNAcb1-3Galb1-4Glc-AEAB	Lacto-N-neooctaose / LNnO	0	5
18	011_222790_M-Ca-20_data_IgG	Galb1-4GlcNAcb1-3Galb1-4GlcNAcb1-3Galb1-4GlcNAcb1-3Galb1-4Glc-AEAB	Lacto-N-neooctaose / LNnO	36	8	23
18	012_280654_M-Ca-20_data_IgG	Galb1-4GlcNAcb1-3Galb1-4GlcNAcb1-3Galb1-4GlcNAcb1-3Galb1-4Glc-AEAB	Lacto-N-neooctaose / LNnO	677	35	5
18	013_339477_M-Ca-20_data_IgG	Galb1-4GlcNAcb1-3Galb1-4GlcNAcb1-3Galb1-4GlcNAcb1-3Galb1-4Glc-AEAB	Lacto-N-neooctaose / LNnO	109	21	19
18	014_361480_M-Ca-20_data_IgG	Galb1-4GlcNAcb1-3Galb1-4GlcNAcb1-3Galb1-4GlcNAcb1-3Galb1-4Glc-AEAB	Lacto-N-neooctaose / LNnO	9	1	16
18	015_445782_M-AA-20_data_IgG	Galb1-4GlcNAcb1-3Galb1-4GlcNAcb1-3Galb1-4GlcNAcb1-3Galb1-4Glc-AEAB	Lacto-N-neooctaose / LNnO	38	2	5
18	016_709491_M-AA-20_data_IgG	Galb1-4GlcNAcb1-3Galb1-4GlcNAcb1-3Galb1-4GlcNAcb1-3Galb1-4Glc-AEAB	Lacto-N-neooctaose / LNnO	22	3	14
18	017_731604_M-AA-20_data_IgG	Galb1-4GlcNAcb1-3Galb1-4GlcNAcb1-3Galb1-4GlcNAcb1-3Galb1-4Glc-AEAB	Lacto-N-neooctaose / LNnO	30	1	2
18	018_2800654b_M-Hi-20_data_IgG	Galb1-4GlcNAcb1-3Galb1-4GlcNAcb1-3Galb1-4GlcNAcb1-3Galb1-4Glc-AEAB	Lacto-N-neooctaose / LNnO	513	102	20
18	019_136379b_F-Ca-30_data_IgG	Galb1-4GlcNAcb1-3Galb1-4GlcNAcb1-3Galb1-4GlcNAcb1-3Galb1-4Glc-AEAB	Lacto-N-neooctaose / LNnO	138	8	6
18	020_160651_F-Ca-30_data_IgG	Galb1-4GlcNAcb1-3Galb1-4GlcNAcb1-3Galb1-4GlcNAcb1-3Galb1-4Glc-AEAB	Lacto-N-neooctaose / LNnO	25	5	19
18	021_161228_F-Ca-30_data_IgG	Galb1-4GlcNAcb1-3Galb1-4GlcNAcb1-3Galb1-4GlcNAcb1-3Galb1-4Glc-AEAB	Lacto-N-neooctaose / LNnO	4130	827	20
18	022_164647_F-Ca-30_data_IgG	Galb1-4GlcNAcb1-3Galb1-4GlcNAcb1-3Galb1-4GlcNAcb1-3Galb1-4Glc-AEAB	Lacto-N-neooctaose / LNnO	43	5	12
18	023_194396_F-Ca-30_data_IgG	Galb1-4GlcNAcb1-3Galb1-4GlcNAcb1-3Galb1-4GlcNAcb1-3Galb1-4Glc-AEAB	Lacto-N-neooctaose / LNnO	272	18	6
18	024_100681_F-AA-30_data_IgG	Galb1-4GlcNAcb1-3Galb1-4GlcNAcb1-3Galb1-4GlcNAcb1-3Galb1-4Glc-AEAB	Lacto-N-neooctaose / LNnO	153	11	7
18	025_105386_F-AA-30_data_IgG	Galb1-4GlcNAcb1-3Galb1-4GlcNAcb1-3Galb1-4GlcNAcb1-3Galb1-4Glc-AEAB	Lacto-N-neooctaose / LNnO	28	2	6
18	026_128522_F-AA-30_data_IgG	Galb1-4GlcNAcb1-3Galb1-4GlcNAcb1-3Galb1-4GlcNAcb1-3Galb1-4Glc-AEAB	Lacto-N-neooctaose / LNnO	-34	3	-8
18	027_161178_F-AA-30_data_IgG	Galb1-4GlcNAcb1-3Galb1-4GlcNAcb1-3Galb1-4GlcNAcb1-3Galb1-4Glc-AEAB	Lacto-N-neooctaose / LNnO	48	6	13
18	028_211578_F-AA-30_data_IgG	Galb1-4GlcNAcb1-3Galb1-4GlcNAcb1-3Galb1-4GlcNAcb1-3Galb1-4Glc-AEAB	Lacto-N-neooctaose / LNnO	27	2	8
18	029_108981_M-Ca-30_data_IgG	Galb1-4GlcNAcb1-3Galb1-4GlcNAcb1-3Galb1-4GlcNAcb1-3Galb1-4Glc-AEAB	Lacto-N-neooctaose / LNnO	13	2	17
18	030_120403_M-Ca-30_data_IgG	Galb1-4GlcNAcb1-3Galb1-4GlcNAcb1-3Galb1-4GlcNAcb1-3Galb1-4Glc-AEAB	Lacto-N-neooctaose / LNnO	21	8	37
18	031_129226_M-Ca-30_data_IgG	Galb1-4GlcNAcb1-3Galb1-4GlcNAcb1-3Galb1-4GlcNAcb1-3Galb1-4Glc-AEAB	Lacto-N-neooctaose / LNnO	36	4	12
18	032_136205_M-Ca-30_data_IgG	Galb1-4GlcNAcb1-3Galb1-4GlcNAcb1-3Galb1-4GlcNAcb1-3Galb1-4Glc-AEAB	Lacto-N-neooctaose / LNnO	132	17	13
18	033_206690_M-Ca-30_data_IgG	Galb1-4GlcNAcb1-3Galb1-4GlcNAcb1-3Galb1-4GlcNAcb1-3Galb1-4Glc-AEAB	Lacto-N-neooctaose / LNnO	23	0	0
18	034_107889_M-AA-30_data_IgG	Galb1-4GlcNAcb1-3Galb1-4GlcNAcb1-3Galb1-4GlcNAcb1-3Galb1-4Glc-AEAB	Lacto-N-neooctaose / LNnO	9	11	120
18	035_113856_M-AA-30_data_IgG	Galb1-4GlcNAcb1-3Galb1-4GlcNAcb1-3Galb1-4GlcNAcb1-3Galb1-4Glc-AEAB	Lacto-N-neooctaose / LNnO	25	2	7
18	036_114524_M-AA-30_data_IgG	Galb1-4GlcNAcb1-3Galb1-4GlcNAcb1-3Galb1-4GlcNAcb1-3Galb1-4Glc-AEAB	Lacto-N-neooctaose / LNnO	25	4	16
18	037_145724_M-AA-30_data_IgG	Galb1-4GlcNAcb1-3Galb1-4GlcNAcb1-3Galb1-4GlcNAcb1-3Galb1-4Glc-AEAB	Lacto-N-neooctaose / LNnO	44	9	21
18	038_184452_M-AA-30_data_IgG	Galb1-4GlcNAcb1-3Galb1-4GlcNAcb1-3Galb1-4GlcNAcb1-3Galb1-4Glc-AEAB	Lacto-N-neooctaose / LNnO	5	3	52
18	039_701197_M-Hi-30_data_IgG	Galb1-4GlcNAcb1-3Galb1-4GlcNAcb1-3Galb1-4GlcNAcb1-3Galb1-4Glc-AEAB	Lacto-N-neooctaose / LNnO	9	1	15
18	040_110994_F-Ca-40_data_IgG	Galb1-4GlcNAcb1-3Galb1-4GlcNAcb1-3Galb1-4GlcNAcb1-3Galb1-4Glc-AEAB	Lacto-N-neooctaose / LNnO	22	2	10
18	041_224057_F-Ca-40_data_IgG	Galb1-4GlcNAcb1-3Galb1-4GlcNAcb1-3Galb1-4GlcNAcb1-3Galb1-4Glc-AEAB	Lacto-N-neooctaose / LNnO	25	2	8
18	042_229382_F-Ca-40_data_IgG	Galb1-4GlcNAcb1-3Galb1-4GlcNAcb1-3Galb1-4GlcNAcb1-3Galb1-4Glc-AEAB	Lacto-N-neooctaose / LNnO	30	1	3
18	043_234123_F-Ca-40_data_IgG	Galb1-4GlcNAcb1-3Galb1-4GlcNAcb1-3Galb1-4GlcNAcb1-3Galb1-4Glc-AEAB	Lacto-N-neooctaose / LNnO	23	5	23
18	044_251073_F-Ca-40_data_IgG	Galb1-4GlcNAcb1-3Galb1-4GlcNAcb1-3Galb1-4GlcNAcb1-3Galb1-4Glc-AEAB	Lacto-N-neooctaose / LNnO	27	3	9
18	045_125290_F-AA-40_data_IgG	Galb1-4GlcNAcb1-3Galb1-4GlcNAcb1-3Galb1-4GlcNAcb1-3Galb1-4Glc-AEAB	Lacto-N-neooctaose / LNnO	29	3	11
18	046_128522_F-AA-40_data_IgG	Galb1-4GlcNAcb1-3Galb1-4GlcNAcb1-3Galb1-4GlcNAcb1-3Galb1-4Glc-AEAB	Lacto-N-neooctaose / LNnO	-56	9	-15
18	047_151881_F-AA-40_data_IgG	Galb1-4GlcNAcb1-3Galb1-4GlcNAcb1-3Galb1-4GlcNAcb1-3Galb1-4Glc-AEAB	Lacto-N-neooctaose / LNnO	30	3	11
18	048_169778_F-AA-40_data_IgG	Galb1-4GlcNAcb1-3Galb1-4GlcNAcb1-3Galb1-4GlcNAcb1-3Galb1-4Glc-AEAB	Lacto-N-neooctaose / LNnO	22	3	12
18	049_172100_F-AA-40_data_IgG	Galb1-4GlcNAcb1-3Galb1-4GlcNAcb1-3Galb1-4GlcNAcb1-3Galb1-4Glc-AEAB	Lacto-N-neooctaose / LNnO	18	10	59
18	050_101013_M-Ca-40_data_IgG	Galb1-4GlcNAcb1-3Galb1-4GlcNAcb1-3Galb1-4GlcNAcb1-3Galb1-4Glc-AEAB	Lacto-N-neooctaose / LNnO	51	3	5
18	051_103797_M-Ca-40_data_IgG	Galb1-4GlcNAcb1-3Galb1-4GlcNAcb1-3Galb1-4GlcNAcb1-3Galb1-4Glc-AEAB	Lacto-N-neooctaose / LNnO	35	6	17
18	052_105457_M-Ca-40_data_IgG	Galb1-4GlcNAcb1-3Galb1-4GlcNAcb1-3Galb1-4GlcNAcb1-3Galb1-4Glc-AEAB	Lacto-N-neooctaose / LNnO	90	2	2
18	053_106322_M-Ca-40_data_IgG	Galb1-4GlcNAcb1-3Galb1-4GlcNAcb1-3Galb1-4GlcNAcb1-3Galb1-4Glc-AEAB	Lacto-N-neooctaose / LNnO	32	7	22
18	054_111805_M-AA-40_data_IgG	Galb1-4GlcNAcb1-3Galb1-4GlcNAcb1-3Galb1-4GlcNAcb1-3Galb1-4Glc-AEAB	Lacto-N-neooctaose / LNnO	43	3	7
18	055_132848_M-AA-40_data_IgG	Galb1-4GlcNAcb1-3Galb1-4GlcNAcb1-3Galb1-4GlcNAcb1-3Galb1-4Glc-AEAB	Lacto-N-neooctaose / LNnO	49	4	9
18	056_143455_M-AA-40_data_IgG	Galb1-4GlcNAcb1-3Galb1-4GlcNAcb1-3Galb1-4GlcNAcb1-3Galb1-4Glc-AEAB	Lacto-N-neooctaose / LNnO	16	3	18
18	057_143730_M-AA-40_data_IgG	Galb1-4GlcNAcb1-3Galb1-4GlcNAcb1-3Galb1-4GlcNAcb1-3Galb1-4Glc-AEAB	Lacto-N-neooctaose / LNnO	134	19	14
18	058_145901_M-AA-40_data_IgG	Galb1-4GlcNAcb1-3Galb1-4GlcNAcb1-3Galb1-4GlcNAcb1-3Galb1-4Glc-AEAB	Lacto-N-neooctaose / LNnO	1654	248	15
18	059_293340_M-Hi-40_data_IgG	Galb1-4GlcNAcb1-3Galb1-4GlcNAcb1-3Galb1-4GlcNAcb1-3Galb1-4Glc-AEAB	Lacto-N-neooctaose / LNnO	81	12	15
18	060_886844_M-Hi-40_data_IgG	Galb1-4GlcNAcb1-3Galb1-4GlcNAcb1-3Galb1-4GlcNAcb1-3Galb1-4Glc-AEAB	Lacto-N-neooctaose / LNnO	47	5	11
18	061_916034_M-Hi-40_data_IgG	Galb1-4GlcNAcb1-3Galb1-4GlcNAcb1-3Galb1-4GlcNAcb1-3Galb1-4Glc-AEAB	Lacto-N-neooctaose / LNnO	40	1	2
18	062_106434_F-Ca-50_data_IgG	Galb1-4GlcNAcb1-3Galb1-4GlcNAcb1-3Galb1-4GlcNAcb1-3Galb1-4Glc-AEAB	Lacto-N-neooctaose / LNnO	11	2	16
18	063_135461_F-Ca-50_data_IgG	Galb1-4GlcNAcb1-3Galb1-4GlcNAcb1-3Galb1-4GlcNAcb1-3Galb1-4Glc-AEAB	Lacto-N-neooctaose / LNnO	70	4	5
18	064_139529_F-Ca-50_data_IgG	Galb1-4GlcNAcb1-3Galb1-4GlcNAcb1-3Galb1-4GlcNAcb1-3Galb1-4Glc-AEAB	Lacto-N-neooctaose / LNnO	40	9	23
18	065_153724_F-Ca-50_data_IgG	Galb1-4GlcNAcb1-3Galb1-4GlcNAcb1-3Galb1-4GlcNAcb1-3Galb1-4Glc-AEAB	Lacto-N-neooctaose / LNnO	-22	2	-10
18	066_159660_F-Ca-50_data_IgG	Galb1-4GlcNAcb1-3Galb1-4GlcNAcb1-3Galb1-4GlcNAcb1-3Galb1-4Glc-AEAB	Lacto-N-neooctaose / LNnO	50	2	3
18	067_113362_F-AA-50_data_IgG	Galb1-4GlcNAcb1-3Galb1-4GlcNAcb1-3Galb1-4GlcNAcb1-3Galb1-4Glc-AEAB	Lacto-N-neooctaose / LNnO	34	9	28
18	068_155102_F-AA-50_data_IgG	Galb1-4GlcNAcb1-3Galb1-4GlcNAcb1-3Galb1-4GlcNAcb1-3Galb1-4Glc-AEAB	Lacto-N-neooctaose / LNnO	142	5	3
18	069_163507_F-AA-50_data_IgG	Galb1-4GlcNAcb1-3Galb1-4GlcNAcb1-3Galb1-4GlcNAcb1-3Galb1-4Glc-AEAB	Lacto-N-neooctaose / LNnO	18	2	12
18	070_164007_F-AA-50_data_IgG	Galb1-4GlcNAcb1-3Galb1-4GlcNAcb1-3Galb1-4GlcNAcb1-3Galb1-4Glc-AEAB	Lacto-N-neooctaose / LNnO	19	4	19
18	071_168814_F-AA-50_data_IgG	Galb1-4GlcNAcb1-3Galb1-4GlcNAcb1-3Galb1-4GlcNAcb1-3Galb1-4Glc-AEAB	Lacto-N-neooctaose / LNnO	40	4	9
18	072_101013_M-Ca-50_data_IgG	Galb1-4GlcNAcb1-3Galb1-4GlcNAcb1-3Galb1-4GlcNAcb1-3Galb1-4Glc-AEAB	Lacto-N-neooctaose / LNnO	61	7	11
18	073_104930_M-Ca-50_data_IgG	Galb1-4GlcNAcb1-3Galb1-4GlcNAcb1-3Galb1-4GlcNAcb1-3Galb1-4Glc-AEAB	Lacto-N-neooctaose / LNnO	66	11	17
18	074_112287_M-Ca-50_data_IgG	Galb1-4GlcNAcb1-3Galb1-4GlcNAcb1-3Galb1-4GlcNAcb1-3Galb1-4Glc-AEAB	Lacto-N-neooctaose / LNnO	1011	114	11
18	075_112465_M-Ca-50_data_IgG	Galb1-4GlcNAcb1-3Galb1-4GlcNAcb1-3Galb1-4GlcNAcb1-3Galb1-4Glc-AEAB	Lacto-N-neooctaose / LNnO	43	11	26
18	076_113543_M-Ca-50_data_IgG	Galb1-4GlcNAcb1-3Galb1-4GlcNAcb1-3Galb1-4GlcNAcb1-3Galb1-4Glc-AEAB	Lacto-N-neooctaose / LNnO	11	5	49
18	077_105574_M-AA-50_data_IgG	Galb1-4GlcNAcb1-3Galb1-4GlcNAcb1-3Galb1-4GlcNAcb1-3Galb1-4Glc-AEAB	Lacto-N-neooctaose / LNnO	34	5	14
18	078_106085_M-AA-50_data_IgG	Galb1-4GlcNAcb1-3Galb1-4GlcNAcb1-3Galb1-4GlcNAcb1-3Galb1-4Glc-AEAB	Lacto-N-neooctaose / LNnO	23	4	17
18	079_106349_M-AA-50_data_IgG	Galb1-4GlcNAcb1-3Galb1-4GlcNAcb1-3Galb1-4GlcNAcb1-3Galb1-4Glc-AEAB	Lacto-N-neooctaose / LNnO	49	4	7
18	080_121882_M-AA-50_data_IgG	Galb1-4GlcNAcb1-3Galb1-4GlcNAcb1-3Galb1-4GlcNAcb1-3Galb1-4Glc-AEAB	Lacto-N-neooctaose / LNnO	103	120	117
18	081_128897_M-AA-50_data_IgG	Galb1-4GlcNAcb1-3Galb1-4GlcNAcb1-3Galb1-4GlcNAcb1-3Galb1-4Glc-AEAB	Lacto-N-neooctaose / LNnO	43	9	21
18	082_524541_M-Hi-50_data_IgG	Galb1-4GlcNAcb1-3Galb1-4GlcNAcb1-3Galb1-4GlcNAcb1-3Galb1-4Glc-AEAB	Lacto-N-neooctaose / LNnO	25	2	8
18	083_635484_M-Hi-50_data_IgG	Galb1-4GlcNAcb1-3Galb1-4GlcNAcb1-3Galb1-4GlcNAcb1-3Galb1-4Glc-AEAB	Lacto-N-neooctaose / LNnO	22	4	17
18	084_845968_M-Hi-50_data_IgG	Galb1-4GlcNAcb1-3Galb1-4GlcNAcb1-3Galb1-4GlcNAcb1-3Galb1-4Glc-AEAB	Lacto-N-neooctaose / LNnO	2	4	160
18	085_978010_M-Hi-50_data_IgG	Galb1-4GlcNAcb1-3Galb1-4GlcNAcb1-3Galb1-4GlcNAcb1-3Galb1-4Glc-AEAB	Lacto-N-neooctaose / LNnO	-50	28	-56
18	086_142831_F-Ca-60_data_IgG	Galb1-4GlcNAcb1-3Galb1-4GlcNAcb1-3Galb1-4GlcNAcb1-3Galb1-4Glc-AEAB	Lacto-N-neooctaose / LNnO	21	6	30
18	087_159592_F-Ca-60_data_IgG	Galb1-4GlcNAcb1-3Galb1-4GlcNAcb1-3Galb1-4GlcNAcb1-3Galb1-4Glc-AEAB	Lacto-N-neooctaose / LNnO	267	13	5
18	088_160961_F-Ca-60_data_IgG	Galb1-4GlcNAcb1-3Galb1-4GlcNAcb1-3Galb1-4GlcNAcb1-3Galb1-4Glc-AEAB	Lacto-N-neooctaose / LNnO	61	6	9
18	089_161270_F-Ca-60_data_IgG	Galb1-4GlcNAcb1-3Galb1-4GlcNAcb1-3Galb1-4GlcNAcb1-3Galb1-4Glc-AEAB	Lacto-N-neooctaose / LNnO	29	5	17
18	090_190487_F-Ca-60_data_IgG	Galb1-4GlcNAcb1-3Galb1-4GlcNAcb1-3Galb1-4GlcNAcb1-3Galb1-4Glc-AEAB	Lacto-N-neooctaose / LNnO	18	3	19
18	091_150985_F-AA-60_data_IgG	Galb1-4GlcNAcb1-3Galb1-4GlcNAcb1-3Galb1-4GlcNAcb1-3Galb1-4Glc-AEAB	Lacto-N-neooctaose / LNnO	80	5	7
18	092_164007_F-AA-60_data_IgG	Galb1-4GlcNAcb1-3Galb1-4GlcNAcb1-3Galb1-4GlcNAcb1-3Galb1-4Glc-AEAB	Lacto-N-neooctaose / LNnO	18	1	5
18	093_171352_F-AA-60_data_IgG	Galb1-4GlcNAcb1-3Galb1-4GlcNAcb1-3Galb1-4GlcNAcb1-3Galb1-4Glc-AEAB	Lacto-N-neooctaose / LNnO	31	4	11
18	094_184388_F-AA-60_data_IgG	Galb1-4GlcNAcb1-3Galb1-4GlcNAcb1-3Galb1-4GlcNAcb1-3Galb1-4Glc-AEAB	Lacto-N-neooctaose / LNnO	103	8	7
18	095_195794_F-AA-60_data_IgG	Galb1-4GlcNAcb1-3Galb1-4GlcNAcb1-3Galb1-4GlcNAcb1-3Galb1-4Glc-AEAB	Lacto-N-neooctaose / LNnO	26	4	15
18	096_107747_M-Ca-60_data_IgG	Galb1-4GlcNAcb1-3Galb1-4GlcNAcb1-3Galb1-4GlcNAcb1-3Galb1-4Glc-AEAB	Lacto-N-neooctaose / LNnO	690	96	14
18	097_112465_M-Ca-60_data_IgG	Galb1-4GlcNAcb1-3Galb1-4GlcNAcb1-3Galb1-4GlcNAcb1-3Galb1-4Glc-AEAB	Lacto-N-neooctaose / LNnO	40	4	9
18	098_121661_M-Ca-60_data_IgG	Galb1-4GlcNAcb1-3Galb1-4GlcNAcb1-3Galb1-4GlcNAcb1-3Galb1-4Glc-AEAB	Lacto-N-neooctaose / LNnO	-1	1	-128
18	099_128019_M-Ca-60_data_IgG	Galb1-4GlcNAcb1-3Galb1-4GlcNAcb1-3Galb1-4GlcNAcb1-3Galb1-4Glc-AEAB	Lacto-N-neooctaose / LNnO	18	3	16
18	100_137130_M-Ca-60_data_IgG	Galb1-4GlcNAcb1-3Galb1-4GlcNAcb1-3Galb1-4GlcNAcb1-3Galb1-4Glc-AEAB	Lacto-N-neooctaose / LNnO	22	2	8
18	101_104091_M-AA-60_data_IgG	Galb1-4GlcNAcb1-3Galb1-4GlcNAcb1-3Galb1-4GlcNAcb1-3Galb1-4Glc-AEAB	Lacto-N-neooctaose / LNnO	-124	6	-5
18	102_106085b_M-AA-60_data_IgG	Galb1-4GlcNAcb1-3Galb1-4GlcNAcb1-3Galb1-4GlcNAcb1-3Galb1-4Glc-AEAB	Lacto-N-neooctaose / LNnO	21	4	17
18	103_141251_M-AA-60_data_IgG	Galb1-4GlcNAcb1-3Galb1-4GlcNAcb1-3Galb1-4GlcNAcb1-3Galb1-4Glc-AEAB	Lacto-N-neooctaose / LNnO	61	16	26
18	104_156318_M-AA-60_data_IgG	Galb1-4GlcNAcb1-3Galb1-4GlcNAcb1-3Galb1-4GlcNAcb1-3Galb1-4Glc-AEAB	Lacto-N-neooctaose / LNnO	9	10	123
18	105_170975_M-AA-60_data_IgG	Galb1-4GlcNAcb1-3Galb1-4GlcNAcb1-3Galb1-4GlcNAcb1-3Galb1-4Glc-AEAB	Lacto-N-neooctaose / LNnO	746	65	9
19	001_109486_F-Ca-20_data_IgG	Galb1-3GlcNAcb1-3Gala1-4Galb1-4Glc-AEAB	Globopentaose analogue type 1 / Gb5 analogue type 1	2318	777	34
19	002_123656_F-Ca-20_data_IgG	Galb1-3GlcNAcb1-3Gala1-4Galb1-4Glc-AEAB	Globopentaose analogue type 1 / Gb5 analogue type 1	1068	415	39
19	003_136379_F-Ca-20_data_IgG	Galb1-3GlcNAcb1-3Gala1-4Galb1-4Glc-AEAB	Globopentaose analogue type 1 / Gb5 analogue type 1	1566	279	18
19	004_158678_F-Ca-20_data_IgG	Galb1-3GlcNAcb1-3Gala1-4Galb1-4Glc-AEAB	Globopentaose analogue type 1 / Gb5 analogue type 1	319	98	31
19	005_169594_F-Ca-20_data_IgG	Galb1-3GlcNAcb1-3Gala1-4Galb1-4Glc-AEAB	Globopentaose analogue type 1 / Gb5 analogue type 1	4817	1051	22
19	006_502042_F-AA-20_data_IgG	Galb1-3GlcNAcb1-3Gala1-4Galb1-4Glc-AEAB	Globopentaose analogue type 1 / Gb5 analogue type 1	1213	474	39
19	007_689553_F-AA-20_data_IgG	Galb1-3GlcNAcb1-3Gala1-4Galb1-4Glc-AEAB	Globopentaose analogue type 1 / Gb5 analogue type 1	179	68	38
19	008_904155_F-AA-20_data_IgG	Galb1-3GlcNAcb1-3Gala1-4Galb1-4Glc-AEAB	Globopentaose analogue type 1 / Gb5 analogue type 1	194	42	22
19	009_957723_F-AA-20_data_IgG	Galb1-3GlcNAcb1-3Gala1-4Galb1-4Glc-AEAB	Globopentaose analogue type 1 / Gb5 analogue type 1	37967	1038	3
19	010_100990_M-Ca-20_data_IgG	Galb1-3GlcNAcb1-3Gala1-4Galb1-4Glc-AEAB	Globopentaose analogue type 1 / Gb5 analogue type 1	39305	1389	4
19	011_222790_M-Ca-20_data_IgG	Galb1-3GlcNAcb1-3Gala1-4Galb1-4Glc-AEAB	Globopentaose analogue type 1 / Gb5 analogue type 1	106	129	122
19	012_280654_M-Ca-20_data_IgG	Galb1-3GlcNAcb1-3Gala1-4Galb1-4Glc-AEAB	Globopentaose analogue type 1 / Gb5 analogue type 1	902	213	24
19	013_339477_M-Ca-20_data_IgG	Galb1-3GlcNAcb1-3Gala1-4Galb1-4Glc-AEAB	Globopentaose analogue type 1 / Gb5 analogue type 1	2873	1653	58
19	014_361480_M-Ca-20_data_IgG	Galb1-3GlcNAcb1-3Gala1-4Galb1-4Glc-AEAB	Globopentaose analogue type 1 / Gb5 analogue type 1	281	139	49
19	015_445782_M-AA-20_data_IgG	Galb1-3GlcNAcb1-3Gala1-4Galb1-4Glc-AEAB	Globopentaose analogue type 1 / Gb5 analogue type 1	408	373	92
19	016_709491_M-AA-20_data_IgG	Galb1-3GlcNAcb1-3Gala1-4Galb1-4Glc-AEAB	Globopentaose analogue type 1 / Gb5 analogue type 1	1425	833	58
19	017_731604_M-AA-20_data_IgG	Galb1-3GlcNAcb1-3Gala1-4Galb1-4Glc-AEAB	Globopentaose analogue type 1 / Gb5 analogue type 1	351	237	68
19	018_2800654b_M-Hi-20_data_IgG	Galb1-3GlcNAcb1-3Gala1-4Galb1-4Glc-AEAB	Globopentaose analogue type 1 / Gb5 analogue type 1	1049	113	11
19	019_136379b_F-Ca-30_data_IgG	Galb1-3GlcNAcb1-3Gala1-4Galb1-4Glc-AEAB	Globopentaose analogue type 1 / Gb5 analogue type 1	2269	762	34
19	020_160651_F-Ca-30_data_IgG	Galb1-3GlcNAcb1-3Gala1-4Galb1-4Glc-AEAB	Globopentaose analogue type 1 / Gb5 analogue type 1	1348	160	12
19	021_161228_F-Ca-30_data_IgG	Galb1-3GlcNAcb1-3Gala1-4Galb1-4Glc-AEAB	Globopentaose analogue type 1 / Gb5 analogue type 1	589	104	18
19	022_164647_F-Ca-30_data_IgG	Galb1-3GlcNAcb1-3Gala1-4Galb1-4Glc-AEAB	Globopentaose analogue type 1 / Gb5 analogue type 1	7641	2264	30
19	023_194396_F-Ca-30_data_IgG	Galb1-3GlcNAcb1-3Gala1-4Galb1-4Glc-AEAB	Globopentaose analogue type 1 / Gb5 analogue type 1	402	183	46
19	024_100681_F-AA-30_data_IgG	Galb1-3GlcNAcb1-3Gala1-4Galb1-4Glc-AEAB	Globopentaose analogue type 1 / Gb5 analogue type 1	7477	1593	21
19	025_105386_F-AA-30_data_IgG	Galb1-3GlcNAcb1-3Gala1-4Galb1-4Glc-AEAB	Globopentaose analogue type 1 / Gb5 analogue type 1	216	228	105
19	026_128522_F-AA-30_data_IgG	Galb1-3GlcNAcb1-3Gala1-4Galb1-4Glc-AEAB	Globopentaose analogue type 1 / Gb5 analogue type 1	564	437	78
19	027_161178_F-AA-30_data_IgG	Galb1-3GlcNAcb1-3Gala1-4Galb1-4Glc-AEAB	Globopentaose analogue type 1 / Gb5 analogue type 1	322	149	46
19	028_211578_F-AA-30_data_IgG	Galb1-3GlcNAcb1-3Gala1-4Galb1-4Glc-AEAB	Globopentaose analogue type 1 / Gb5 analogue type 1	761	100	13
19	029_108981_M-Ca-30_data_IgG	Galb1-3GlcNAcb1-3Gala1-4Galb1-4Glc-AEAB	Globopentaose analogue type 1 / Gb5 analogue type 1	771	52	7
19	030_120403_M-Ca-30_data_IgG	Galb1-3GlcNAcb1-3Gala1-4Galb1-4Glc-AEAB	Globopentaose analogue type 1 / Gb5 analogue type 1	2682	784	29
19	031_129226_M-Ca-30_data_IgG	Galb1-3GlcNAcb1-3Gala1-4Galb1-4Glc-AEAB	Globopentaose analogue type 1 / Gb5 analogue type 1	2062	617	30
19	032_136205_M-Ca-30_data_IgG	Galb1-3GlcNAcb1-3Gala1-4Galb1-4Glc-AEAB	Globopentaose analogue type 1 / Gb5 analogue type 1	1474	134	9
19	033_206690_M-Ca-30_data_IgG	Galb1-3GlcNAcb1-3Gala1-4Galb1-4Glc-AEAB	Globopentaose analogue type 1 / Gb5 analogue type 1	378	24	6
19	034_107889_M-AA-30_data_IgG	Galb1-3GlcNAcb1-3Gala1-4Galb1-4Glc-AEAB	Globopentaose analogue type 1 / Gb5 analogue type 1	87	66	77
19	035_113856_M-AA-30_data_IgG	Galb1-3GlcNAcb1-3Gala1-4Galb1-4Glc-AEAB	Globopentaose analogue type 1 / Gb5 analogue type 1	80	39	48
19	036_114524_M-AA-30_data_IgG	Galb1-3GlcNAcb1-3Gala1-4Galb1-4Glc-AEAB	Globopentaose analogue type 1 / Gb5 analogue type 1	230	41	18
19	037_145724_M-AA-30_data_IgG	Galb1-3GlcNAcb1-3Gala1-4Galb1-4Glc-AEAB	Globopentaose analogue type 1 / Gb5 analogue type 1	324	51	16
19	038_184452_M-AA-30_data_IgG	Galb1-3GlcNAcb1-3Gala1-4Galb1-4Glc-AEAB	Globopentaose analogue type 1 / Gb5 analogue type 1	63	23	37
19	039_701197_M-Hi-30_data_IgG	Galb1-3GlcNAcb1-3Gala1-4Galb1-4Glc-AEAB	Globopentaose analogue type 1 / Gb5 analogue type 1	220	71	32
19	040_110994_F-Ca-40_data_IgG	Galb1-3GlcNAcb1-3Gala1-4Galb1-4Glc-AEAB	Globopentaose analogue type 1 / Gb5 analogue type 1	63	46	73
19	041_224057_F-Ca-40_data_IgG	Galb1-3GlcNAcb1-3Gala1-4Galb1-4Glc-AEAB	Globopentaose analogue type 1 / Gb5 analogue type 1	75	24	32
19	042_229382_F-Ca-40_data_IgG	Galb1-3GlcNAcb1-3Gala1-4Galb1-4Glc-AEAB	Globopentaose analogue type 1 / Gb5 analogue type 1	330	27	8
19	043_234123_F-Ca-40_data_IgG	Galb1-3GlcNAcb1-3Gala1-4Galb1-4Glc-AEAB	Globopentaose analogue type 1 / Gb5 analogue type 1	325	66	20
19	044_251073_F-Ca-40_data_IgG	Galb1-3GlcNAcb1-3Gala1-4Galb1-4Glc-AEAB	Globopentaose analogue type 1 / Gb5 analogue type 1	1753	37	2
19	045_125290_F-AA-40_data_IgG	Galb1-3GlcNAcb1-3Gala1-4Galb1-4Glc-AEAB	Globopentaose analogue type 1 / Gb5 analogue type 1	239	32	13
19	046_128522_F-AA-40_data_IgG	Galb1-3GlcNAcb1-3Gala1-4Galb1-4Glc-AEAB	Globopentaose analogue type 1 / Gb5 analogue type 1	187	15	8
19	047_151881_F-AA-40_data_IgG	Galb1-3GlcNAcb1-3Gala1-4Galb1-4Glc-AEAB	Globopentaose analogue type 1 / Gb5 analogue type 1	158	49	31
19	048_169778_F-AA-40_data_IgG	Galb1-3GlcNAcb1-3Gala1-4Galb1-4Glc-AEAB	Globopentaose analogue type 1 / Gb5 analogue type 1	218	53	24
19	049_172100_F-AA-40_data_IgG	Galb1-3GlcNAcb1-3Gala1-4Galb1-4Glc-AEAB	Globopentaose analogue type 1 / Gb5 analogue type 1	19	16	89
19	050_101013_M-Ca-40_data_IgG	Galb1-3GlcNAcb1-3Gala1-4Galb1-4Glc-AEAB	Globopentaose analogue type 1 / Gb5 analogue type 1	160	13	8
19	051_103797_M-Ca-40_data_IgG	Galb1-3GlcNAcb1-3Gala1-4Galb1-4Glc-AEAB	Globopentaose analogue type 1 / Gb5 analogue type 1	8671	930	11
19	052_105457_M-Ca-40_data_IgG	Galb1-3GlcNAcb1-3Gala1-4Galb1-4Glc-AEAB	Globopentaose analogue type 1 / Gb5 analogue type 1	39	17	43
19	053_106322_M-Ca-40_data_IgG	Galb1-3GlcNAcb1-3Gala1-4Galb1-4Glc-AEAB	Globopentaose analogue type 1 / Gb5 analogue type 1	206	33	16
19	054_111805_M-AA-40_data_IgG	Galb1-3GlcNAcb1-3Gala1-4Galb1-4Glc-AEAB	Globopentaose analogue type 1 / Gb5 analogue type 1	146	43	30
19	055_132848_M-AA-40_data_IgG	Galb1-3GlcNAcb1-3Gala1-4Galb1-4Glc-AEAB	Globopentaose analogue type 1 / Gb5 analogue type 1	1333	268	20
19	056_143455_M-AA-40_data_IgG	Galb1-3GlcNAcb1-3Gala1-4Galb1-4Glc-AEAB	Globopentaose analogue type 1 / Gb5 analogue type 1	81	31	38
19	057_143730_M-AA-40_data_IgG	Galb1-3GlcNAcb1-3Gala1-4Galb1-4Glc-AEAB	Globopentaose analogue type 1 / Gb5 analogue type 1	698	219	31
19	058_145901_M-AA-40_data_IgG	Galb1-3GlcNAcb1-3Gala1-4Galb1-4Glc-AEAB	Globopentaose analogue type 1 / Gb5 analogue type 1	300	114	38
19	059_293340_M-Hi-40_data_IgG	Galb1-3GlcNAcb1-3Gala1-4Galb1-4Glc-AEAB	Globopentaose analogue type 1 / Gb5 analogue type 1	6929	2413	35
19	060_886844_M-Hi-40_data_IgG	Galb1-3GlcNAcb1-3Gala1-4Galb1-4Glc-AEAB	Globopentaose analogue type 1 / Gb5 analogue type 1	4735	1471	31
19	061_916034_M-Hi-40_data_IgG	Galb1-3GlcNAcb1-3Gala1-4Galb1-4Glc-AEAB	Globopentaose analogue type 1 / Gb5 analogue type 1	479	82	17
19	062_106434_F-Ca-50_data_IgG	Galb1-3GlcNAcb1-3Gala1-4Galb1-4Glc-AEAB	Globopentaose analogue type 1 / Gb5 analogue type 1	680	309	45
19	063_135461_F-Ca-50_data_IgG	Galb1-3GlcNAcb1-3Gala1-4Galb1-4Glc-AEAB	Globopentaose analogue type 1 / Gb5 analogue type 1	15037	4583	30
19	064_139529_F-Ca-50_data_IgG	Galb1-3GlcNAcb1-3Gala1-4Galb1-4Glc-AEAB	Globopentaose analogue type 1 / Gb5 analogue type 1	2356	239	10
19	065_153724_F-Ca-50_data_IgG	Galb1-3GlcNAcb1-3Gala1-4Galb1-4Glc-AEAB	Globopentaose analogue type 1 / Gb5 analogue type 1	2263	1042	46
19	066_159660_F-Ca-50_data_IgG	Galb1-3GlcNAcb1-3Gala1-4Galb1-4Glc-AEAB	Globopentaose analogue type 1 / Gb5 analogue type 1	1084	122	11
19	067_113362_F-AA-50_data_IgG	Galb1-3GlcNAcb1-3Gala1-4Galb1-4Glc-AEAB	Globopentaose analogue type 1 / Gb5 analogue type 1	52	11	20
19	068_155102_F-AA-50_data_IgG	Galb1-3GlcNAcb1-3Gala1-4Galb1-4Glc-AEAB	Globopentaose analogue type 1 / Gb5 analogue type 1	241	68	28
19	069_163507_F-AA-50_data_IgG	Galb1-3GlcNAcb1-3Gala1-4Galb1-4Glc-AEAB	Globopentaose analogue type 1 / Gb5 analogue type 1	257	12	5
19	070_164007_F-AA-50_data_IgG	Galb1-3GlcNAcb1-3Gala1-4Galb1-4Glc-AEAB	Globopentaose analogue type 1 / Gb5 analogue type 1	24	9	36
19	071_168814_F-AA-50_data_IgG	Galb1-3GlcNAcb1-3Gala1-4Galb1-4Glc-AEAB	Globopentaose analogue type 1 / Gb5 analogue type 1	286	21	7
19	072_101013_M-Ca-50_data_IgG	Galb1-3GlcNAcb1-3Gala1-4Galb1-4Glc-AEAB	Globopentaose analogue type 1 / Gb5 analogue type 1	276	98	35
19	073_104930_M-Ca-50_data_IgG	Galb1-3GlcNAcb1-3Gala1-4Galb1-4Glc-AEAB	Globopentaose analogue type 1 / Gb5 analogue type 1	18888	418	2
19	074_112287_M-Ca-50_data_IgG	Galb1-3GlcNAcb1-3Gala1-4Galb1-4Glc-AEAB	Globopentaose analogue type 1 / Gb5 analogue type 1	2745	548	20
19	075_112465_M-Ca-50_data_IgG	Galb1-3GlcNAcb1-3Gala1-4Galb1-4Glc-AEAB	Globopentaose analogue type 1 / Gb5 analogue type 1	113	13	12
19	076_113543_M-Ca-50_data_IgG	Galb1-3GlcNAcb1-3Gala1-4Galb1-4Glc-AEAB	Globopentaose analogue type 1 / Gb5 analogue type 1	1172	1313	112
19	077_105574_M-AA-50_data_IgG	Galb1-3GlcNAcb1-3Gala1-4Galb1-4Glc-AEAB	Globopentaose analogue type 1 / Gb5 analogue type 1	293	31	10
19	078_106085_M-AA-50_data_IgG	Galb1-3GlcNAcb1-3Gala1-4Galb1-4Glc-AEAB	Globopentaose analogue type 1 / Gb5 analogue type 1	822	53	6
19	079_106349_M-AA-50_data_IgG	Galb1-3GlcNAcb1-3Gala1-4Galb1-4Glc-AEAB	Globopentaose analogue type 1 / Gb5 analogue type 1	211	8	4
19	080_121882_M-AA-50_data_IgG	Galb1-3GlcNAcb1-3Gala1-4Galb1-4Glc-AEAB	Globopentaose analogue type 1 / Gb5 analogue type 1	51	17	34
19	081_128897_M-AA-50_data_IgG	Galb1-3GlcNAcb1-3Gala1-4Galb1-4Glc-AEAB	Globopentaose analogue type 1 / Gb5 analogue type 1	89	27	31
19	082_524541_M-Hi-50_data_IgG	Galb1-3GlcNAcb1-3Gala1-4Galb1-4Glc-AEAB	Globopentaose analogue type 1 / Gb5 analogue type 1	912	34	4
19	083_635484_M-Hi-50_data_IgG	Galb1-3GlcNAcb1-3Gala1-4Galb1-4Glc-AEAB	Globopentaose analogue type 1 / Gb5 analogue type 1	3281	860	26
19	084_845968_M-Hi-50_data_IgG	Galb1-3GlcNAcb1-3Gala1-4Galb1-4Glc-AEAB	Globopentaose analogue type 1 / Gb5 analogue type 1	48	32	68
19	085_978010_M-Hi-50_data_IgG	Galb1-3GlcNAcb1-3Gala1-4Galb1-4Glc-AEAB	Globopentaose analogue type 1 / Gb5 analogue type 1	6903	2288	33
19	086_142831_F-Ca-60_data_IgG	Galb1-3GlcNAcb1-3Gala1-4Galb1-4Glc-AEAB	Globopentaose analogue type 1 / Gb5 analogue type 1	99	20	20
19	087_159592_F-Ca-60_data_IgG	Galb1-3GlcNAcb1-3Gala1-4Galb1-4Glc-AEAB	Globopentaose analogue type 1 / Gb5 analogue type 1	618	30	5
19	088_160961_F-Ca-60_data_IgG	Galb1-3GlcNAcb1-3Gala1-4Galb1-4Glc-AEAB	Globopentaose analogue type 1 / Gb5 analogue type 1	55	29	53
19	089_161270_F-Ca-60_data_IgG	Galb1-3GlcNAcb1-3Gala1-4Galb1-4Glc-AEAB	Globopentaose analogue type 1 / Gb5 analogue type 1	209	102	49
19	090_190487_F-Ca-60_data_IgG	Galb1-3GlcNAcb1-3Gala1-4Galb1-4Glc-AEAB	Globopentaose analogue type 1 / Gb5 analogue type 1	53	18	33
19	091_150985_F-AA-60_data_IgG	Galb1-3GlcNAcb1-3Gala1-4Galb1-4Glc-AEAB	Globopentaose analogue type 1 / Gb5 analogue type 1	59	12	20
19	092_164007_F-AA-60_data_IgG	Galb1-3GlcNAcb1-3Gala1-4Galb1-4Glc-AEAB	Globopentaose analogue type 1 / Gb5 analogue type 1	21	7	35
19	093_171352_F-AA-60_data_IgG	Galb1-3GlcNAcb1-3Gala1-4Galb1-4Glc-AEAB	Globopentaose analogue type 1 / Gb5 analogue type 1	229	46	20
19	094_184388_F-AA-60_data_IgG	Galb1-3GlcNAcb1-3Gala1-4Galb1-4Glc-AEAB	Globopentaose analogue type 1 / Gb5 analogue type 1	129	27	21
19	095_195794_F-AA-60_data_IgG	Galb1-3GlcNAcb1-3Gala1-4Galb1-4Glc-AEAB	Globopentaose analogue type 1 / Gb5 analogue type 1	225	26	12
19	096_107747_M-Ca-60_data_IgG	Galb1-3GlcNAcb1-3Gala1-4Galb1-4Glc-AEAB	Globopentaose analogue type 1 / Gb5 analogue type 1	1560	94	6
19	097_112465_M-Ca-60_data_IgG	Galb1-3GlcNAcb1-3Gala1-4Galb1-4Glc-AEAB	Globopentaose analogue type 1 / Gb5 analogue type 1	109	8	8
19	098_121661_M-Ca-60_data_IgG	Galb1-3GlcNAcb1-3Gala1-4Galb1-4Glc-AEAB	Globopentaose analogue type 1 / Gb5 analogue type 1	119	12	10
19	099_128019_M-Ca-60_data_IgG	Galb1-3GlcNAcb1-3Gala1-4Galb1-4Glc-AEAB	Globopentaose analogue type 1 / Gb5 analogue type 1	63	16	26
19	100_137130_M-Ca-60_data_IgG	Galb1-3GlcNAcb1-3Gala1-4Galb1-4Glc-AEAB	Globopentaose analogue type 1 / Gb5 analogue type 1	822	105	13
19	101_104091_M-AA-60_data_IgG	Galb1-3GlcNAcb1-3Gala1-4Galb1-4Glc-AEAB	Globopentaose analogue type 1 / Gb5 analogue type 1	-19	26	-143
19	102_106085b_M-AA-60_data_IgG	Galb1-3GlcNAcb1-3Gala1-4Galb1-4Glc-AEAB	Globopentaose analogue type 1 / Gb5 analogue type 1	450	115	26
19	103_141251_M-AA-60_data_IgG	Galb1-3GlcNAcb1-3Gala1-4Galb1-4Glc-AEAB	Globopentaose analogue type 1 / Gb5 analogue type 1	192	16	8
19	104_156318_M-AA-60_data_IgG	Galb1-3GlcNAcb1-3Gala1-4Galb1-4Glc-AEAB	Globopentaose analogue type 1 / Gb5 analogue type 1	122	24	19
19	105_170975_M-AA-60_data_IgG	Galb1-3GlcNAcb1-3Gala1-4Galb1-4Glc-AEAB	Globopentaose analogue type 1 / Gb5 analogue type 1	205	59	29
20	001_109486_F-Ca-20_data_IgG	Galb1-4GlcNAcb1-3Gala1-4Galb1-4Glc-AEAB	Globopentaose analogue type 2 / Gb5 analogue type 2	2059	789	38
20	002_123656_F-Ca-20_data_IgG	Galb1-4GlcNAcb1-3Gala1-4Galb1-4Glc-AEAB	Globopentaose analogue type 2 / Gb5 analogue type 2	1613	486	30
20	003_136379_F-Ca-20_data_IgG	Galb1-4GlcNAcb1-3Gala1-4Galb1-4Glc-AEAB	Globopentaose analogue type 2 / Gb5 analogue type 2	1844	185	10
20	004_158678_F-Ca-20_data_IgG	Galb1-4GlcNAcb1-3Gala1-4Galb1-4Glc-AEAB	Globopentaose analogue type 2 / Gb5 analogue type 2	365	106	29
[truncated: 8,396 more rows]

## Sheet: IgM Data
Chart ID	Sample ID	Glycan Sequence	Common Name	RFU	SD	CV		Processed microarray data for binding of IgM from all 105 samples. Samples were diluted 1:50 in TSMBB, and incubated on the array for 1 hr at RT.
1	001_109486_F-Ca-20_data_IgM	Glcb1-4Glcb1-4Glc-AEAB	Cellotriose DP3	588	133	23		After washes, IgM was detected with Alexa Fluor 647-conjugated AffiniPure Goat Anti-Human IgM, Fc-mu fragment specific secondary antibody (Jackson ImmunoResearch).
1	002_123656_F-Ca-20_data_IgM	Glcb1-4Glcb1-4Glc-AEAB	Cellotriose DP3	701	259	37		Data is presented as the average RFU of the 4 replicates, with Standard Deviation (SD) and % Coefficient of Variance (CV).
1	003_136379_F-Ca-20_data_IgM	Glcb1-4Glcb1-4Glc-AEAB	Cellotriose DP3	401	40	10		See the NCFG website for further data analysis.
1	004_158678_F-Ca-20_data_IgM	Glcb1-4Glcb1-4Glc-AEAB	Cellotriose DP3	1252	311	25
1	005_169594_F-Ca-20_data_IgM	Glcb1-4Glcb1-4Glc-AEAB	Cellotriose DP3	1467	350	24
1	006_502042_F-AA-20_data_IgM	Glcb1-4Glcb1-4Glc-AEAB	Cellotriose DP3	957	84	9
1	007_689553_F-AA-20_data_IgM	Glcb1-4Glcb1-4Glc-AEAB	Cellotriose DP3	820	216	26
1	008_904155_F-AA-20_data_IgM	Glcb1-4Glcb1-4Glc-AEAB	Cellotriose DP3	309	43	14
1	009_957723_F-AA-20_data_IgM	Glcb1-4Glcb1-4Glc-AEAB	Cellotriose DP3	4721	256	5
1	010_100990_M-Ca-20_data_IgM	Glcb1-4Glcb1-4Glc-AEAB	Cellotriose DP3	1601	199	12
1	011_222790_M-Ca-20_data_IgM	Glcb1-4Glcb1-4Glc-AEAB	Cellotriose DP3	1180	64	5
1	012_280654_M-Ca-20_data_IgM	Glcb1-4Glcb1-4Glc-AEAB	Cellotriose DP3	4461	347	8
1	013_339477_M-Ca-20_data_IgM	Glcb1-4Glcb1-4Glc-AEAB	Cellotriose DP3	3723	164	4
1	014_361480_M-Ca-20_data_IgM	Glcb1-4Glcb1-4Glc-AEAB	Cellotriose DP3	581	28	5
1	015_445782_M-AA-20_data_IgM	Glcb1-4Glcb1-4Glc-AEAB	Cellotriose DP3	790	31	4
1	016_709491_M-AA-20_data_IgM	Glcb1-4Glcb1-4Glc-AEAB	Cellotriose DP3	2384	146	6
1	017_731604_M-AA-20_data_IgM	Glcb1-4Glcb1-4Glc-AEAB	Cellotriose DP3	163	35	21
1	018_2800654b_M-Hi-20_data_IgM	Glcb1-4Glcb1-4Glc-AEAB	Cellotriose DP3	906	391	43
1	019_136379b_F-Ca-30_data_IgM	Glcb1-4Glcb1-4Glc-AEAB	Cellotriose DP3	252	40	16
1	020_160651_F-Ca-30_data_IgM	Glcb1-4Glcb1-4Glc-AEAB	Cellotriose DP3	76	7	9
1	021_161228_F-Ca-30_data_IgM	Glcb1-4Glcb1-4Glc-AEAB	Cellotriose DP3	1456	382	26
1	022_164647_F-Ca-30_data_IgM	Glcb1-4Glcb1-4Glc-AEAB	Cellotriose DP3	1873	160	9
1	023_194396_F-Ca-30_data_IgM	Glcb1-4Glcb1-4Glc-AEAB	Cellotriose DP3	1873	160	9
1	024_100681_F-AA-30_data_IgM	Glcb1-4Glcb1-4Glc-AEAB	Cellotriose DP3	1525	136	9
1	025_105386_F-AA-30_data_IgM	Glcb1-4Glcb1-4Glc-AEAB	Cellotriose DP3	2327	218	9
1	026_128522_F-AA-30_data_IgM	Glcb1-4Glcb1-4Glc-AEAB	Cellotriose DP3	2314	78	3
1	027_161178_F-AA-30_data_IgM	Glcb1-4Glcb1-4Glc-AEAB	Cellotriose DP3	460	11	2
1	028_211578_F-AA-30_data_IgM	Glcb1-4Glcb1-4Glc-AEAB	Cellotriose DP3	3192	851	27
1	029_108981_M-Ca-30_data_IgM	Glcb1-4Glcb1-4Glc-AEAB	Cellotriose DP3	4196	39	1
1	030_120403_M-Ca-30_data_IgM	Glcb1-4Glcb1-4Glc-AEAB	Cellotriose DP3	4873	110	2
1	031_129226_M-Ca-30_data_IgM	Glcb1-4Glcb1-4Glc-AEAB	Cellotriose DP3	1456	445	31
1	032_136205_M-Ca-30_data_IgM	Glcb1-4Glcb1-4Glc-AEAB	Cellotriose DP3	7017	177	3
1	033_206690_M-Ca-30_data_IgM	Glcb1-4Glcb1-4Glc-AEAB	Cellotriose DP3	2362	627	27
1	034_107889_M-AA-30_data_IgM	Glcb1-4Glcb1-4Glc-AEAB	Cellotriose DP3	3119	349	11
1	035_113856_M-AA-30_data_IgM	Glcb1-4Glcb1-4Glc-AEAB	Cellotriose DP3	944	32	3
1	036_114524_M-AA-30_data_IgM	Glcb1-4Glcb1-4Glc-AEAB	Cellotriose DP3	1202	73	6
1	037_145724_M-AA-30_data_IgM	Glcb1-4Glcb1-4Glc-AEAB	Cellotriose DP3	1648	49	3
1	038_184452_M-AA-30_data_IgM	Glcb1-4Glcb1-4Glc-AEAB	Cellotriose DP3	4028	1387	34
1	039_701197_M-Hi-30_data_IgM	Glcb1-4Glcb1-4Glc-AEAB	Cellotriose DP3	1236	93	8
1	040_110994_F-Ca-40_data_IgM	Glcb1-4Glcb1-4Glc-AEAB	Cellotriose DP3	2898	261	9
1	041_224057_F-Ca-40_data_IgM	Glcb1-4Glcb1-4Glc-AEAB	Cellotriose DP3	3937	107	3
1	042_229382_F-Ca-40_data_IgM	Glcb1-4Glcb1-4Glc-AEAB	Cellotriose DP3	7052	2268	32
1	043_234123_F-Ca-40_data_IgM	Glcb1-4Glcb1-4Glc-AEAB	Cellotriose DP3	537	71	13
1	044_251073_F-Ca-40_data_IgM	Glcb1-4Glcb1-4Glc-AEAB	Cellotriose DP3	4695	456	10
1	045_125290_F-AA-40_data_IgM	Glcb1-4Glcb1-4Glc-AEAB	Cellotriose DP3	5718	123	2
1	046_128522_F-AA-40_data_IgM	Glcb1-4Glcb1-4Glc-AEAB	Cellotriose DP3	3926	1293	33
1	047_151881_F-AA-40_data_IgM	Glcb1-4Glcb1-4Glc-AEAB	Cellotriose DP3	3772	215	6
1	048_169778_F-AA-40_data_IgM	Glcb1-4Glcb1-4Glc-AEAB	Cellotriose DP3	1094	37	3
1	049_172100_F-AA-40_data_IgM	Glcb1-4Glcb1-4Glc-AEAB	Cellotriose DP3	3081	159	5
1	050_101013_M-Ca-40_data_IgM	Glcb1-4Glcb1-4Glc-AEAB	Cellotriose DP3	7385	913	12
1	051_103797_M-Ca-40_data_IgM	Glcb1-4Glcb1-4Glc-AEAB	Cellotriose DP3	2272	512	23
1	052_105457_M-Ca-40_data_IgM	Glcb1-4Glcb1-4Glc-AEAB	Cellotriose DP3	15756	844	5
1	053_106322_M-Ca-40_data_IgM	Glcb1-4Glcb1-4Glc-AEAB	Cellotriose DP3	7148	2073	29
1	054_111805_M-AA-40_data_IgM	Glcb1-4Glcb1-4Glc-AEAB	Cellotriose DP3	2333	571	24
1	055_132848_M-AA-40_data_IgM	Glcb1-4Glcb1-4Glc-AEAB	Cellotriose DP3	3770	87	2
1	056_143455_M-AA-40_data_IgM	Glcb1-4Glcb1-4Glc-AEAB	Cellotriose DP3	1497	78	5
1	057_143730_M-AA-40_data_IgM	Glcb1-4Glcb1-4Glc-AEAB	Cellotriose DP3	1726	224	13
1	058_145901_M-AA-40_data_IgM	Glcb1-4Glcb1-4Glc-AEAB	Cellotriose DP3	116	10	8
1	059_293340_M-Hi-40_data_IgM	Glcb1-4Glcb1-4Glc-AEAB	Cellotriose DP3	606	55	9
1	060_886844_M-Hi-40_data_IgM	Glcb1-4Glcb1-4Glc-AEAB	Cellotriose DP3	3164	1034	33
1	061_916034_M-Hi-40_data_IgM	Glcb1-4Glcb1-4Glc-AEAB	Cellotriose DP3	837	50	6
1	062_106434_F-Ca-50_data_IgM	Glcb1-4Glcb1-4Glc-AEAB	Cellotriose DP3	1393	46	3
1	063_135461_F-Ca-50_data_IgM	Glcb1-4Glcb1-4Glc-AEAB	Cellotriose DP3	1206	77	6
1	064_139529_F-Ca-50_data_IgM	Glcb1-4Glcb1-4Glc-AEAB	Cellotriose DP3	617	53	9
1	065_153724_F-Ca-50_data_IgM	Glcb1-4Glcb1-4Glc-AEAB	Cellotriose DP3	367	18	5
1	066_159660_F-Ca-50_data_IgM	Glcb1-4Glcb1-4Glc-AEAB	Cellotriose DP3	660	23	4
1	067_113362_F-AA-50_data_IgM	Glcb1-4Glcb1-4Glc-AEAB	Cellotriose DP3	1110	115	10
1	068_155102_F-AA-50_data_IgM	Glcb1-4Glcb1-4Glc-AEAB	Cellotriose DP3	3715	160	4
1	069_163507_F-AA-50_data_IgM	Glcb1-4Glcb1-4Glc-AEAB	Cellotriose DP3	619	79	13
1	070_164007_F-AA-50_data_IgM	Glcb1-4Glcb1-4Glc-AEAB	Cellotriose DP3	42	15	37
1	071_168814_F-AA-50_data_IgM	Glcb1-4Glcb1-4Glc-AEAB	Cellotriose DP3	2071	144	7
1	072_101013_M-Ca-50_data_IgM	Glcb1-4Glcb1-4Glc-AEAB	Cellotriose DP3	7418	281	4
1	073_104930_M-Ca-50_data_IgM	Glcb1-4Glcb1-4Glc-AEAB	Cellotriose DP3	1046	11	1
1	074_112287_M-Ca-50_data_IgM	Glcb1-4Glcb1-4Glc-AEAB	Cellotriose DP3	3333	164	5
1	075_112465_M-Ca-50_data_IgM	Glcb1-4Glcb1-4Glc-AEAB	Cellotriose DP3	1224	96	8
1	076_113543_M-Ca-50_data_IgM	Glcb1-4Glcb1-4Glc-AEAB	Cellotriose DP3	625	31	5
1	077_105574_M-AA-50_data_IgM	Glcb1-4Glcb1-4Glc-AEAB	Cellotriose DP3	5933	1881	32
1	078_106085_M-AA-50_data_IgM	Glcb1-4Glcb1-4Glc-AEAB	Cellotriose DP3	2990	129	4
1	079_106349_M-AA-50_data_IgM	Glcb1-4Glcb1-4Glc-AEAB	Cellotriose DP3	725	25	3
1	080_121882_M-AA-50_data_IgM	Glcb1-4Glcb1-4Glc-AEAB	Cellotriose DP3	654	43	7
1	081_128897_M-AA-50_data_IgM	Glcb1-4Glcb1-4Glc-AEAB	Cellotriose DP3	679	22	3
1	082_524541_M-Hi-50_data_IgM	Glcb1-4Glcb1-4Glc-AEAB	Cellotriose DP3	5013	142	3
1	083_635484_M-Hi-50_data_IgM	Glcb1-4Glcb1-4Glc-AEAB	Cellotriose DP3	630	19	3
1	084_845968_M-Hi-50_data_IgM	Glcb1-4Glcb1-4Glc-AEAB	Cellotriose DP3	1288	96	7
1	085_978010_M-Hi-50_data_IgM	Glcb1-4Glcb1-4Glc-AEAB	Cellotriose DP3	2052	41	2
1	086_142831_F-Ca-60_data_IgM	Glcb1-4Glcb1-4Glc-AEAB	Cellotriose DP3	2366	52	2
1	087_159592_F-Ca-60_data_IgM	Glcb1-4Glcb1-4Glc-AEAB	Cellotriose DP3	1613	22	1
1	088_160961_F-Ca-60_data_IgM	Glcb1-4Glcb1-4Glc-AEAB	Cellotriose DP3	2258	143	6
1	089_161270_F-Ca-60_data_IgM	Glcb1-4Glcb1-4Glc-AEAB	Cellotriose DP3	848	230	27
1	090_190487_F-Ca-60_data_IgM	Glcb1-4Glcb1-4Glc-AEAB	Cellotriose DP3	2993	676	23
1	091_150985_F-AA-60_data_IgM	Glcb1-4Glcb1-4Glc-AEAB	Cellotriose DP3	7007	2151	31
1	092_164007_F-AA-60_data_IgM	Glcb1-4Glcb1-4Glc-AEAB	Cellotriose DP3	20	11	54
1	093_171352_F-AA-60_data_IgM	Glcb1-4Glcb1-4Glc-AEAB	Cellotriose DP3	9434	309	3
1	094_184388_F-AA-60_data_IgM	Glcb1-4Glcb1-4Glc-AEAB	Cellotriose DP3	1559	65	4
1	095_195794_F-AA-60_data_IgM	Glcb1-4Glcb1-4Glc-AEAB	Cellotriose DP3	32	6	19
1	096_107747_M-Ca-60_data_IgM	Glcb1-4Glcb1-4Glc-AEAB	Cellotriose DP3	4573	1675	37
1	099_128019_M-Ca-60_data_IgM	Glcb1-4Glcb1-4Glc-AEAB	Cellotriose DP3	1300	72	6
1	097_112465_M-Ca-60_data_IgM	Glcb1-4Glcb1-4Glc-AEAB	Cellotriose DP3	724	59	8
1	098_121661_M-Ca-60_data_IgM	Glcb1-4Glcb1-4Glc-AEAB	Cellotriose DP3	49	14	28
1	100_137130_M-Ca-60_data_IgM	Glcb1-4Glcb1-4Glc-AEAB	Cellotriose DP3	4818	995	21
1	101_104091_M-AA-60_data_IgM	Glcb1-4Glcb1-4Glc-AEAB	Cellotriose DP3	2710	267	10
1	102_106085b_M-AA-60_data_IgM	Glcb1-4Glcb1-4Glc-AEAB	Cellotriose DP3	2216	557	25
1	103_141251_M-AA-60_data_IgM	Glcb1-4Glcb1-4Glc-AEAB	Cellotriose DP3	1719	160	9
1	104_156318_M-AA-60_data_IgM	Glcb1-4Glcb1-4Glc-AEAB	Cellotriose DP3	972	147	15
1	105_170975_M-AA-60_data_IgM	Glcb1-4Glcb1-4Glc-AEAB	Cellotriose DP3	1599	27	2
2	001_109486_F-Ca-20_data_IgM	Glcb1-4Glcb-4Glcb1-4Glc-AEAB	Cellotetraose DP4	520	87	17
2	002_123656_F-Ca-20_data_IgM	Glcb1-4Glcb-4Glcb1-4Glc-AEAB	Cellotetraose DP4	694	127	18
2	003_136379_F-Ca-20_data_IgM	Glcb1-4Glcb-4Glcb1-4Glc-AEAB	Cellotetraose DP4	288	70	24
2	004_158678_F-Ca-20_data_IgM	Glcb1-4Glcb-4Glcb1-4Glc-AEAB	Cellotetraose DP4	917	220	24
2	005_169594_F-Ca-20_data_IgM	Glcb1-4Glcb-4Glcb1-4Glc-AEAB	Cellotetraose DP4	764	28	4
2	006_502042_F-AA-20_data_IgM	Glcb1-4Glcb-4Glcb1-4Glc-AEAB	Cellotetraose DP4	631	68	11
2	007_689553_F-AA-20_data_IgM	Glcb1-4Glcb-4Glcb1-4Glc-AEAB	Cellotetraose DP4	601	166	28
2	008_904155_F-AA-20_data_IgM	Glcb1-4Glcb-4Glcb1-4Glc-AEAB	Cellotetraose DP4	218	10	5
2	009_957723_F-AA-20_data_IgM	Glcb1-4Glcb-4Glcb1-4Glc-AEAB	Cellotetraose DP4	3558	799	22
2	010_100990_M-Ca-20_data_IgM	Glcb1-4Glcb-4Glcb1-4Glc-AEAB	Cellotetraose DP4	1274	487	38
2	011_222790_M-Ca-20_data_IgM	Glcb1-4Glcb-4Glcb1-4Glc-AEAB	Cellotetraose DP4	2400	149	6
2	012_280654_M-Ca-20_data_IgM	Glcb1-4Glcb-4Glcb1-4Glc-AEAB	Cellotetraose DP4	2449	79	3
2	013_339477_M-Ca-20_data_IgM	Glcb1-4Glcb-4Glcb1-4Glc-AEAB	Cellotetraose DP4	3810	653	17
2	014_361480_M-Ca-20_data_IgM	Glcb1-4Glcb-4Glcb1-4Glc-AEAB	Cellotetraose DP4	391	70	18
2	015_445782_M-AA-20_data_IgM	Glcb1-4Glcb-4Glcb1-4Glc-AEAB	Cellotetraose DP4	592	52	9
2	016_709491_M-AA-20_data_IgM	Glcb1-4Glcb-4Glcb1-4Glc-AEAB	Cellotetraose DP4	1803	400	22
2	017_731604_M-AA-20_data_IgM	Glcb1-4Glcb-4Glcb1-4Glc-AEAB	Cellotetraose DP4	142	20	14
2	018_2800654b_M-Hi-20_data_IgM	Glcb1-4Glcb-4Glcb1-4Glc-AEAB	Cellotetraose DP4	560	144	26
2	019_136379b_F-Ca-30_data_IgM	Glcb1-4Glcb-4Glcb1-4Glc-AEAB	Cellotetraose DP4	207	39	19
2	020_160651_F-Ca-30_data_IgM	Glcb1-4Glcb-4Glcb1-4Glc-AEAB	Cellotetraose DP4	68	21	31
2	021_161228_F-Ca-30_data_IgM	Glcb1-4Glcb-4Glcb1-4Glc-AEAB	Cellotetraose DP4	1163	369	32
2	022_164647_F-Ca-30_data_IgM	Glcb1-4Glcb-4Glcb1-4Glc-AEAB	Cellotetraose DP4	1752	316	18
2	023_194396_F-Ca-30_data_IgM	Glcb1-4Glcb-4Glcb1-4Glc-AEAB	Cellotetraose DP4	1752	316	18
2	024_100681_F-AA-30_data_IgM	Glcb1-4Glcb-4Glcb1-4Glc-AEAB	Cellotetraose DP4	1571	140	9
2	025_105386_F-AA-30_data_IgM	Glcb1-4Glcb-4Glcb1-4Glc-AEAB	Cellotetraose DP4	1547	307	20
2	026_128522_F-AA-30_data_IgM	Glcb1-4Glcb-4Glcb1-4Glc-AEAB	Cellotetraose DP4	2039	42	2
2	027_161178_F-AA-30_data_IgM	Glcb1-4Glcb-4Glcb1-4Glc-AEAB	Cellotetraose DP4	300	41	14
2	028_211578_F-AA-30_data_IgM	Glcb1-4Glcb-4Glcb1-4Glc-AEAB	Cellotetraose DP4	2956	88	3
2	029_108981_M-Ca-30_data_IgM	Glcb1-4Glcb-4Glcb1-4Glc-AEAB	Cellotetraose DP4	4532	84	2
2	030_120403_M-Ca-30_data_IgM	Glcb1-4Glcb-4Glcb1-4Glc-AEAB	Cellotetraose DP4	5256	138	3
2	031_129226_M-Ca-30_data_IgM	Glcb1-4Glcb-4Glcb1-4Glc-AEAB	Cellotetraose DP4	1672	395	24
2	032_136205_M-Ca-30_data_IgM	Glcb1-4Glcb-4Glcb1-4Glc-AEAB	Cellotetraose DP4	7597	124	2
2	033_206690_M-Ca-30_data_IgM	Glcb1-4Glcb-4Glcb1-4Glc-AEAB	Cellotetraose DP4	1816	546	30
2	034_107889_M-AA-30_data_IgM	Glcb1-4Glcb-4Glcb1-4Glc-AEAB	Cellotetraose DP4	2398	256	11
2	035_113856_M-AA-30_data_IgM	Glcb1-4Glcb-4Glcb1-4Glc-AEAB	Cellotetraose DP4	708	118	17
2	036_114524_M-AA-30_data_IgM	Glcb1-4Glcb-4Glcb1-4Glc-AEAB	Cellotetraose DP4	969	18	2
2	037_145724_M-AA-30_data_IgM	Glcb1-4Glcb-4Glcb1-4Glc-AEAB	Cellotetraose DP4	1338	251	19
2	038_184452_M-AA-30_data_IgM	Glcb1-4Glcb-4Glcb1-4Glc-AEAB	Cellotetraose DP4	2281	105	5
2	039_701197_M-Hi-30_data_IgM	Glcb1-4Glcb-4Glcb1-4Glc-AEAB	Cellotetraose DP4	928	80	9
2	040_110994_F-Ca-40_data_IgM	Glcb1-4Glcb-4Glcb1-4Glc-AEAB	Cellotetraose DP4	2448	394	16
2	041_224057_F-Ca-40_data_IgM	Glcb1-4Glcb-4Glcb1-4Glc-AEAB	Cellotetraose DP4	3368	23	1
2	042_229382_F-Ca-40_data_IgM	Glcb1-4Glcb-4Glcb1-4Glc-AEAB	Cellotetraose DP4	4299	454	11
2	043_234123_F-Ca-40_data_IgM	Glcb1-4Glcb-4Glcb1-4Glc-AEAB	Cellotetraose DP4	443	35	8
2	044_251073_F-Ca-40_data_IgM	Glcb1-4Glcb-4Glcb1-4Glc-AEAB	Cellotetraose DP4	3130	28	1
2	045_125290_F-AA-40_data_IgM	Glcb1-4Glcb-4Glcb1-4Glc-AEAB	Cellotetraose DP4	6012	278	5
2	046_128522_F-AA-40_data_IgM	Glcb1-4Glcb-4Glcb1-4Glc-AEAB	Cellotetraose DP4	2948	74	3
2	047_151881_F-AA-40_data_IgM	Glcb1-4Glcb-4Glcb1-4Glc-AEAB	Cellotetraose DP4	2379	375	16
2	048_169778_F-AA-40_data_IgM	Glcb1-4Glcb-4Glcb1-4Glc-AEAB	Cellotetraose DP4	750	153	20
2	049_172100_F-AA-40_data_IgM	Glcb1-4Glcb-4Glcb1-4Glc-AEAB	Cellotetraose DP4	2978	109	4
2	050_101013_M-Ca-40_data_IgM	Glcb1-4Glcb-4Glcb1-4Glc-AEAB	Cellotetraose DP4	5425	1365	25
2	051_103797_M-Ca-40_data_IgM	Glcb1-4Glcb-4Glcb1-4Glc-AEAB	Cellotetraose DP4	1780	436	24
2	052_105457_M-Ca-40_data_IgM	Glcb1-4Glcb-4Glcb1-4Glc-AEAB	Cellotetraose DP4	13637	3208	24
2	053_106322_M-Ca-40_data_IgM	Glcb1-4Glcb-4Glcb1-4Glc-AEAB	Cellotetraose DP4	5081	202	4
2	054_111805_M-AA-40_data_IgM	Glcb1-4Glcb-4Glcb1-4Glc-AEAB	Cellotetraose DP4	2060	376	18
2	055_132848_M-AA-40_data_IgM	Glcb1-4Glcb-4Glcb1-4Glc-AEAB	Cellotetraose DP4	3023	199	7
2	056_143455_M-AA-40_data_IgM	Glcb1-4Glcb-4Glcb1-4Glc-AEAB	Cellotetraose DP4	1122	57	5
2	057_143730_M-AA-40_data_IgM	Glcb1-4Glcb-4Glcb1-4Glc-AEAB	Cellotetraose DP4	1214	213	18
2	058_145901_M-AA-40_data_IgM	Glcb1-4Glcb-4Glcb1-4Glc-AEAB	Cellotetraose DP4	178	24	13
2	059_293340_M-Hi-40_data_IgM	Glcb1-4Glcb-4Glcb1-4Glc-AEAB	Cellotetraose DP4	437	155	36
2	060_886844_M-Hi-40_data_IgM	Glcb1-4Glcb-4Glcb1-4Glc-AEAB	Cellotetraose DP4	2910	215	7
2	061_916034_M-Hi-40_data_IgM	Glcb1-4Glcb-4Glcb1-4Glc-AEAB	Cellotetraose DP4	678	52	8
2	062_106434_F-Ca-50_data_IgM	Glcb1-4Glcb-4Glcb1-4Glc-AEAB	Cellotetraose DP4	1044	119	11
2	063_135461_F-Ca-50_data_IgM	Glcb1-4Glcb-4Glcb1-4Glc-AEAB	Cellotetraose DP4	1277	78	6
2	064_139529_F-Ca-50_data_IgM	Glcb1-4Glcb-4Glcb1-4Glc-AEAB	Cellotetraose DP4	703	80	11
2	065_153724_F-Ca-50_data_IgM	Glcb1-4Glcb-4Glcb1-4Glc-AEAB	Cellotetraose DP4	298	19	6
2	066_159660_F-Ca-50_data_IgM	Glcb1-4Glcb-4Glcb1-4Glc-AEAB	Cellotetraose DP4	592	28	5
2	067_113362_F-AA-50_data_IgM	Glcb1-4Glcb-4Glcb1-4Glc-AEAB	Cellotetraose DP4	595	36	6
2	068_155102_F-AA-50_data_IgM	Glcb1-4Glcb-4Glcb1-4Glc-AEAB	Cellotetraose DP4	3137	172	5
2	069_163507_F-AA-50_data_IgM	Glcb1-4Glcb-4Glcb1-4Glc-AEAB	Cellotetraose DP4	511	84	17
2	070_164007_F-AA-50_data_IgM	Glcb1-4Glcb-4Glcb1-4Glc-AEAB	Cellotetraose DP4	24	9	36
2	071_168814_F-AA-50_data_IgM	Glcb1-4Glcb-4Glcb1-4Glc-AEAB	Cellotetraose DP4	1895	121	6
2	072_101013_M-Ca-50_data_IgM	Glcb1-4Glcb-4Glcb1-4Glc-AEAB	Cellotetraose DP4	5824	1459	25
2	073_104930_M-Ca-50_data_IgM	Glcb1-4Glcb-4Glcb1-4Glc-AEAB	Cellotetraose DP4	1116	36	3
2	074_112287_M-Ca-50_data_IgM	Glcb1-4Glcb-4Glcb1-4Glc-AEAB	Cellotetraose DP4	2274	616	27
2	075_112465_M-Ca-50_data_IgM	Glcb1-4Glcb-4Glcb1-4Glc-AEAB	Cellotetraose DP4	808	44	5
2	076_113543_M-Ca-50_data_IgM	Glcb1-4Glcb-4Glcb1-4Glc-AEAB	Cellotetraose DP4	430	10	2
2	077_105574_M-AA-50_data_IgM	Glcb1-4Glcb-4Glcb1-4Glc-AEAB	Cellotetraose DP4	4942	68	1
2	078_106085_M-AA-50_data_IgM	Glcb1-4Glcb-4Glcb1-4Glc-AEAB	Cellotetraose DP4	1210	307	25
2	079_106349_M-AA-50_data_IgM	Glcb1-4Glcb-4Glcb1-4Glc-AEAB	Cellotetraose DP4	651	144	22
2	080_121882_M-AA-50_data_IgM	Glcb1-4Glcb-4Glcb1-4Glc-AEAB	Cellotetraose DP4	611	30	5
2	081_128897_M-AA-50_data_IgM	Glcb1-4Glcb-4Glcb1-4Glc-AEAB	Cellotetraose DP4	464	90	19
2	082_524541_M-Hi-50_data_IgM	Glcb1-4Glcb-4Glcb1-4Glc-AEAB	Cellotetraose DP4	4715	141	3
2	083_635484_M-Hi-50_data_IgM	Glcb1-4Glcb-4Glcb1-4Glc-AEAB	Cellotetraose DP4	538	13	2
2	084_845968_M-Hi-50_data_IgM	Glcb1-4Glcb-4Glcb1-4Glc-AEAB	Cellotetraose DP4	954	31	3
2	085_978010_M-Hi-50_data_IgM	Glcb1-4Glcb-4Glcb1-4Glc-AEAB	Cellotetraose DP4	1721	86	5
2	086_142831_F-Ca-60_data_IgM	Glcb1-4Glcb-4Glcb1-4Glc-AEAB	Cellotetraose DP4	1729	106	6
2	087_159592_F-Ca-60_data_IgM	Glcb1-4Glcb-4Glcb1-4Glc-AEAB	Cellotetraose DP4	1069	163	15
2	088_160961_F-Ca-60_data_IgM	Glcb1-4Glcb-4Glcb1-4Glc-AEAB	Cellotetraose DP4	1714	73	4
2	089_161270_F-Ca-60_data_IgM	Glcb1-4Glcb-4Glcb1-4Glc-AEAB	Cellotetraose DP4	756	199	26
2	090_190487_F-Ca-60_data_IgM	Glcb1-4Glcb-4Glcb1-4Glc-AEAB	Cellotetraose DP4	2228	619	28
2	091_150985_F-AA-60_data_IgM	Glcb1-4Glcb-4Glcb1-4Glc-AEAB	Cellotetraose DP4	7633	2430	32
2	092_164007_F-AA-60_data_IgM	Glcb1-4Glcb-4Glcb1-4Glc-AEAB	Cellotetraose DP4	16	3	17
2	093_171352_F-AA-60_data_IgM	Glcb1-4Glcb-4Glcb1-4Glc-AEAB	Cellotetraose DP4	8655	218	3
2	094_184388_F-AA-60_data_IgM	Glcb1-4Glcb-4Glcb1-4Glc-AEAB	Cellotetraose DP4	1577	354	22
2	095_195794_F-AA-60_data_IgM	Glcb1-4Glcb-4Glcb1-4Glc-AEAB	Cellotetraose DP4	77	3	4
2	096_107747_M-Ca-60_data_IgM	Glcb1-4Glcb-4Glcb1-4Glc-AEAB	Cellotetraose DP4	4193	1255	30
2	099_128019_M-Ca-60_data_IgM	Glcb1-4Glcb-4Glcb1-4Glc-AEAB	Cellotetraose DP4	736	44	6
2	097_112465_M-Ca-60_data_IgM	Glcb1-4Glcb-4Glcb1-4Glc-AEAB	Cellotetraose DP4	438	31	7
2	098_121661_M-Ca-60_data_IgM	Glcb1-4Glcb-4Glcb1-4Glc-AEAB	Cellotetraose DP4	19	9	47
2	100_137130_M-Ca-60_data_IgM	Glcb1-4Glcb-4Glcb1-4Glc-AEAB	Cellotetraose DP4	4720	224	5
2	101_104091_M-AA-60_data_IgM	Glcb1-4Glcb-4Glcb1-4Glc-AEAB	Cellotetraose DP4	2320	524	23
2	102_106085b_M-AA-60_data_IgM	Glcb1-4Glcb-4Glcb1-4Glc-AEAB	Cellotetraose DP4	1260	34	3
2	103_141251_M-AA-60_data_IgM	Glcb1-4Glcb-4Glcb1-4Glc-AEAB	Cellotetraose DP4	1166	308	26
2	104_156318_M-AA-60_data_IgM	Glcb1-4Glcb-4Glcb1-4Glc-AEAB	Cellotetraose DP4	824	112	14
2	105_170975_M-AA-60_data_IgM	Glcb1-4Glcb-4Glcb1-4Glc-AEAB	Cellotetraose DP4	1195	229	19
3	001_109486_F-Ca-20_data_IgM	Glcb1-4Glcb1-4Glcb1-4Glcb1-4Glc-AEAB	Cellopentaose DP5	865	198	23
3	002_123656_F-Ca-20_data_IgM	Glcb1-4Glcb1-4Glcb1-4Glcb1-4Glc-AEAB	Cellopentaose DP5	608	140	23
3	003_136379_F-Ca-20_data_IgM	Glcb1-4Glcb1-4Glcb1-4Glcb1-4Glc-AEAB	Cellopentaose DP5	319	68	21
3	004_158678_F-Ca-20_data_IgM	Glcb1-4Glcb1-4Glcb1-4Glcb1-4Glc-AEAB	Cellopentaose DP5	312	64	21
3	005_169594_F-Ca-20_data_IgM	Glcb1-4Glcb1-4Glcb1-4Glcb1-4Glc-AEAB	Cellopentaose DP5	350	43	12
3	006_502042_F-AA-20_data_IgM	Glcb1-4Glcb1-4Glcb1-4Glcb1-4Glc-AEAB	Cellopentaose DP5	547	93	17
3	007_689553_F-AA-20_data_IgM	Glcb1-4Glcb1-4Glcb1-4Glcb1-4Glc-AEAB	Cellopentaose DP5	415	141	34
3	008_904155_F-AA-20_data_IgM	Glcb1-4Glcb1-4Glcb1-4Glcb1-4Glc-AEAB	Cellopentaose DP5	104	5	5
3	009_957723_F-AA-20_data_IgM	Glcb1-4Glcb1-4Glcb1-4Glcb1-4Glc-AEAB	Cellopentaose DP5	1791	323	18
3	010_100990_M-Ca-20_data_IgM	Glcb1-4Glcb1-4Glcb1-4Glcb1-4Glc-AEAB	Cellopentaose DP5	1249	239	19
3	011_222790_M-Ca-20_data_IgM	Glcb1-4Glcb1-4Glcb1-4Glcb1-4Glc-AEAB	Cellopentaose DP5	5559	286	5
3	012_280654_M-Ca-20_data_IgM	Glcb1-4Glcb1-4Glcb1-4Glcb1-4Glc-AEAB	Cellopentaose DP5	1439	211	15
3	013_339477_M-Ca-20_data_IgM	Glcb1-4Glcb1-4Glcb1-4Glcb1-4Glc-AEAB	Cellopentaose DP5	8031	1471	18
3	014_361480_M-Ca-20_data_IgM	Glcb1-4Glcb1-4Glcb1-4Glcb1-4Glc-AEAB	Cellopentaose DP5	121	7	6
3	015_445782_M-AA-20_data_IgM	Glcb1-4Glcb1-4Glcb1-4Glcb1-4Glc-AEAB	Cellopentaose DP5	247	11	5
3	016_709491_M-AA-20_data_IgM	Glcb1-4Glcb1-4Glcb1-4Glcb1-4Glc-AEAB	Cellopentaose DP5	946	30	3
3	017_731604_M-AA-20_data_IgM	Glcb1-4Glcb1-4Glcb1-4Glcb1-4Glc-AEAB	Cellopentaose DP5	43	6	13
3	018_2800654b_M-Hi-20_data_IgM	Glcb1-4Glcb1-4Glcb1-4Glcb1-4Glc-AEAB	Cellopentaose DP5	270	59	22
3	019_136379b_F-Ca-30_data_IgM	Glcb1-4Glcb1-4Glcb1-4Glcb1-4Glc-AEAB	Cellopentaose DP5	168	32	19
3	020_160651_F-Ca-30_data_IgM	Glcb1-4Glcb1-4Glcb1-4Glcb1-4Glc-AEAB	Cellopentaose DP5	69	19	28
3	021_161228_F-Ca-30_data_IgM	Glcb1-4Glcb1-4Glcb1-4Glcb1-4Glc-AEAB	Cellopentaose DP5	487	121	25
3	022_164647_F-Ca-30_data_IgM	Glcb1-4Glcb1-4Glcb1-4Glcb1-4Glc-AEAB	Cellopentaose DP5	507	91	18
3	023_194396_F-Ca-30_data_IgM	Glcb1-4Glcb1-4Glcb1-4Glcb1-4Glc-AEAB	Cellopentaose DP5	507	91	18
3	024_100681_F-AA-30_data_IgM	Glcb1-4Glcb1-4Glcb1-4Glcb1-4Glc-AEAB	Cellopentaose DP5	1024	311	30
3	025_105386_F-AA-30_data_IgM	Glcb1-4Glcb1-4Glcb1-4Glcb1-4Glc-AEAB	Cellopentaose DP5	776	177	23
3	026_128522_F-AA-30_data_IgM	Glcb1-4Glcb1-4Glcb1-4Glcb1-4Glc-AEAB	Cellopentaose DP5	763	33	4
3	027_161178_F-AA-30_data_IgM	Glcb1-4Glcb1-4Glcb1-4Glcb1-4Glc-AEAB	Cellopentaose DP5	128	21	17
3	028_211578_F-AA-30_data_IgM	Glcb1-4Glcb1-4Glcb1-4Glcb1-4Glc-AEAB	Cellopentaose DP5	1237	191	15
3	029_108981_M-Ca-30_data_IgM	Glcb1-4Glcb1-4Glcb1-4Glcb1-4Glc-AEAB	Cellopentaose DP5	1753	189	11
3	030_120403_M-Ca-30_data_IgM	Glcb1-4Glcb1-4Glcb1-4Glcb1-4Glc-AEAB	Cellopentaose DP5	3120	70	2
3	031_129226_M-Ca-30_data_IgM	Glcb1-4Glcb1-4Glcb1-4Glcb1-4Glc-AEAB	Cellopentaose DP5	1106	29	3
3	032_136205_M-Ca-30_data_IgM	Glcb1-4Glcb1-4Glcb1-4Glcb1-4Glc-AEAB	Cellopentaose DP5	4085	893	22
3	033_206690_M-Ca-30_data_IgM	Glcb1-4Glcb1-4Glcb1-4Glcb1-4Glc-AEAB	Cellopentaose DP5	1198	199	17
3	034_107889_M-AA-30_data_IgM	Glcb1-4Glcb1-4Glcb1-4Glcb1-4Glc-AEAB	Cellopentaose DP5	1154	102	9
3	035_113856_M-AA-30_data_IgM	Glcb1-4Glcb1-4Glcb1-4Glcb1-4Glc-AEAB	Cellopentaose DP5	302	95	32
3	036_114524_M-AA-30_data_IgM	Glcb1-4Glcb1-4Glcb1-4Glcb1-4Glc-AEAB	Cellopentaose DP5	418	17	4
3	037_145724_M-AA-30_data_IgM	Glcb1-4Glcb1-4Glcb1-4Glcb1-4Glc-AEAB	Cellopentaose DP5	676	48	7
3	038_184452_M-AA-30_data_IgM	Glcb1-4Glcb1-4Glcb1-4Glcb1-4Glc-AEAB	Cellopentaose DP5	1534	55	4
3	039_701197_M-Hi-30_data_IgM	Glcb1-4Glcb1-4Glcb1-4Glcb1-4Glc-AEAB	Cellopentaose DP5	507	35	7
3	040_110994_F-Ca-40_data_IgM	Glcb1-4Glcb1-4Glcb1-4Glcb1-4Glc-AEAB	Cellopentaose DP5	1385	71	5
3	041_224057_F-Ca-40_data_IgM	Glcb1-4Glcb1-4Glcb1-4Glcb1-4Glc-AEAB	Cellopentaose DP5	1735	74	4
3	042_229382_F-Ca-40_data_IgM	Glcb1-4Glcb1-4Glcb1-4Glcb1-4Glc-AEAB	Cellopentaose DP5	2211	360	16
3	043_234123_F-Ca-40_data_IgM	Glcb1-4Glcb1-4Glcb1-4Glcb1-4Glc-AEAB	Cellopentaose DP5	208	11	5
3	044_251073_F-Ca-40_data_IgM	Glcb1-4Glcb1-4Glcb1-4Glcb1-4Glc-AEAB	Cellopentaose DP5	678	47	7
3	045_125290_F-AA-40_data_IgM	Glcb1-4Glcb1-4Glcb1-4Glcb1-4Glc-AEAB	Cellopentaose DP5	3583	80	2
3	046_128522_F-AA-40_data_IgM	Glcb1-4Glcb1-4Glcb1-4Glcb1-4Glc-AEAB	Cellopentaose DP5	1527	269	18
3	047_151881_F-AA-40_data_IgM	Glcb1-4Glcb1-4Glcb1-4Glcb1-4Glc-AEAB	Cellopentaose DP5	1127	184	16
3	048_169778_F-AA-40_data_IgM	Glcb1-4Glcb1-4Glcb1-4Glcb1-4Glc-AEAB	Cellopentaose DP5	543	15	3
3	049_172100_F-AA-40_data_IgM	Glcb1-4Glcb1-4Glcb1-4Glcb1-4Glc-AEAB	Cellopentaose DP5	1593	282	18
3	050_101013_M-Ca-40_data_IgM	Glcb1-4Glcb1-4Glcb1-4Glcb1-4Glc-AEAB	Cellopentaose DP5	2183	145	7
3	051_103797_M-Ca-40_data_IgM	Glcb1-4Glcb1-4Glcb1-4Glcb1-4Glc-AEAB	Cellopentaose DP5	772	142	18
3	052_105457_M-Ca-40_data_IgM	Glcb1-4Glcb1-4Glcb1-4Glcb1-4Glc-AEAB	Cellopentaose DP5	14307	390	3
3	053_106322_M-Ca-40_data_IgM	Glcb1-4Glcb1-4Glcb1-4Glcb1-4Glc-AEAB	Cellopentaose DP5	2336	142	6
3	054_111805_M-AA-40_data_IgM	Glcb1-4Glcb1-4Glcb1-4Glcb1-4Glc-AEAB	Cellopentaose DP5	1355	73	5
3	055_132848_M-AA-40_data_IgM	Glcb1-4Glcb1-4Glcb1-4Glcb1-4Glc-AEAB	Cellopentaose DP5	1286	34	3
3	056_143455_M-AA-40_data_IgM	Glcb1-4Glcb1-4Glcb1-4Glcb1-4Glc-AEAB	Cellopentaose DP5	428	44	10
3	057_143730_M-AA-40_data_IgM	Glcb1-4Glcb1-4Glcb1-4Glcb1-4Glc-AEAB	Cellopentaose DP5	482	160	33
3	058_145901_M-AA-40_data_IgM	Glcb1-4Glcb1-4Glcb1-4Glcb1-4Glc-AEAB	Cellopentaose DP5	103	24	24
3	059_293340_M-Hi-40_data_IgM	Glcb1-4Glcb1-4Glcb1-4Glcb1-4Glc-AEAB	Cellopentaose DP5	364	70	19
3	060_886844_M-Hi-40_data_IgM	Glcb1-4Glcb1-4Glcb1-4Glcb1-4Glc-AEAB	Cellopentaose DP5	2833	139	5
3	061_916034_M-Hi-40_data_IgM	Glcb1-4Glcb1-4Glcb1-4Glcb1-4Glc-AEAB	Cellopentaose DP5	340	48	14
3	062_106434_F-Ca-50_data_IgM	Glcb1-4Glcb1-4Glcb1-4Glcb1-4Glc-AEAB	Cellopentaose DP5	355	23	6
3	063_135461_F-Ca-50_data_IgM	Glcb1-4Glcb1-4Glcb1-4Glcb1-4Glc-AEAB	Cellopentaose DP5	1493	81	5
3	064_139529_F-Ca-50_data_IgM	Glcb1-4Glcb1-4Glcb1-4Glcb1-4Glc-AEAB	Cellopentaose DP5	159	23	15
3	065_153724_F-Ca-50_data_IgM	Glcb1-4Glcb1-4Glcb1-4Glcb1-4Glc-AEAB	Cellopentaose DP5	172	11	6
3	066_159660_F-Ca-50_data_IgM	Glcb1-4Glcb1-4Glcb1-4Glcb1-4Glc-AEAB	Cellopentaose DP5	336	32	10
3	067_113362_F-AA-50_data_IgM	Glcb1-4Glcb1-4Glcb1-4Glcb1-4Glc-AEAB	Cellopentaose DP5	189	34	18
3	068_155102_F-AA-50_data_IgM	Glcb1-4Glcb1-4Glcb1-4Glcb1-4Glc-AEAB	Cellopentaose DP5	862	60	7
3	069_163507_F-AA-50_data_IgM	Glcb1-4Glcb1-4Glcb1-4Glcb1-4Glc-AEAB	Cellopentaose DP5	266	62	23
3	070_164007_F-AA-50_data_IgM	Glcb1-4Glcb1-4Glcb1-4Glcb1-4Glc-AEAB	Cellopentaose DP5	11	2	18
3	071_168814_F-AA-50_data_IgM	Glcb1-4Glcb1-4Glcb1-4Glcb1-4Glc-AEAB	Cellopentaose DP5	1117	94	8
3	072_101013_M-Ca-50_data_IgM	Glcb1-4Glcb1-4Glcb1-4Glcb1-4Glc-AEAB	Cellopentaose DP5	2845	99	3
3	073_104930_M-Ca-50_data_IgM	Glcb1-4Glcb1-4Glcb1-4Glcb1-4Glc-AEAB	Cellopentaose DP5	850	146	17
3	074_112287_M-Ca-50_data_IgM	Glcb1-4Glcb1-4Glcb1-4Glcb1-4Glc-AEAB	Cellopentaose DP5	856	105	12
3	075_112465_M-Ca-50_data_IgM	Glcb1-4Glcb1-4Glcb1-4Glcb1-4Glc-AEAB	Cellopentaose DP5	263	7	3
3	076_113543_M-Ca-50_data_IgM	Glcb1-4Glcb1-4Glcb1-4Glcb1-4Glc-AEAB	Cellopentaose DP5	278	7	3
3	077_105574_M-AA-50_data_IgM	Glcb1-4Glcb1-4Glcb1-4Glcb1-4Glc-AEAB	Cellopentaose DP5	2388	123	5
3	078_106085_M-AA-50_data_IgM	Glcb1-4Glcb1-4Glcb1-4Glcb1-4Glc-AEAB	Cellopentaose DP5	899	128	14
3	079_106349_M-AA-50_data_IgM	Glcb1-4Glcb1-4Glcb1-4Glcb1-4Glc-AEAB	Cellopentaose DP5	422	55	13
3	080_121882_M-AA-50_data_IgM	Glcb1-4Glcb1-4Glcb1-4Glcb1-4Glc-AEAB	Cellopentaose DP5	278	32	12
3	081_128897_M-AA-50_data_IgM	Glcb1-4Glcb1-4Glcb1-4Glcb1-4Glc-AEAB	Cellopentaose DP5	120	17	14
3	082_524541_M-Hi-50_data_IgM	Glcb1-4Glcb1-4Glcb1-4Glcb1-4Glc-AEAB	Cellopentaose DP5	2327	48	2
3	083_635484_M-Hi-50_data_IgM	Glcb1-4Glcb1-4Glcb1-4Glcb1-4Glc-AEAB	Cellopentaose DP5	373	18	5
3	084_845968_M-Hi-50_data_IgM	Glcb1-4Glcb1-4Glcb1-4Glcb1-4Glc-AEAB	Cellopentaose DP5	341	31	9
3	085_978010_M-Hi-50_data_IgM	Glcb1-4Glcb1-4Glcb1-4Glcb1-4Glc-AEAB	Cellopentaose DP5	991	63	6
3	086_142831_F-Ca-60_data_IgM	Glcb1-4Glcb1-4Glcb1-4Glcb1-4Glc-AEAB	Cellopentaose DP5	842	45	5
3	087_159592_F-Ca-60_data_IgM	Glcb1-4Glcb1-4Glcb1-4Glcb1-4Glc-AEAB	Cellopentaose DP5	925	33	4
3	088_160961_F-Ca-60_data_IgM	Glcb1-4Glcb1-4Glcb1-4Glcb1-4Glc-AEAB	Cellopentaose DP5	691	78	11
3	089_161270_F-Ca-60_data_IgM	Glcb1-4Glcb1-4Glcb1-4Glcb1-4Glc-AEAB	Cellopentaose DP5	329	69	21
3	090_190487_F-Ca-60_data_IgM	Glcb1-4Glcb1-4Glcb1-4Glcb1-4Glc-AEAB	Cellopentaose DP5	1297	54	4
3	091_150985_F-AA-60_data_IgM	Glcb1-4Glcb1-4Glcb1-4Glcb1-4Glc-AEAB	Cellopentaose DP5	2736	399	15
3	092_164007_F-AA-60_data_IgM	Glcb1-4Glcb1-4Glcb1-4Glcb1-4Glc-AEAB	Cellopentaose DP5	17	6	37
3	093_171352_F-AA-60_data_IgM	Glcb1-4Glcb1-4Glcb1-4Glcb1-4Glc-AEAB	Cellopentaose DP5	5351	1328	25
3	094_184388_F-AA-60_data_IgM	Glcb1-4Glcb1-4Glcb1-4Glcb1-4Glc-AEAB	Cellopentaose DP5	493	26	5
3	095_195794_F-AA-60_data_IgM	Glcb1-4Glcb1-4Glcb1-4Glcb1-4Glc-AEAB	Cellopentaose DP5	230	15	7
3	096_107747_M-Ca-60_data_IgM	Glcb1-4Glcb1-4Glcb1-4Glcb1-4Glc-AEAB	Cellopentaose DP5	1355	27	2
3	099_128019_M-Ca-60_data_IgM	Glcb1-4Glcb1-4Glcb1-4Glcb1-4Glc-AEAB	Cellopentaose DP5	787	186	24
3	097_112465_M-Ca-60_data_IgM	Glcb1-4Glcb1-4Glcb1-4Glcb1-4Glc-AEAB	Cellopentaose DP5	114	7	6
3	098_121661_M-Ca-60_data_IgM	Glcb1-4Glcb1-4Glcb1-4Glcb1-4Glc-AEAB	Cellopentaose DP5	19	1	5
3	100_137130_M-Ca-60_data_IgM	Glcb1-4Glcb1-4Glcb1-4Glcb1-4Glc-AEAB	Cellopentaose DP5	3038	555	18
3	101_104091_M-AA-60_data_IgM	Glcb1-4Glcb1-4Glcb1-4Glcb1-4Glc-AEAB	Cellopentaose DP5	1617	69	4
3	102_106085b_M-AA-60_data_IgM	Glcb1-4Glcb1-4Glcb1-4Glcb1-4Glc-AEAB	Cellopentaose DP5	778	155	20
3	103_141251_M-AA-60_data_IgM	Glcb1-4Glcb1-4Glcb1-4Glcb1-4Glc-AEAB	Cellopentaose DP5	406	86	21
3	104_156318_M-AA-60_data_IgM	Glcb1-4Glcb1-4Glcb1-4Glcb1-4Glc-AEAB	Cellopentaose DP5	264	63	24
3	105_170975_M-AA-60_data_IgM	Glcb1-4Glcb1-4Glcb1-4Glcb1-4Glc-AEAB	Cellopentaose DP5	712	139	19
4	001_109486_F-Ca-20_data_IgM	Glca1-4Glca1-4Glc-AEAB	Maltotriose DP3	6	2	36
4	002_123656_F-Ca-20_data_IgM	Glca1-4Glca1-4Glc-AEAB	Maltotriose DP3	19	11	57
4	003_136379_F-Ca-20_data_IgM	Glca1-4Glca1-4Glc-AEAB	Maltotriose DP3	164	46	28
4	004_158678_F-Ca-20_data_IgM	Glca1-4Glca1-4Glc-AEAB	Maltotriose DP3	27	5	18
4	005_169594_F-Ca-20_data_IgM	Glca1-4Glca1-4Glc-AEAB	Maltotriose DP3	66	4	7
4	006_502042_F-AA-20_data_IgM	Glca1-4Glca1-4Glc-AEAB	Maltotriose DP3	3	7	222
4	007_689553_F-AA-20_data_IgM	Glca1-4Glca1-4Glc-AEAB	Maltotriose DP3	18	8	45
4	008_904155_F-AA-20_data_IgM	Glca1-4Glca1-4Glc-AEAB	Maltotriose DP3	17	1	6
4	009_957723_F-AA-20_data_IgM	Glca1-4Glca1-4Glc-AEAB	Maltotriose DP3	223	13	6
4	010_100990_M-Ca-20_data_IgM	Glca1-4Glca1-4Glc-AEAB	Maltotriose DP3	5	2	43
4	011_222790_M-Ca-20_data_IgM	Glca1-4Glca1-4Glc-AEAB	Maltotriose DP3	18	6	31
4	012_280654_M-Ca-20_data_IgM	Glca1-4Glca1-4Glc-AEAB	Maltotriose DP3	317	24	7
4	013_339477_M-Ca-20_data_IgM	Glca1-4Glca1-4Glc-AEAB	Maltotriose DP3	340	28	8
4	014_361480_M-Ca-20_data_IgM	Glca1-4Glca1-4Glc-AEAB	Maltotriose DP3	6	3	44
4	015_445782_M-AA-20_data_IgM	Glca1-4Glca1-4Glc-AEAB	Maltotriose DP3	26	3	13
4	016_709491_M-AA-20_data_IgM	Glca1-4Glca1-4Glc-AEAB	Maltotriose DP3	7	2	27
4	017_731604_M-AA-20_data_IgM	Glca1-4Glca1-4Glc-AEAB	Maltotriose DP3	4	2	54
4	018_2800654b_M-Hi-20_data_IgM	Glca1-4Glca1-4Glc-AEAB	Maltotriose DP3	112	11	10
4	019_136379b_F-Ca-30_data_IgM	Glca1-4Glca1-4Glc-AEAB	Maltotriose DP3	80	17	21
4	020_160651_F-Ca-30_data_IgM	Glca1-4Glca1-4Glc-AEAB	Maltotriose DP3	1	1	115
4	021_161228_F-Ca-30_data_IgM	Glca1-4Glca1-4Glc-AEAB	Maltotriose DP3	17	3	16
4	022_164647_F-Ca-30_data_IgM	Glca1-4Glca1-4Glc-AEAB	Maltotriose DP3	175	20	11
4	023_194396_F-Ca-30_data_IgM	Glca1-4Glca1-4Glc-AEAB	Maltotriose DP3	175	20	11
4	024_100681_F-AA-30_data_IgM	Glca1-4Glca1-4Glc-AEAB	Maltotriose DP3	240	17	7
4	025_105386_F-AA-30_data_IgM	Glca1-4Glca1-4Glc-AEAB	Maltotriose DP3	44	22	49
4	026_128522_F-AA-30_data_IgM	Glca1-4Glca1-4Glc-AEAB	Maltotriose DP3	9	2	20
4	027_161178_F-AA-30_data_IgM	Glca1-4Glca1-4Glc-AEAB	Maltotriose DP3	5	4	88
4	028_211578_F-AA-30_data_IgM	Glca1-4Glca1-4Glc-AEAB	Maltotriose DP3	157	6	4
4	029_108981_M-Ca-30_data_IgM	Glca1-4Glca1-4Glc-AEAB	Maltotriose DP3	390	47	12
4	030_120403_M-Ca-30_data_IgM	Glca1-4Glca1-4Glc-AEAB	Maltotriose DP3	496	73	15
4	031_129226_M-Ca-30_data_IgM	Glca1-4Glca1-4Glc-AEAB	Maltotriose DP3	13	8	63
4	032_136205_M-Ca-30_data_IgM	Glca1-4Glca1-4Glc-AEAB	Maltotriose DP3	3	4	140
4	033_206690_M-Ca-30_data_IgM	Glca1-4Glca1-4Glc-AEAB	Maltotriose DP3	-4	1	-12
4	034_107889_M-AA-30_data_IgM	Glca1-4Glca1-4Glc-AEAB	Maltotriose DP3	276	33	12
4	035_113856_M-AA-30_data_IgM	Glca1-4Glca1-4Glc-AEAB	Maltotriose DP3	267	16	6
4	036_114524_M-AA-30_data_IgM	Glca1-4Glca1-4Glc-AEAB	Maltotriose DP3	8	4	52
4	037_145724_M-AA-30_data_IgM	Glca1-4Glca1-4Glc-AEAB	Maltotriose DP3	53	4	7
4	038_184452_M-AA-30_data_IgM	Glca1-4Glca1-4Glc-AEAB	Maltotriose DP3	15	3	23
4	039_701197_M-Hi-30_data_IgM	Glca1-4Glca1-4Glc-AEAB	Maltotriose DP3	143	9	6
4	040_110994_F-Ca-40_data_IgM	Glca1-4Glca1-4Glc-AEAB	Maltotriose DP3	23	15	63
4	041_224057_F-Ca-40_data_IgM	Glca1-4Glca1-4Glc-AEAB	Maltotriose DP3	26	5	20
4	042_229382_F-Ca-40_data_IgM	Glca1-4Glca1-4Glc-AEAB	Maltotriose DP3	1301	160	12
4	043_234123_F-Ca-40_data_IgM	Glca1-4Glca1-4Glc-AEAB	Maltotriose DP3	2	1	71
4	044_251073_F-Ca-40_data_IgM	Glca1-4Glca1-4Glc-AEAB	Maltotriose DP3	766	40	5
4	045_125290_F-AA-40_data_IgM	Glca1-4Glca1-4Glc-AEAB	Maltotriose DP3	-6	10	-177
4	046_128522_F-AA-40_data_IgM	Glca1-4Glca1-4Glc-AEAB	Maltotriose DP3	16	1	5
4	047_151881_F-AA-40_data_IgM	Glca1-4Glca1-4Glc-AEAB	Maltotriose DP3	240	9	4
4	048_169778_F-AA-40_data_IgM	Glca1-4Glca1-4Glc-AEAB	Maltotriose DP3	7	1	14
4	049_172100_F-AA-40_data_IgM	Glca1-4Glca1-4Glc-AEAB	Maltotriose DP3	9	3	38
4	050_101013_M-Ca-40_data_IgM	Glca1-4Glca1-4Glc-AEAB	Maltotriose DP3	-13	10	-77
4	051_103797_M-Ca-40_data_IgM	Glca1-4Glca1-4Glc-AEAB	Maltotriose DP3	48	11	23
4	052_105457_M-Ca-40_data_IgM	Glca1-4Glca1-4Glc-AEAB	Maltotriose DP3	42	14	34
4	053_106322_M-Ca-40_data_IgM	Glca1-4Glca1-4Glc-AEAB	Maltotriose DP3	122	11	9
4	054_111805_M-AA-40_data_IgM	Glca1-4Glca1-4Glc-AEAB	Maltotriose DP3	6	2	27
4	055_132848_M-AA-40_data_IgM	Glca1-4Glca1-4Glc-AEAB	Maltotriose DP3	7	4	62
4	056_143455_M-AA-40_data_IgM	Glca1-4Glca1-4Glc-AEAB	Maltotriose DP3	28	5	18
4	057_143730_M-AA-40_data_IgM	Glca1-4Glca1-4Glc-AEAB	Maltotriose DP3	361	44	12
4	058_145901_M-AA-40_data_IgM	Glca1-4Glca1-4Glc-AEAB	Maltotriose DP3	0	1	383
4	059_293340_M-Hi-40_data_IgM	Glca1-4Glca1-4Glc-AEAB	Maltotriose DP3	3	2	55
4	060_886844_M-Hi-40_data_IgM	Glca1-4Glca1-4Glc-AEAB	Maltotriose DP3	8	2	26
4	061_916034_M-Hi-40_data_IgM	Glca1-4Glca1-4Glc-AEAB	Maltotriose DP3	20	10	51
4	062_106434_F-Ca-50_data_IgM	Glca1-4Glca1-4Glc-AEAB	Maltotriose DP3	41	3	8
4	063_135461_F-Ca-50_data_IgM	Glca1-4Glca1-4Glc-AEAB	Maltotriose DP3	17	4	25
4	064_139529_F-Ca-50_data_IgM	Glca1-4Glca1-4Glc-AEAB	Maltotriose DP3	46	31	67
4	065_153724_F-Ca-50_data_IgM	Glca1-4Glca1-4Glc-AEAB	Maltotriose DP3	1	1	67
4	066_159660_F-Ca-50_data_IgM	Glca1-4Glca1-4Glc-AEAB	Maltotriose DP3	9	6	64
4	067_113362_F-AA-50_data_IgM	Glca1-4Glca1-4Glc-AEAB	Maltotriose DP3	3	0	0
4	068_155102_F-AA-50_data_IgM	Glca1-4Glca1-4Glc-AEAB	Maltotriose DP3	20	5	27
4	069_163507_F-AA-50_data_IgM	Glca1-4Glca1-4Glc-AEAB	Maltotriose DP3	1	1	40
4	070_164007_F-AA-50_data_IgM	Glca1-4Glca1-4Glc-AEAB	Maltotriose DP3	4	1	20
4	071_168814_F-AA-50_data_IgM	Glca1-4Glca1-4Glc-AEAB	Maltotriose DP3	86	8	9
4	072_101013_M-Ca-50_data_IgM	Glca1-4Glca1-4Glc-AEAB	Maltotriose DP3	19	5	28
4	073_104930_M-Ca-50_data_IgM	Glca1-4Glca1-4Glc-AEAB	Maltotriose DP3	7	3	40
4	074_112287_M-Ca-50_data_IgM	Glca1-4Glca1-4Glc-AEAB	Maltotriose DP3	13	2	19
4	075_112465_M-Ca-50_data_IgM	Glca1-4Glca1-4Glc-AEAB	Maltotriose DP3	18	10	54
4	076_113543_M-Ca-50_data_IgM	Glca1-4Glca1-4Glc-AEAB	Maltotriose DP3	31	15	49
4	077_105574_M-AA-50_data_IgM	Glca1-4Glca1-4Glc-AEAB	Maltotriose DP3	17	4	25
4	078_106085_M-AA-50_data_IgM	Glca1-4Glca1-4Glc-AEAB	Maltotriose DP3	39	16	41
4	079_106349_M-AA-50_data_IgM	Glca1-4Glca1-4Glc-AEAB	Maltotriose DP3	-4	2	-49
4	080_121882_M-AA-50_data_IgM	Glca1-4Glca1-4Glc-AEAB	Maltotriose DP3	8	5	60
4	081_128897_M-AA-50_data_IgM	Glca1-4Glca1-4Glc-AEAB	Maltotriose DP3	7	7	94
4	082_524541_M-Hi-50_data_IgM	Glca1-4Glca1-4Glc-AEAB	Maltotriose DP3	43	5	11
4	083_635484_M-Hi-50_data_IgM	Glca1-4Glca1-4Glc-AEAB	Maltotriose DP3	10	2	25
4	084_845968_M-Hi-50_data_IgM	Glca1-4Glca1-4Glc-AEAB	Maltotriose DP3	1	3	200
4	085_978010_M-Hi-50_data_IgM	Glca1-4Glca1-4Glc-AEAB	Maltotriose DP3	122	5	4
4	086_142831_F-Ca-60_data_IgM	Glca1-4Glca1-4Glc-AEAB	Maltotriose DP3	183	6	3
4	087_159592_F-Ca-60_data_IgM	Glca1-4Glca1-4Glc-AEAB	Maltotriose DP3	-2	3	-183
4	088_160961_F-Ca-60_data_IgM	Glca1-4Glca1-4Glc-AEAB	Maltotriose DP3	1289	51	4
4	089_161270_F-Ca-60_data_IgM	Glca1-4Glca1-4Glc-AEAB	Maltotriose DP3	8	13	152
4	090_190487_F-Ca-60_data_IgM	Glca1-4Glca1-4Glc-AEAB	Maltotriose DP3	4	2	46
4	091_150985_F-AA-60_data_IgM	Glca1-4Glca1-4Glc-AEAB	Maltotriose DP3	1518	46	3
4	092_164007_F-AA-60_data_IgM	Glca1-4Glca1-4Glc-AEAB	Maltotriose DP3	1	1	115
4	093_171352_F-AA-60_data_IgM	Glca1-4Glca1-4Glc-AEAB	Maltotriose DP3	187	9	5
4	094_184388_F-AA-60_data_IgM	Glca1-4Glca1-4Glc-AEAB	Maltotriose DP3	144	16	11
4	095_195794_F-AA-60_data_IgM	Glca1-4Glca1-4Glc-AEAB	Maltotriose DP3	24	11	45
4	096_107747_M-Ca-60_data_IgM	Glca1-4Glca1-4Glc-AEAB	Maltotriose DP3	6	5	87
4	099_128019_M-Ca-60_data_IgM	Glca1-4Glca1-4Glc-AEAB	Maltotriose DP3	-1	4	-356
4	097_112465_M-Ca-60_data_IgM	Glca1-4Glca1-4Glc-AEAB	Maltotriose DP3	10	6	61
4	098_121661_M-Ca-60_data_IgM	Glca1-4Glca1-4Glc-AEAB	Maltotriose DP3	1	2	315
4	100_137130_M-Ca-60_data_IgM	Glca1-4Glca1-4Glc-AEAB	Maltotriose DP3	53	8	15
4	101_104091_M-AA-60_data_IgM	Glca1-4Glca1-4Glc-AEAB	Maltotriose DP3	-3	1	-40
4	102_106085b_M-AA-60_data_IgM	Glca1-4Glca1-4Glc-AEAB	Maltotriose DP3	24	11	47
4	103_141251_M-AA-60_data_IgM	Glca1-4Glca1-4Glc-AEAB	Maltotriose DP3	3	8	238
4	104_156318_M-AA-60_data_IgM	Glca1-4Glca1-4Glc-AEAB	Maltotriose DP3	58	6	10
4	105_170975_M-AA-60_data_IgM	Glca1-4Glca1-4Glc-AEAB	Maltotriose DP3	0	9	-3508
5	001_109486_F-Ca-20_data_IgM	Glca1-4Glca1-4Glca1-4Glc-AEAB	Maltotetraose DP4	7	6	79
5	002_123656_F-Ca-20_data_IgM	Glca1-4Glca1-4Glca1-4Glc-AEAB	Maltotetraose DP4	17	1	8
5	003_136379_F-Ca-20_data_IgM	Glca1-4Glca1-4Glca1-4Glc-AEAB	Maltotetraose DP4	174	25	15
5	004_158678_F-Ca-20_data_IgM	Glca1-4Glca1-4Glca1-4Glc-AEAB	Maltotetraose DP4	27	8	29
5	005_169594_F-Ca-20_data_IgM	Glca1-4Glca1-4Glca1-4Glc-AEAB	Maltotetraose DP4	48	3	7
5	006_502042_F-AA-20_data_IgM	Glca1-4Glca1-4Glca1-4Glc-AEAB	Maltotetraose DP4	5	9	176
5	007_689553_F-AA-20_data_IgM	Glca1-4Glca1-4Glca1-4Glc-AEAB	Maltotetraose DP4	16	2	15
5	008_904155_F-AA-20_data_IgM	Glca1-4Glca1-4Glca1-4Glc-AEAB	Maltotetraose DP4	19	5	24
5	009_957723_F-AA-20_data_IgM	Glca1-4Glca1-4Glca1-4Glc-AEAB	Maltotetraose DP4	132	39	29
5	010_100990_M-Ca-20_data_IgM	Glca1-4Glca1-4Glca1-4Glc-AEAB	Maltotetraose DP4	4	5	134
5	011_222790_M-Ca-20_data_IgM	Glca1-4Glca1-4Glca1-4Glc-AEAB	Maltotetraose DP4	16	6	37
5	012_280654_M-Ca-20_data_IgM	Glca1-4Glca1-4Glca1-4Glc-AEAB	Maltotetraose DP4	236	32	14
5	013_339477_M-Ca-20_data_IgM	Glca1-4Glca1-4Glca1-4Glc-AEAB	Maltotetraose DP4	58	10	17
5	014_361480_M-Ca-20_data_IgM	Glca1-4Glca1-4Glca1-4Glc-AEAB	Maltotetraose DP4	3	2	69
5	015_445782_M-AA-20_data_IgM	Glca1-4Glca1-4Glca1-4Glc-AEAB	Maltotetraose DP4	15	4	28
5	016_709491_M-AA-20_data_IgM	Glca1-4Glca1-4Glca1-4Glc-AEAB	Maltotetraose DP4	4	1	34
5	017_731604_M-AA-20_data_IgM	Glca1-4Glca1-4Glca1-4Glc-AEAB	Maltotetraose DP4	2	1	71
5	018_2800654b_M-Hi-20_data_IgM	Glca1-4Glca1-4Glca1-4Glc-AEAB	Maltotetraose DP4	90	6	7
5	019_136379b_F-Ca-30_data_IgM	Glca1-4Glca1-4Glca1-4Glc-AEAB	Maltotetraose DP4	77	28	36
5	020_160651_F-Ca-30_data_IgM	Glca1-4Glca1-4Glca1-4Glc-AEAB	Maltotetraose DP4	1	1	115
5	021_161228_F-Ca-30_data_IgM	Glca1-4Glca1-4Glca1-4Glc-AEAB	Maltotetraose DP4	15	2	13
5	022_164647_F-Ca-30_data_IgM	Glca1-4Glca1-4Glca1-4Glc-AEAB	Maltotetraose DP4	145	19	13
5	023_194396_F-Ca-30_data_IgM	Glca1-4Glca1-4Glca1-4Glc-AEAB	Maltotetraose DP4	145	19	13
5	024_100681_F-AA-30_data_IgM	Glca1-4Glca1-4Glca1-4Glc-AEAB	Maltotetraose DP4	28	16	58
5	025_105386_F-AA-30_data_IgM	Glca1-4Glca1-4Glca1-4Glc-AEAB	Maltotetraose DP4	4	9	212
5	026_128522_F-AA-30_data_IgM	Glca1-4Glca1-4Glca1-4Glc-AEAB	Maltotetraose DP4	3	1	38
5	027_161178_F-AA-30_data_IgM	Glca1-4Glca1-4Glca1-4Glc-AEAB	Maltotetraose DP4	1	1	128
5	028_211578_F-AA-30_data_IgM	Glca1-4Glca1-4Glca1-4Glc-AEAB	Maltotetraose DP4	94	2	2
5	029_108981_M-Ca-30_data_IgM	Glca1-4Glca1-4Glca1-4Glc-AEAB	Maltotetraose DP4	270	27	10
5	030_120403_M-Ca-30_data_IgM	Glca1-4Glca1-4Glca1-4Glc-AEAB	Maltotetraose DP4	8	3	41
5	031_129226_M-Ca-30_data_IgM	Glca1-4Glca1-4Glca1-4Glc-AEAB	Maltotetraose DP4	1	3	230
5	032_136205_M-Ca-30_data_IgM	Glca1-4Glca1-4Glca1-4Glc-AEAB	Maltotetraose DP4	1	2	346
5	033_206690_M-Ca-30_data_IgM	Glca1-4Glca1-4Glca1-4Glc-AEAB	Maltotetraose DP4	-2	1	-43
5	034_107889_M-AA-30_data_IgM	Glca1-4Glca1-4Glca1-4Glc-AEAB	Maltotetraose DP4	4	2	46
5	035_113856_M-AA-30_data_IgM	Glca1-4Glca1-4Glca1-4Glc-AEAB	Maltotetraose DP4	8	5	64
5	036_114524_M-AA-30_data_IgM	Glca1-4Glca1-4Glca1-4Glc-AEAB	Maltotetraose DP4	2	2	82
5	037_145724_M-AA-30_data_IgM	Glca1-4Glca1-4Glca1-4Glc-AEAB	Maltotetraose DP4	29	16	55
5	038_184452_M-AA-30_data_IgM	Glca1-4Glca1-4Glca1-4Glc-AEAB	Maltotetraose DP4	3	1	29
5	039_701197_M-Hi-30_data_IgM	Glca1-4Glca1-4Glca1-4Glc-AEAB	Maltotetraose DP4	5	3	63
5	040_110994_F-Ca-40_data_IgM	Glca1-4Glca1-4Glca1-4Glc-AEAB	Maltotetraose DP4	26	17	64
5	041_224057_F-Ca-40_data_IgM	Glca1-4Glca1-4Glca1-4Glc-AEAB	Maltotetraose DP4	191	22	11
5	042_229382_F-Ca-40_data_IgM	Glca1-4Glca1-4Glca1-4Glc-AEAB	Maltotetraose DP4	103	10	10
5	043_234123_F-Ca-40_data_IgM	Glca1-4Glca1-4Glca1-4Glc-AEAB	Maltotetraose DP4	2	3	129
5	044_251073_F-Ca-40_data_IgM	Glca1-4Glca1-4Glca1-4Glc-AEAB	Maltotetraose DP4	16	8	53
5	045_125290_F-AA-40_data_IgM	Glca1-4Glca1-4Glca1-4Glc-AEAB	Maltotetraose DP4	-8	4	-51
5	046_128522_F-AA-40_data_IgM	Glca1-4Glca1-4Glca1-4Glc-AEAB	Maltotetraose DP4	5	2	43
5	047_151881_F-AA-40_data_IgM	Glca1-4Glca1-4Glca1-4Glc-AEAB	Maltotetraose DP4	157	23	15
5	048_169778_F-AA-40_data_IgM	Glca1-4Glca1-4Glca1-4Glc-AEAB	Maltotetraose DP4	6	4	70
5	049_172100_F-AA-40_data_IgM	Glca1-4Glca1-4Glca1-4Glc-AEAB	Maltotetraose DP4	4	4	89
5	050_101013_M-Ca-40_data_IgM	Glca1-4Glca1-4Glca1-4Glc-AEAB	Maltotetraose DP4	1	14	1813
5	051_103797_M-Ca-40_data_IgM	Glca1-4Glca1-4Glca1-4Glc-AEAB	Maltotetraose DP4	16	7	46
5	052_105457_M-Ca-40_data_IgM	Glca1-4Glca1-4Glca1-4Glc-AEAB	Maltotetraose DP4	209	19	9
5	053_106322_M-Ca-40_data_IgM	Glca1-4Glca1-4Glca1-4Glc-AEAB	Maltotetraose DP4	41	4	10
5	054_111805_M-AA-40_data_IgM	Glca1-4Glca1-4Glca1-4Glc-AEAB	Maltotetraose DP4	4	0	0
5	055_132848_M-AA-40_data_IgM	Glca1-4Glca1-4Glca1-4Glc-AEAB	Maltotetraose DP4	12	5	40
5	056_143455_M-AA-40_data_IgM	Glca1-4Glca1-4Glca1-4Glc-AEAB	Maltotetraose DP4	10	6	59
5	057_143730_M-AA-40_data_IgM	Glca1-4Glca1-4Glca1-4Glc-AEAB	Maltotetraose DP4	75	5	7
5	058_145901_M-AA-40_data_IgM	Glca1-4Glca1-4Glca1-4Glc-AEAB	Maltotetraose DP4	1	1	168
5	059_293340_M-Hi-40_data_IgM	Glca1-4Glca1-4Glca1-4Glc-AEAB	Maltotetraose DP4	3	1	38
5	060_886844_M-Hi-40_data_IgM	Glca1-4Glca1-4Glca1-4Glc-AEAB	Maltotetraose DP4	782	25	3
5	061_916034_M-Hi-40_data_IgM	Glca1-4Glca1-4Glca1-4Glc-AEAB	Maltotetraose DP4	13	7	57
5	062_106434_F-Ca-50_data_IgM	Glca1-4Glca1-4Glca1-4Glc-AEAB	Maltotetraose DP4	8	7	89
5	063_135461_F-Ca-50_data_IgM	Glca1-4Glca1-4Glca1-4Glc-AEAB	Maltotetraose DP4	5	2	36
5	064_139529_F-Ca-50_data_IgM	Glca1-4Glca1-4Glca1-4Glc-AEAB	Maltotetraose DP4	9	9	105
5	065_153724_F-Ca-50_data_IgM	Glca1-4Glca1-4Glca1-4Glc-AEAB	Maltotetraose DP4	1	1	115
5	066_159660_F-Ca-50_data_IgM	Glca1-4Glca1-4Glca1-4Glc-AEAB	Maltotetraose DP4	5	1	29
5	067_113362_F-AA-50_data_IgM	Glca1-4Glca1-4Glca1-4Glc-AEAB	Maltotetraose DP4	3	1	27
5	068_155102_F-AA-50_data_IgM	Glca1-4Glca1-4Glca1-4Glc-AEAB	Maltotetraose DP4	9	4	42
5	069_163507_F-AA-50_data_IgM	Glca1-4Glca1-4Glca1-4Glc-AEAB	Maltotetraose DP4	2	2	86
5	070_164007_F-AA-50_data_IgM	Glca1-4Glca1-4Glca1-4Glc-AEAB	Maltotetraose DP4	3	1	15
5	071_168814_F-AA-50_data_IgM	Glca1-4Glca1-4Glca1-4Glc-AEAB	Maltotetraose DP4	27	29	110
5	072_101013_M-Ca-50_data_IgM	Glca1-4Glca1-4Glca1-4Glc-AEAB	Maltotetraose DP4	3	3	104
5	073_104930_M-Ca-50_data_IgM	Glca1-4Glca1-4Glca1-4Glc-AEAB	Maltotetraose DP4	6	2	30
5	074_112287_M-Ca-50_data_IgM	Glca1-4Glca1-4Glca1-4Glc-AEAB	Maltotetraose DP4	12	1	11
5	075_112465_M-Ca-50_data_IgM	Glca1-4Glca1-4Glca1-4Glc-AEAB	Maltotetraose DP4	16	13	79
5	076_113543_M-Ca-50_data_IgM	Glca1-4Glca1-4Glca1-4Glc-AEAB	Maltotetraose DP4	1	2	275
5	077_105574_M-AA-50_data_IgM	Glca1-4Glca1-4Glca1-4Glc-AEAB	Maltotetraose DP4	5	8	164
5	078_106085_M-AA-50_data_IgM	Glca1-4Glca1-4Glca1-4Glc-AEAB	Maltotetraose DP4	88	5	6
5	079_106349_M-AA-50_data_IgM	Glca1-4Glca1-4Glca1-4Glc-AEAB	Maltotetraose DP4	101	12	12
5	080_121882_M-AA-50_data_IgM	Glca1-4Glca1-4Glca1-4Glc-AEAB	Maltotetraose DP4	2	3	173
5	081_128897_M-AA-50_data_IgM	Glca1-4Glca1-4Glca1-4Glc-AEAB	Maltotetraose DP4	-2	2	-139
5	082_524541_M-Hi-50_data_IgM	Glca1-4Glca1-4Glca1-4Glc-AEAB	Maltotetraose DP4	12	3	20
5	083_635484_M-Hi-50_data_IgM	Glca1-4Glca1-4Glca1-4Glc-AEAB	Maltotetraose DP4	3	4	125
5	084_845968_M-Hi-50_data_IgM	Glca1-4Glca1-4Glca1-4Glc-AEAB	Maltotetraose DP4	1	1	67
5	085_978010_M-Hi-50_data_IgM	Glca1-4Glca1-4Glca1-4Glc-AEAB	Maltotetraose DP4	2	3	207
5	086_142831_F-Ca-60_data_IgM	Glca1-4Glca1-4Glca1-4Glc-AEAB	Maltotetraose DP4	65	42	65
5	087_159592_F-Ca-60_data_IgM	Glca1-4Glca1-4Glca1-4Glc-AEAB	Maltotetraose DP4	4	2	49
5	088_160961_F-Ca-60_data_IgM	Glca1-4Glca1-4Glca1-4Glc-AEAB	Maltotetraose DP4	1	10	804
5	089_161270_F-Ca-60_data_IgM	Glca1-4Glca1-4Glca1-4Glc-AEAB	Maltotetraose DP4	4	2	35
5	090_190487_F-Ca-60_data_IgM	Glca1-4Glca1-4Glca1-4Glc-AEAB	Maltotetraose DP4	4	3	74
5	091_150985_F-AA-60_data_IgM	Glca1-4Glca1-4Glca1-4Glc-AEAB	Maltotetraose DP4	192	53	27
5	092_164007_F-AA-60_data_IgM	Glca1-4Glca1-4Glca1-4Glc-AEAB	Maltotetraose DP4	4	8	186
5	093_171352_F-AA-60_data_IgM	Glca1-4Glca1-4Glca1-4Glc-AEAB	Maltotetraose DP4	428	48	11
5	094_184388_F-AA-60_data_IgM	Glca1-4Glca1-4Glca1-4Glc-AEAB	Maltotetraose DP4	4	4	89
5	095_195794_F-AA-60_data_IgM	Glca1-4Glca1-4Glca1-4Glc-AEAB	Maltotetraose DP4	14	8	58
5	096_107747_M-Ca-60_data_IgM	Glca1-4Glca1-4Glca1-4Glc-AEAB	Maltotetraose DP4	0	3	1322
5	099_128019_M-Ca-60_data_IgM	Glca1-4Glca1-4Glca1-4Glc-AEAB	Maltotetraose DP4	-3	5	-154
5	097_112465_M-Ca-60_data_IgM	Glca1-4Glca1-4Glca1-4Glc-AEAB	Maltotetraose DP4	4	2	55
5	098_121661_M-Ca-60_data_IgM	Glca1-4Glca1-4Glca1-4Glc-AEAB	Maltotetraose DP4	1	4	322
5	100_137130_M-Ca-60_data_IgM	Glca1-4Glca1-4Glca1-4Glc-AEAB	Maltotetraose DP4	34	8	23
5	101_104091_M-AA-60_data_IgM	Glca1-4Glca1-4Glca1-4Glc-AEAB	Maltotetraose DP4	10	7	70
5	102_106085b_M-AA-60_data_IgM	Glca1-4Glca1-4Glca1-4Glc-AEAB	Maltotetraose DP4	74	15	20
5	103_141251_M-AA-60_data_IgM	Glca1-4Glca1-4Glca1-4Glc-AEAB	Maltotetraose DP4	1	4	887
5	104_156318_M-AA-60_data_IgM	Glca1-4Glca1-4Glca1-4Glc-AEAB	Maltotetraose DP4	42	7	16
5	105_170975_M-AA-60_data_IgM	Glca1-4Glca1-4Glca1-4Glc-AEAB	Maltotetraose DP4	-12	5	-45
6	001_109486_F-Ca-20_data_IgM	Glca1-4Glca1-4Glca1-4Glca1-4Glc-AEAB	Maltopentaose DP5	2	3	141
6	002_123656_F-Ca-20_data_IgM	Glca1-4Glca1-4Glca1-4Glca1-4Glc-AEAB	Maltopentaose DP5	10	4	39
6	003_136379_F-Ca-20_data_IgM	Glca1-4Glca1-4Glca1-4Glca1-4Glc-AEAB	Maltopentaose DP5	171	16	10
6	004_158678_F-Ca-20_data_IgM	Glca1-4Glca1-4Glca1-4Glca1-4Glc-AEAB	Maltopentaose DP5	18	3	16
6	005_169594_F-Ca-20_data_IgM	Glca1-4Glca1-4Glca1-4Glca1-4Glc-AEAB	Maltopentaose DP5	53	9	16
6	006_502042_F-AA-20_data_IgM	Glca1-4Glca1-4Glca1-4Glca1-4Glc-AEAB	Maltopentaose DP5	-1	1	-168
6	007_689553_F-AA-20_data_IgM	Glca1-4Glca1-4Glca1-4Glca1-4Glc-AEAB	Maltopentaose DP5	2	1	38
6	008_904155_F-AA-20_data_IgM	Glca1-4Glca1-4Glca1-4Glca1-4Glc-AEAB	Maltopentaose DP5	18	2	13
6	009_957723_F-AA-20_data_IgM	Glca1-4Glca1-4Glca1-4Glca1-4Glc-AEAB	Maltopentaose DP5	68	10	15
6	010_100990_M-Ca-20_data_IgM	Glca1-4Glca1-4Glca1-4Glca1-4Glc-AEAB	Maltopentaose DP5	8	17	203
6	011_222790_M-Ca-20_data_IgM	Glca1-4Glca1-4Glca1-4Glca1-4Glc-AEAB	Maltopentaose DP5	10	10	106
6	012_280654_M-Ca-20_data_IgM	Glca1-4Glca1-4Glca1-4Glca1-4Glc-AEAB	Maltopentaose DP5	151	36	24
6	013_339477_M-Ca-20_data_IgM	Glca1-4Glca1-4Glca1-4Glca1-4Glc-AEAB	Maltopentaose DP5	66	9	13
6	014_361480_M-Ca-20_data_IgM	Glca1-4Glca1-4Glca1-4Glca1-4Glc-AEAB	Maltopentaose DP5	2	1	43
6	015_445782_M-AA-20_data_IgM	Glca1-4Glca1-4Glca1-4Glca1-4Glc-AEAB	Maltopentaose DP5	13	3	24
6	016_709491_M-AA-20_data_IgM	Glca1-4Glca1-4Glca1-4Glca1-4Glc-AEAB	Maltopentaose DP5	2	5	274
6	017_731604_M-AA-20_data_IgM	Glca1-4Glca1-4Glca1-4Glca1-4Glc-AEAB	Maltopentaose DP5	2	1	86
6	018_2800654b_M-Hi-20_data_IgM	Glca1-4Glca1-4Glca1-4Glca1-4Glc-AEAB	Maltopentaose DP5	83	7	8
6	019_136379b_F-Ca-30_data_IgM	Glca1-4Glca1-4Glca1-4Glca1-4Glc-AEAB	Maltopentaose DP5	80	12	15
6	020_160651_F-Ca-30_data_IgM	Glca1-4Glca1-4Glca1-4Glca1-4Glc-AEAB	Maltopentaose DP5	0	1	200
6	021_161228_F-Ca-30_data_IgM	Glca1-4Glca1-4Glca1-4Glca1-4Glc-AEAB	Maltopentaose DP5	33	40	122
6	022_164647_F-Ca-30_data_IgM	Glca1-4Glca1-4Glca1-4Glca1-4Glc-AEAB	Maltopentaose DP5	183	22	12
6	023_194396_F-Ca-30_data_IgM	Glca1-4Glca1-4Glca1-4Glca1-4Glc-AEAB	Maltopentaose DP5	183	22	12
6	024_100681_F-AA-30_data_IgM	Glca1-4Glca1-4Glca1-4Glca1-4Glc-AEAB	Maltopentaose DP5	18	10	55
6	025_105386_F-AA-30_data_IgM	Glca1-4Glca1-4Glca1-4Glca1-4Glc-AEAB	Maltopentaose DP5	1	4	288
6	026_128522_F-AA-30_data_IgM	Glca1-4Glca1-4Glca1-4Glca1-4Glc-AEAB	Maltopentaose DP5	4	2	40
6	027_161178_F-AA-30_data_IgM	Glca1-4Glca1-4Glca1-4Glca1-4Glc-AEAB	Maltopentaose DP5	0	2	887
6	028_211578_F-AA-30_data_IgM	Glca1-4Glca1-4Glca1-4Glca1-4Glc-AEAB	Maltopentaose DP5	90	8	9
6	029_108981_M-Ca-30_data_IgM	Glca1-4Glca1-4Glca1-4Glca1-4Glc-AEAB	Maltopentaose DP5	245	19	8
6	030_120403_M-Ca-30_data_IgM	Glca1-4Glca1-4Glca1-4Glca1-4Glc-AEAB	Maltopentaose DP5	5	2	42
6	031_129226_M-Ca-30_data_IgM	Glca1-4Glca1-4Glca1-4Glca1-4Glc-AEAB	Maltopentaose DP5	2	1	67
6	032_136205_M-Ca-30_data_IgM	Glca1-4Glca1-4Glca1-4Glca1-4Glc-AEAB	Maltopentaose DP5	-4	4	-120
6	033_206690_M-Ca-30_data_IgM	Glca1-4Glca1-4Glca1-4Glca1-4Glc-AEAB	Maltopentaose DP5	-2	3	-164
6	034_107889_M-AA-30_data_IgM	Glca1-4Glca1-4Glca1-4Glca1-4Glc-AEAB	Maltopentaose DP5	5	4	99
6	035_113856_M-AA-30_data_IgM	Glca1-4Glca1-4Glca1-4Glca1-4Glc-AEAB	Maltopentaose DP5	46	3	7
6	036_114524_M-AA-30_data_IgM	Glca1-4Glca1-4Glca1-4Glca1-4Glc-AEAB	Maltopentaose DP5	1	1	128
6	037_145724_M-AA-30_data_IgM	Glca1-4Glca1-4Glca1-4Glca1-4Glc-AEAB	Maltopentaose DP5	35	3	10
6	038_184452_M-AA-30_data_IgM	Glca1-4Glca1-4Glca1-4Glca1-4Glc-AEAB	Maltopentaose DP5	1	4	757
6	039_701197_M-Hi-30_data_IgM	Glca1-4Glca1-4Glca1-4Glca1-4Glc-AEAB	Maltopentaose DP5	33	3	10
6	040_110994_F-Ca-40_data_IgM	Glca1-4Glca1-4Glca1-4Glca1-4Glc-AEAB	Maltopentaose DP5	13	9	67
6	041_224057_F-Ca-40_data_IgM	Glca1-4Glca1-4Glca1-4Glca1-4Glc-AEAB	Maltopentaose DP5	-13	7	-53
6	042_229382_F-Ca-40_data_IgM	Glca1-4Glca1-4Glca1-4Glca1-4Glc-AEAB	Maltopentaose DP5	207	15	7
6	043_234123_F-Ca-40_data_IgM	Glca1-4Glca1-4Glca1-4Glca1-4Glc-AEAB	Maltopentaose DP5	-2	1	-29
6	044_251073_F-Ca-40_data_IgM	Glca1-4Glca1-4Glca1-4Glca1-4Glc-AEAB	Maltopentaose DP5	-12	4	-32
6	045_125290_F-AA-40_data_IgM	Glca1-4Glca1-4Glca1-4Glca1-4Glc-AEAB	Maltopentaose DP5	-16	13	-82
6	046_128522_F-AA-40_data_IgM	Glca1-4Glca1-4Glca1-4Glca1-4Glc-AEAB	Maltopentaose DP5	5	2	43
6	047_151881_F-AA-40_data_IgM	Glca1-4Glca1-4Glca1-4Glca1-4Glc-AEAB	Maltopentaose DP5	87	13	15
6	048_169778_F-AA-40_data_IgM	Glca1-4Glca1-4Glca1-4Glca1-4Glc-AEAB	Maltopentaose DP5	3	5	183
6	049_172100_F-AA-40_data_IgM	Glca1-4Glca1-4Glca1-4Glca1-4Glc-AEAB	Maltopentaose DP5	1	2	216
6	050_101013_M-Ca-40_data_IgM	Glca1-4Glca1-4Glca1-4Glca1-4Glc-AEAB	Maltopentaose DP5	-2	14	-704
6	051_103797_M-Ca-40_data_IgM	Glca1-4Glca1-4Glca1-4Glca1-4Glc-AEAB	Maltopentaose DP5	80	18	22
6	052_105457_M-Ca-40_data_IgM	Glca1-4Glca1-4Glca1-4Glca1-4Glc-AEAB	Maltopentaose DP5	-18	4	-21
6	053_106322_M-Ca-40_data_IgM	Glca1-4Glca1-4Glca1-4Glca1-4Glc-AEAB	Maltopentaose DP5	26	10	39
6	054_111805_M-AA-40_data_IgM	Glca1-4Glca1-4Glca1-4Glca1-4Glc-AEAB	Maltopentaose DP5	1	1	115
6	055_132848_M-AA-40_data_IgM	Glca1-4Glca1-4Glca1-4Glca1-4Glc-AEAB	Maltopentaose DP5	-11	4	-42
6	056_143455_M-AA-40_data_IgM	Glca1-4Glca1-4Glca1-4Glca1-4Glc-AEAB	Maltopentaose DP5	4	4	106
6	057_143730_M-AA-40_data_IgM	Glca1-4Glca1-4Glca1-4Glca1-4Glc-AEAB	Maltopentaose DP5	30	7	24
6	058_145901_M-AA-40_data_IgM	Glca1-4Glca1-4Glca1-4Glca1-4Glc-AEAB	Maltopentaose DP5	-1	1	-128
6	059_293340_M-Hi-40_data_IgM	Glca1-4Glca1-4Glca1-4Glca1-4Glc-AEAB	Maltopentaose DP5	0	1
6	060_886844_M-Hi-40_data_IgM	Glca1-4Glca1-4Glca1-4Glca1-4Glc-AEAB	Maltopentaose DP5	4	5	134
6	061_916034_M-Hi-40_data_IgM	Glca1-4Glca1-4Glca1-4Glca1-4Glc-AEAB	Maltopentaose DP5	23	17	75
6	062_106434_F-Ca-50_data_IgM	Glca1-4Glca1-4Glca1-4Glca1-4Glc-AEAB	Maltopentaose DP5	-5	1	-22
6	063_135461_F-Ca-50_data_IgM	Glca1-4Glca1-4Glca1-4Glca1-4Glc-AEAB	Maltopentaose DP5	5	2	53
6	064_139529_F-Ca-50_data_IgM	Glca1-4Glca1-4Glca1-4Glca1-4Glc-AEAB	Maltopentaose DP5	4	5	124
6	065_153724_F-Ca-50_data_IgM	Glca1-4Glca1-4Glca1-4Glca1-4Glc-AEAB	Maltopentaose DP5	1	1	115
6	066_159660_F-Ca-50_data_IgM	Glca1-4Glca1-4Glca1-4Glca1-4Glc-AEAB	Maltopentaose DP5	12	7	64
6	067_113362_F-AA-50_data_IgM	Glca1-4Glca1-4Glca1-4Glca1-4Glc-AEAB	Maltopentaose DP5	2	1	38
6	068_155102_F-AA-50_data_IgM	Glca1-4Glca1-4Glca1-4Glca1-4Glc-AEAB	Maltopentaose DP5	3	1	39
6	069_163507_F-AA-50_data_IgM	Glca1-4Glca1-4Glca1-4Glca1-4Glc-AEAB	Maltopentaose DP5	1	1	115
6	070_164007_F-AA-50_data_IgM	Glca1-4Glca1-4Glca1-4Glca1-4Glc-AEAB	Maltopentaose DP5	4	1	30
6	071_168814_F-AA-50_data_IgM	Glca1-4Glca1-4Glca1-4Glca1-4Glc-AEAB	Maltopentaose DP5	31	22	70
6	072_101013_M-Ca-50_data_IgM	Glca1-4Glca1-4Glca1-4Glca1-4Glc-AEAB	Maltopentaose DP5	1	4	841
6	073_104930_M-Ca-50_data_IgM	Glca1-4Glca1-4Glca1-4Glca1-4Glc-AEAB	Maltopentaose DP5	0	2	-825
6	074_112287_M-Ca-50_data_IgM	Glca1-4Glca1-4Glca1-4Glca1-4Glc-AEAB	Maltopentaose DP5	12	1	12
6	075_112465_M-Ca-50_data_IgM	Glca1-4Glca1-4Glca1-4Glca1-4Glc-AEAB	Maltopentaose DP5	5	2	47
6	076_113543_M-Ca-50_data_IgM	Glca1-4Glca1-4Glca1-4Glca1-4Glc-AEAB	Maltopentaose DP5	3	7	239
6	077_105574_M-AA-50_data_IgM	Glca1-4Glca1-4Glca1-4Glca1-4Glc-AEAB	Maltopentaose DP5	-5	7	-147
6	078_106085_M-AA-50_data_IgM	Glca1-4Glca1-4Glca1-4Glca1-4Glc-AEAB	Maltopentaose DP5	209	20	9
6	079_106349_M-AA-50_data_IgM	Glca1-4Glca1-4Glca1-4Glca1-4Glc-AEAB	Maltopentaose DP5	-7	3	-41
6	080_121882_M-AA-50_data_IgM	Glca1-4Glca1-4Glca1-4Glca1-4Glc-AEAB	Maltopentaose DP5	1	2	476
6	081_128897_M-AA-50_data_IgM	Glca1-4Glca1-4Glca1-4Glca1-4Glc-AEAB	Maltopentaose DP5	-3	1	-29
6	082_524541_M-Hi-50_data_IgM	Glca1-4Glca1-4Glca1-4Glca1-4Glc-AEAB	Maltopentaose DP5	-2	6	-394
6	083_635484_M-Hi-50_data_IgM	Glca1-4Glca1-4Glca1-4Glca1-4Glc-AEAB	Maltopentaose DP5	2	3	168
6	084_845968_M-Hi-50_data_IgM	Glca1-4Glca1-4Glca1-4Glca1-4Glc-AEAB	Maltopentaose DP5	-1	2	-183
6	085_978010_M-Hi-50_data_IgM	Glca1-4Glca1-4Glca1-4Glca1-4Glc-AEAB	Maltopentaose DP5	-1	2	-120
6	086_142831_F-Ca-60_data_IgM	Glca1-4Glca1-4Glca1-4Glca1-4Glc-AEAB	Maltopentaose DP5	60	23	38
6	087_159592_F-Ca-60_data_IgM	Glca1-4Glca1-4Glca1-4Glca1-4Glc-AEAB	Maltopentaose DP5	-1	2	-346
6	088_160961_F-Ca-60_data_IgM	Glca1-4Glca1-4Glca1-4Glca1-4Glc-AEAB	Maltopentaose DP5	-1	4	-825
6	089_161270_F-Ca-60_data_IgM	Glca1-4Glca1-4Glca1-4Glca1-4Glc-AEAB	Maltopentaose DP5	2	1	41
6	090_190487_F-Ca-60_data_IgM	Glca1-4Glca1-4Glca1-4Glca1-4Glc-AEAB	Maltopentaose DP5	-3	2	-95
6	091_150985_F-AA-60_data_IgM	Glca1-4Glca1-4Glca1-4Glca1-4Glc-AEAB	Maltopentaose DP5	104	14	14
6	092_164007_F-AA-60_data_IgM	Glca1-4Glca1-4Glca1-4Glca1-4Glc-AEAB	Maltopentaose DP5	1	1	258
6	093_171352_F-AA-60_data_IgM	Glca1-4Glca1-4Glca1-4Glca1-4Glc-AEAB	Maltopentaose DP5	133	10	7
6	094_184388_F-AA-60_data_IgM	Glca1-4Glca1-4Glca1-4Glca1-4Glc-AEAB	Maltopentaose DP5	0	3	1052
6	095_195794_F-AA-60_data_IgM	Glca1-4Glca1-4Glca1-4Glca1-4Glc-AEAB	Maltopentaose DP5	39	8	22
6	096_107747_M-Ca-60_data_IgM	Glca1-4Glca1-4Glca1-4Glca1-4Glc-AEAB	Maltopentaose DP5	-4	1	-29
6	099_128019_M-Ca-60_data_IgM	Glca1-4Glca1-4Glca1-4Glca1-4Glc-AEAB	Maltopentaose DP5	-6	1	-20
6	097_112465_M-Ca-60_data_IgM	Glca1-4Glca1-4Glca1-4Glca1-4Glc-AEAB	Maltopentaose DP5	1	11	904
6	098_121661_M-Ca-60_data_IgM	Glca1-4Glca1-4Glca1-4Glca1-4Glc-AEAB	Maltopentaose DP5	-3	2	-53
6	100_137130_M-Ca-60_data_IgM	Glca1-4Glca1-4Glca1-4Glca1-4Glc-AEAB	Maltopentaose DP5	33	8	23
6	101_104091_M-AA-60_data_IgM	Glca1-4Glca1-4Glca1-4Glca1-4Glc-AEAB	Maltopentaose DP5	-19	6	-32
6	102_106085b_M-AA-60_data_IgM	Glca1-4Glca1-4Glca1-4Glca1-4Glc-AEAB	Maltopentaose DP5	157	25	16
6	103_141251_M-AA-60_data_IgM	Glca1-4Glca1-4Glca1-4Glca1-4Glc-AEAB	Maltopentaose DP5	3	6	213
6	104_156318_M-AA-60_data_IgM	Glca1-4Glca1-4Glca1-4Glca1-4Glc-AEAB	Maltopentaose DP5	34	7	20
6	105_170975_M-AA-60_data_IgM	Glca1-4Glca1-4Glca1-4Glca1-4Glc-AEAB	Maltopentaose DP5	-14	6	-40
7	001_109486_F-Ca-20_data_IgM	Glca1-4Glca1-4Glca1-4Glca1-4Glca1-4Glc-AEAB	Maltohexaose DP6	2	1	67
7	002_123656_F-Ca-20_data_IgM	Glca1-4Glca1-4Glca1-4Glca1-4Glca1-4Glc-AEAB	Maltohexaose DP6	13	2	19
7	003_136379_F-Ca-20_data_IgM	Glca1-4Glca1-4Glca1-4Glca1-4Glca1-4Glc-AEAB	Maltohexaose DP6	123	13	10
7	004_158678_F-Ca-20_data_IgM	Glca1-4Glca1-4Glca1-4Glca1-4Glca1-4Glc-AEAB	Maltohexaose DP6	17	2	14
7	005_169594_F-Ca-20_data_IgM	Glca1-4Glca1-4Glca1-4Glca1-4Glca1-4Glc-AEAB	Maltohexaose DP6	62	13	21
7	006_502042_F-AA-20_data_IgM	Glca1-4Glca1-4Glca1-4Glca1-4Glca1-4Glc-AEAB	Maltohexaose DP6	-1	1	-67
7	007_689553_F-AA-20_data_IgM	Glca1-4Glca1-4Glca1-4Glca1-4Glca1-4Glc-AEAB	Maltohexaose DP6	7	6	89
7	008_904155_F-AA-20_data_IgM	Glca1-4Glca1-4Glca1-4Glca1-4Glca1-4Glc-AEAB	Maltohexaose DP6	15	1	9
7	009_957723_F-AA-20_data_IgM	Glca1-4Glca1-4Glca1-4Glca1-4Glca1-4Glc-AEAB	Maltohexaose DP6	84	14	17
7	010_100990_M-Ca-20_data_IgM	Glca1-4Glca1-4Glca1-4Glca1-4Glca1-4Glc-AEAB	Maltohexaose DP6	-1	2	-275
7	011_222790_M-Ca-20_data_IgM	Glca1-4Glca1-4Glca1-4Glca1-4Glca1-4Glc-AEAB	Maltohexaose DP6	8	5	57
7	012_280654_M-Ca-20_data_IgM	Glca1-4Glca1-4Glca1-4Glca1-4Glca1-4Glc-AEAB	Maltohexaose DP6	188	35	19
7	013_339477_M-Ca-20_data_IgM	Glca1-4Glca1-4Glca1-4Glca1-4Glca1-4Glc-AEAB	Maltohexaose DP6	130	24	18
7	014_361480_M-Ca-20_data_IgM	Glca1-4Glca1-4Glca1-4Glca1-4Glca1-4Glc-AEAB	Maltohexaose DP6	3	2	55
7	015_445782_M-AA-20_data_IgM	Glca1-4Glca1-4Glca1-4Glca1-4Glca1-4Glc-AEAB	Maltohexaose DP6	10	4	41
7	016_709491_M-AA-20_data_IgM	Glca1-4Glca1-4Glca1-4Glca1-4Glca1-4Glc-AEAB	Maltohexaose DP6	1	2	383
7	017_731604_M-AA-20_data_IgM	Glca1-4Glca1-4Glca1-4Glca1-4Glca1-4Glc-AEAB	Maltohexaose DP6	3	2	62
7	018_2800654b_M-Hi-20_data_IgM	Glca1-4Glca1-4Glca1-4Glca1-4Glca1-4Glc-AEAB	Maltohexaose DP6	92	5	5
7	019_136379b_F-Ca-30_data_IgM	Glca1-4Glca1-4Glca1-4Glca1-4Glca1-4Glc-AEAB	Maltohexaose DP6	75	12	16
7	020_160651_F-Ca-30_data_IgM	Glca1-4Glca1-4Glca1-4Glca1-4Glca1-4Glc-AEAB	Maltohexaose DP6	0	1	200
7	021_161228_F-Ca-30_data_IgM	Glca1-4Glca1-4Glca1-4Glca1-4Glca1-4Glc-AEAB	Maltohexaose DP6	11	1	5
7	022_164647_F-Ca-30_data_IgM	Glca1-4Glca1-4Glca1-4Glca1-4Glca1-4Glc-AEAB	Maltohexaose DP6	158	13	8
7	023_194396_F-Ca-30_data_IgM	Glca1-4Glca1-4Glca1-4Glca1-4Glca1-4Glc-AEAB	Maltohexaose DP6	158	13	8
7	024_100681_F-AA-30_data_IgM	Glca1-4Glca1-4Glca1-4Glca1-4Glca1-4Glc-AEAB	Maltohexaose DP6	30	9	29
7	025_105386_F-AA-30_data_IgM	Glca1-4Glca1-4Glca1-4Glca1-4Glca1-4Glc-AEAB	Maltohexaose DP6	3	6	180
7	026_128522_F-AA-30_data_IgM	Glca1-4Glca1-4Glca1-4Glca1-4Glca1-4Glc-AEAB	Maltohexaose DP6	3	2	63
7	027_161178_F-AA-30_data_IgM	Glca1-4Glca1-4Glca1-4Glca1-4Glca1-4Glc-AEAB	Maltohexaose DP6	1	1	200
7	028_211578_F-AA-30_data_IgM	Glca1-4Glca1-4Glca1-4Glca1-4Glca1-4Glc-AEAB	Maltohexaose DP6	93	6	7
7	029_108981_M-Ca-30_data_IgM	Glca1-4Glca1-4Glca1-4Glca1-4Glca1-4Glc-AEAB	Maltohexaose DP6	265	25	9
7	030_120403_M-Ca-30_data_IgM	Glca1-4Glca1-4Glca1-4Glca1-4Glca1-4Glc-AEAB	Maltohexaose DP6	158	8	5
7	031_129226_M-Ca-30_data_IgM	Glca1-4Glca1-4Glca1-4Glca1-4Glca1-4Glc-AEAB	Maltohexaose DP6	19	9	46
7	032_136205_M-Ca-30_data_IgM	Glca1-4Glca1-4Glca1-4Glca1-4Glca1-4Glc-AEAB	Maltohexaose DP6	-6	4	-64
7	033_206690_M-Ca-30_data_IgM	Glca1-4Glca1-4Glca1-4Glca1-4Glca1-4Glc-AEAB	Maltohexaose DP6	-3	3	-98
7	034_107889_M-AA-30_data_IgM	Glca1-4Glca1-4Glca1-4Glca1-4Glca1-4Glc-AEAB	Maltohexaose DP6	151	18	12
7	035_113856_M-AA-30_data_IgM	Glca1-4Glca1-4Glca1-4Glca1-4Glca1-4Glc-AEAB	Maltohexaose DP6	105	20	19
7	036_114524_M-AA-30_data_IgM	Glca1-4Glca1-4Glca1-4Glca1-4Glca1-4Glc-AEAB	Maltohexaose DP6	2	4	178
7	037_145724_M-AA-30_data_IgM	Glca1-4Glca1-4Glca1-4Glca1-4Glca1-4Glc-AEAB	Maltohexaose DP6	40	27	69
7	038_184452_M-AA-30_data_IgM	Glca1-4Glca1-4Glca1-4Glca1-4Glca1-4Glc-AEAB	Maltohexaose DP6	2	3	168
7	039_701197_M-Hi-30_data_IgM	Glca1-4Glca1-4Glca1-4Glca1-4Glca1-4Glc-AEAB	Maltohexaose DP6	87	18	20
7	040_110994_F-Ca-40_data_IgM	Glca1-4Glca1-4Glca1-4Glca1-4Glca1-4Glc-AEAB	Maltohexaose DP6	7	7	107
7	041_224057_F-Ca-40_data_IgM	Glca1-4Glca1-4Glca1-4Glca1-4Glca1-4Glc-AEAB	Maltohexaose DP6	-12	4	-36
7	042_229382_F-Ca-40_data_IgM	Glca1-4Glca1-4Glca1-4Glca1-4Glca1-4Glc-AEAB	Maltohexaose DP6	325	74	23
7	043_234123_F-Ca-40_data_IgM	Glca1-4Glca1-4Glca1-4Glca1-4Glca1-4Glc-AEAB	Maltohexaose DP6	-1	1	-128
7	044_251073_F-Ca-40_data_IgM	Glca1-4Glca1-4Glca1-4Glca1-4Glca1-4Glc-AEAB	Maltohexaose DP6	315	21	7
7	045_125290_F-AA-40_data_IgM	Glca1-4Glca1-4Glca1-4Glca1-4Glca1-4Glc-AEAB	Maltohexaose DP6	-25	4	-17
7	046_128522_F-AA-40_data_IgM	Glca1-4Glca1-4Glca1-4Glca1-4Glca1-4Glc-AEAB	Maltohexaose DP6	0	5	-2101
7	047_151881_F-AA-40_data_IgM	Glca1-4Glca1-4Glca1-4Glca1-4Glca1-4Glc-AEAB	Maltohexaose DP6	109	23	21
7	048_169778_F-AA-40_data_IgM	Glca1-4Glca1-4Glca1-4Glca1-4Glca1-4Glc-AEAB	Maltohexaose DP6	1	4	479
7	049_172100_F-AA-40_data_IgM	Glca1-4Glca1-4Glca1-4Glca1-4Glca1-4Glc-AEAB	Maltohexaose DP6	-4	2	-40
7	050_101013_M-Ca-40_data_IgM	Glca1-4Glca1-4Glca1-4Glca1-4Glca1-4Glc-AEAB	Maltohexaose DP6	-5	14	-309
7	051_103797_M-Ca-40_data_IgM	Glca1-4Glca1-4Glca1-4Glca1-4Glca1-4Glc-AEAB	Maltohexaose DP6	106	21	20
7	052_105457_M-Ca-40_data_IgM	Glca1-4Glca1-4Glca1-4Glca1-4Glca1-4Glc-AEAB	Maltohexaose DP6	5	11	216
7	053_106322_M-Ca-40_data_IgM	Glca1-4Glca1-4Glca1-4Glca1-4Glca1-4Glc-AEAB	Maltohexaose DP6	12	10	87
7	054_111805_M-AA-40_data_IgM	Glca1-4Glca1-4Glca1-4Glca1-4Glca1-4Glc-AEAB	Maltohexaose DP6	1	1	82
7	055_132848_M-AA-40_data_IgM	Glca1-4Glca1-4Glca1-4Glca1-4Glca1-4Glc-AEAB	Maltohexaose DP6	-7	5	-65
7	056_143455_M-AA-40_data_IgM	Glca1-4Glca1-4Glca1-4Glca1-4Glca1-4Glc-AEAB	Maltohexaose DP6	7	8	105
7	057_143730_M-AA-40_data_IgM	Glca1-4Glca1-4Glca1-4Glca1-4Glca1-4Glc-AEAB	Maltohexaose DP6	33	12	36
7	058_145901_M-AA-40_data_IgM	Glca1-4Glca1-4Glca1-4Glca1-4Glca1-4Glc-AEAB	Maltohexaose DP6	0	2	825
7	059_293340_M-Hi-40_data_IgM	Glca1-4Glca1-4Glca1-4Glca1-4Glca1-4Glc-AEAB	Maltohexaose DP6	1	1	82
7	060_886844_M-Hi-40_data_IgM	Glca1-4Glca1-4Glca1-4Glca1-4Glca1-4Glc-AEAB	Maltohexaose DP6	3	3	77
7	061_916034_M-Hi-40_data_IgM	Glca1-4Glca1-4Glca1-4Glca1-4Glca1-4Glc-AEAB	Maltohexaose DP6	10	2	20
7	062_106434_F-Ca-50_data_IgM	Glca1-4Glca1-4Glca1-4Glca1-4Glca1-4Glc-AEAB	Maltohexaose DP6	10	7	71
7	063_135461_F-Ca-50_data_IgM	Glca1-4Glca1-4Glca1-4Glca1-4Glca1-4Glc-AEAB	Maltohexaose DP6	4	1	26
7	064_139529_F-Ca-50_data_IgM	Glca1-4Glca1-4Glca1-4Glca1-4Glca1-4Glc-AEAB	Maltohexaose DP6	9	5	56
7	065_153724_F-Ca-50_data_IgM	Glca1-4Glca1-4Glca1-4Glca1-4Glca1-4Glc-AEAB	Maltohexaose DP6	1	1	128
7	066_159660_F-Ca-50_data_IgM	Glca1-4Glca1-4Glca1-4Glca1-4Glca1-4Glc-AEAB	Maltohexaose DP6	9	6	62
7	067_113362_F-AA-50_data_IgM	Glca1-4Glca1-4Glca1-4Glca1-4Glca1-4Glc-AEAB	Maltohexaose DP6	3	1	52
7	068_155102_F-AA-50_data_IgM	Glca1-4Glca1-4Glca1-4Glca1-4Glca1-4Glc-AEAB	Maltohexaose DP6	5	6	134
7	069_163507_F-AA-50_data_IgM	Glca1-4Glca1-4Glca1-4Glca1-4Glca1-4Glc-AEAB	Maltohexaose DP6	1	0	0
7	070_164007_F-AA-50_data_IgM	Glca1-4Glca1-4Glca1-4Glca1-4Glca1-4Glc-AEAB	Maltohexaose DP6	5	1	22
7	071_168814_F-AA-50_data_IgM	Glca1-4Glca1-4Glca1-4Glca1-4Glca1-4Glc-AEAB	Maltohexaose DP6	58	4	6
7	072_101013_M-Ca-50_data_IgM	Glca1-4Glca1-4Glca1-4Glca1-4Glca1-4Glc-AEAB	Maltohexaose DP6	-4	5	-121
7	073_104930_M-Ca-50_data_IgM	Glca1-4Glca1-4Glca1-4Glca1-4Glca1-4Glc-AEAB	Maltohexaose DP6	5	6	117
7	074_112287_M-Ca-50_data_IgM	Glca1-4Glca1-4Glca1-4Glca1-4Glca1-4Glc-AEAB	Maltohexaose DP6	18	3	16
7	075_112465_M-Ca-50_data_IgM	Glca1-4Glca1-4Glca1-4Glca1-4Glca1-4Glc-AEAB	Maltohexaose DP6	1	7	707
7	076_113543_M-Ca-50_data_IgM	Glca1-4Glca1-4Glca1-4Glca1-4Glca1-4Glc-AEAB	Maltohexaose DP6	-1	3	-248
7	077_105574_M-AA-50_data_IgM	Glca1-4Glca1-4Glca1-4Glca1-4Glca1-4Glc-AEAB	Maltohexaose DP6	-2	8	-512
7	078_106085_M-AA-50_data_IgM	Glca1-4Glca1-4Glca1-4Glca1-4Glca1-4Glc-AEAB	Maltohexaose DP6	158	17	10
7	079_106349_M-AA-50_data_IgM	Glca1-4Glca1-4Glca1-4Glca1-4Glca1-4Glc-AEAB	Maltohexaose DP6	-9	2	-17
7	080_121882_M-AA-50_data_IgM	Glca1-4Glca1-4Glca1-4Glca1-4Glca1-4Glc-AEAB	Maltohexaose DP6	1	2	296
7	081_128897_M-AA-50_data_IgM	Glca1-4Glca1-4Glca1-4Glca1-4Glca1-4Glc-AEAB	Maltohexaose DP6	-2	1	-38
7	082_524541_M-Hi-50_data_IgM	Glca1-4Glca1-4Glca1-4Glca1-4Glca1-4Glc-AEAB	Maltohexaose DP6	6	6	105
7	083_635484_M-Hi-50_data_IgM	Glca1-4Glca1-4Glca1-4Glca1-4Glca1-4Glc-AEAB	Maltohexaose DP6	2	2	139
7	084_845968_M-Hi-50_data_IgM	Glca1-4Glca1-4Glca1-4Glca1-4Glca1-4Glc-AEAB	Maltohexaose DP6	0	1	-383
7	085_978010_M-Hi-50_data_IgM	Glca1-4Glca1-4Glca1-4Glca1-4Glca1-4Glc-AEAB	Maltohexaose DP6	-2	1	-58
7	086_142831_F-Ca-60_data_IgM	Glca1-4Glca1-4Glca1-4Glca1-4Glca1-4Glc-AEAB	Maltohexaose DP6	74	6	8
7	087_159592_F-Ca-60_data_IgM	Glca1-4Glca1-4Glca1-4Glca1-4Glca1-4Glc-AEAB	Maltohexaose DP6	-2	4	-246
7	088_160961_F-Ca-60_data_IgM	Glca1-4Glca1-4Glca1-4Glca1-4Glca1-4Glc-AEAB	Maltohexaose DP6	357	38	11
7	089_161270_F-Ca-60_data_IgM	Glca1-4Glca1-4Glca1-4Glca1-4Glca1-4Glc-AEAB	Maltohexaose DP6	2	1	86
7	090_190487_F-Ca-60_data_IgM	Glca1-4Glca1-4Glca1-4Glca1-4Glca1-4Glc-AEAB	Maltohexaose DP6	-1	2	-245
7	091_150985_F-AA-60_data_IgM	Glca1-4Glca1-4Glca1-4Glca1-4Glca1-4Glc-AEAB	Maltohexaose DP6	191	18	10
7	092_164007_F-AA-60_data_IgM	Glca1-4Glca1-4Glca1-4Glca1-4Glca1-4Glc-AEAB	Maltohexaose DP6	1	1	200
7	093_171352_F-AA-60_data_IgM	Glca1-4Glca1-4Glca1-4Glca1-4Glca1-4Glc-AEAB	Maltohexaose DP6	147	9	6
7	094_184388_F-AA-60_data_IgM	Glca1-4Glca1-4Glca1-4Glca1-4Glca1-4Glc-AEAB	Maltohexaose DP6	20	19	95
7	095_195794_F-AA-60_data_IgM	Glca1-4Glca1-4Glca1-4Glca1-4Glca1-4Glc-AEAB	Maltohexaose DP6	39	7	17
7	096_107747_M-Ca-60_data_IgM	Glca1-4Glca1-4Glca1-4Glca1-4Glca1-4Glc-AEAB	Maltohexaose DP6	-7	5	-72
7	099_128019_M-Ca-60_data_IgM	Glca1-4Glca1-4Glca1-4Glca1-4Glca1-4Glc-AEAB	Maltohexaose DP6	-4	10	-227
7	097_112465_M-Ca-60_data_IgM	Glca1-4Glca1-4Glca1-4Glca1-4Glca1-4Glc-AEAB	Maltohexaose DP6	-2	1	-71
7	098_121661_M-Ca-60_data_IgM	Glca1-4Glca1-4Glca1-4Glca1-4Glca1-4Glc-AEAB	Maltohexaose DP6	-4	2	-35
7	100_137130_M-Ca-60_data_IgM	Glca1-4Glca1-4Glca1-4Glca1-4Glca1-4Glc-AEAB	Maltohexaose DP6	32	7	23
7	101_104091_M-AA-60_data_IgM	Glca1-4Glca1-4Glca1-4Glca1-4Glca1-4Glc-AEAB	Maltohexaose DP6	-11	2	-20
7	102_106085b_M-AA-60_data_IgM	Glca1-4Glca1-4Glca1-4Glca1-4Glca1-4Glc-AEAB	Maltohexaose DP6	97	5	5
7	103_141251_M-AA-60_data_IgM	Glca1-4Glca1-4Glca1-4Glca1-4Glca1-4Glc-AEAB	Maltohexaose DP6	0	5
7	104_156318_M-AA-60_data_IgM	Glca1-4Glca1-4Glca1-4Glca1-4Glca1-4Glc-AEAB	Maltohexaose DP6	33	8	23
7	105_170975_M-AA-60_data_IgM	Glca1-4Glca1-4Glca1-4Glca1-4Glca1-4Glc-AEAB	Maltohexaose DP6	-13	3	-23
8	001_109486_F-Ca-20_data_IgM	Glca1-4Glca1-4Glca1-4Glca1-4Glca1-4Glca1-4Glc-AEAB	Maltoheptaose DP7	8	7	81
8	002_123656_F-Ca-20_data_IgM	Glca1-4Glca1-4Glca1-4Glca1-4Glca1-4Glca1-4Glc-AEAB	Maltoheptaose DP7	12	6	50
8	003_136379_F-Ca-20_data_IgM	Glca1-4Glca1-4Glca1-4Glca1-4Glca1-4Glca1-4Glc-AEAB	Maltoheptaose DP7	153	31	20
8	004_158678_F-Ca-20_data_IgM	Glca1-4Glca1-4Glca1-4Glca1-4Glca1-4Glca1-4Glc-AEAB	Maltoheptaose DP7	20	9	47
8	005_169594_F-Ca-20_data_IgM	Glca1-4Glca1-4Glca1-4Glca1-4Glca1-4Glca1-4Glc-AEAB	Maltoheptaose DP7	65	10	15
8	006_502042_F-AA-20_data_IgM	Glca1-4Glca1-4Glca1-4Glca1-4Glca1-4Glca1-4Glc-AEAB	Maltoheptaose DP7	-1	2	-383
8	007_689553_F-AA-20_data_IgM	Glca1-4Glca1-4Glca1-4Glca1-4Glca1-4Glca1-4Glc-AEAB	Maltoheptaose DP7	3	2	62
8	008_904155_F-AA-20_data_IgM	Glca1-4Glca1-4Glca1-4Glca1-4Glca1-4Glca1-4Glc-AEAB	Maltoheptaose DP7	21	3	14
8	009_957723_F-AA-20_data_IgM	Glca1-4Glca1-4Glca1-4Glca1-4Glca1-4Glca1-4Glc-AEAB	Maltoheptaose DP7	71	19	27
8	010_100990_M-Ca-20_data_IgM	Glca1-4Glca1-4Glca1-4Glca1-4Glca1-4Glca1-4Glc-AEAB	Maltoheptaose DP7	0	2	-825
8	011_222790_M-Ca-20_data_IgM	Glca1-4Glca1-4Glca1-4Glca1-4Glca1-4Glca1-4Glc-AEAB	Maltoheptaose DP7	8	5	66
8	012_280654_M-Ca-20_data_IgM	Glca1-4Glca1-4Glca1-4Glca1-4Glca1-4Glca1-4Glc-AEAB	Maltoheptaose DP7	162	26	16
8	013_339477_M-Ca-20_data_IgM	Glca1-4Glca1-4Glca1-4Glca1-4Glca1-4Glca1-4Glc-AEAB	Maltoheptaose DP7	127	12	9
8	014_361480_M-Ca-20_data_IgM	Glca1-4Glca1-4Glca1-4Glca1-4Glca1-4Glca1-4Glc-AEAB	Maltoheptaose DP7	4	4	106
8	015_445782_M-AA-20_data_IgM	Glca1-4Glca1-4Glca1-4Glca1-4Glca1-4Glca1-4Glc-AEAB	Maltoheptaose DP7	10	5	49
8	016_709491_M-AA-20_data_IgM	Glca1-4Glca1-4Glca1-4Glca1-4Glca1-4Glca1-4Glc-AEAB	Maltoheptaose DP7	-2	3	-173
8	017_731604_M-AA-20_data_IgM	Glca1-4Glca1-4Glca1-4Glca1-4Glca1-4Glca1-4Glc-AEAB	Maltoheptaose DP7	2	1	55
8	018_2800654b_M-Hi-20_data_IgM	Glca1-4Glca1-4Glca1-4Glca1-4Glca1-4Glca1-4Glc-AEAB	Maltoheptaose DP7	88	26	30
8	019_136379b_F-Ca-30_data_IgM	Glca1-4Glca1-4Glca1-4Glca1-4Glca1-4Glca1-4Glc-AEAB	Maltoheptaose DP7	77	11	15
8	020_160651_F-Ca-30_data_IgM	Glca1-4Glca1-4Glca1-4Glca1-4Glca1-4Glca1-4Glc-AEAB	Maltoheptaose DP7	3	4	174
8	021_161228_F-Ca-30_data_IgM	Glca1-4Glca1-4Glca1-4Glca1-4Glca1-4Glca1-4Glc-AEAB	Maltoheptaose DP7	12	4	36
8	022_164647_F-Ca-30_data_IgM	Glca1-4Glca1-4Glca1-4Glca1-4Glca1-4Glca1-4Glc-AEAB	Maltoheptaose DP7	162	22	14
8	023_194396_F-Ca-30_data_IgM	Glca1-4Glca1-4Glca1-4Glca1-4Glca1-4Glca1-4Glc-AEAB	Maltoheptaose DP7	162	22	14
8	024_100681_F-AA-30_data_IgM	Glca1-4Glca1-4Glca1-4Glca1-4Glca1-4Glca1-4Glc-AEAB	Maltoheptaose DP7	25	10	41
8	025_105386_F-AA-30_data_IgM	Glca1-4Glca1-4Glca1-4Glca1-4Glca1-4Glca1-4Glc-AEAB	Maltoheptaose DP7	2	2	122
8	026_128522_F-AA-30_data_IgM	Glca1-4Glca1-4Glca1-4Glca1-4Glca1-4Glca1-4Glc-AEAB	Maltoheptaose DP7	3	2	62
8	027_161178_F-AA-30_data_IgM	Glca1-4Glca1-4Glca1-4Glca1-4Glca1-4Glca1-4Glc-AEAB	Maltoheptaose DP7	1	1	141
8	028_211578_F-AA-30_data_IgM	Glca1-4Glca1-4Glca1-4Glca1-4Glca1-4Glca1-4Glc-AEAB	Maltoheptaose DP7	86	7	8
8	029_108981_M-Ca-30_data_IgM	Glca1-4Glca1-4Glca1-4Glca1-4Glca1-4Glca1-4Glc-AEAB	Maltoheptaose DP7	234	14	6
8	030_120403_M-Ca-30_data_IgM	Glca1-4Glca1-4Glca1-4Glca1-4Glca1-4Glca1-4Glc-AEAB	Maltoheptaose DP7	119	4	4
8	031_129226_M-Ca-30_data_IgM	Glca1-4Glca1-4Glca1-4Glca1-4Glca1-4Glca1-4Glc-AEAB	Maltoheptaose DP7	17	6	33
8	032_136205_M-Ca-30_data_IgM	Glca1-4Glca1-4Glca1-4Glca1-4Glca1-4Glca1-4Glc-AEAB	Maltoheptaose DP7	-4	4	-125
8	033_206690_M-Ca-30_data_IgM	Glca1-4Glca1-4Glca1-4Glca1-4Glca1-4Glca1-4Glc-AEAB	Maltoheptaose DP7	-2	4	-246
8	034_107889_M-AA-30_data_IgM	Glca1-4Glca1-4Glca1-4Glca1-4Glca1-4Glca1-4Glc-AEAB	Maltoheptaose DP7	39	22	56
8	035_113856_M-AA-30_data_IgM	Glca1-4Glca1-4Glca1-4Glca1-4Glca1-4Glca1-4Glc-AEAB	Maltoheptaose DP7	70	8	11
8	036_114524_M-AA-30_data_IgM	Glca1-4Glca1-4Glca1-4Glca1-4Glca1-4Glca1-4Glc-AEAB	Maltoheptaose DP7	1	1	82
8	037_145724_M-AA-30_data_IgM	Glca1-4Glca1-4Glca1-4Glca1-4Glca1-4Glca1-4Glc-AEAB	Maltoheptaose DP7	32	15	46
8	038_184452_M-AA-30_data_IgM	Glca1-4Glca1-4Glca1-4Glca1-4Glca1-4Glca1-4Glc-AEAB	Maltoheptaose DP7	4	2	49
8	039_701197_M-Hi-30_data_IgM	Glca1-4Glca1-4Glca1-4Glca1-4Glca1-4Glca1-4Glc-AEAB	Maltoheptaose DP7	79	17	21
8	040_110994_F-Ca-40_data_IgM	Glca1-4Glca1-4Glca1-4Glca1-4Glca1-4Glca1-4Glc-AEAB	Maltoheptaose DP7	21	10	48
8	041_224057_F-Ca-40_data_IgM	Glca1-4Glca1-4Glca1-4Glca1-4Glca1-4Glca1-4Glc-AEAB	Maltoheptaose DP7	-13	5	-34
8	042_229382_F-Ca-40_data_IgM	Glca1-4Glca1-4Glca1-4Glca1-4Glca1-4Glca1-4Glc-AEAB	Maltoheptaose DP7	305	44	15
8	043_234123_F-Ca-40_data_IgM	Glca1-4Glca1-4Glca1-4Glca1-4Glca1-4Glca1-4Glc-AEAB	Maltoheptaose DP7	0	1	200
8	044_251073_F-Ca-40_data_IgM	Glca1-4Glca1-4Glca1-4Glca1-4Glca1-4Glca1-4Glc-AEAB	Maltoheptaose DP7	91	28	31
8	045_125290_F-AA-40_data_IgM	Glca1-4Glca1-4Glca1-4Glca1-4Glca1-4Glca1-4Glc-AEAB	Maltoheptaose DP7	-17	18	-110
8	046_128522_F-AA-40_data_IgM	Glca1-4Glca1-4Glca1-4Glca1-4Glca1-4Glca1-4Glc-AEAB	Maltoheptaose DP7	0	2
8	047_151881_F-AA-40_data_IgM	Glca1-4Glca1-4Glca1-4Glca1-4Glca1-4Glca1-4Glc-AEAB	Maltoheptaose DP7	113	23	20
8	048_169778_F-AA-40_data_IgM	Glca1-4Glca1-4Glca1-4Glca1-4Glca1-4Glca1-4Glc-AEAB	Maltoheptaose DP7	2	2	105
8	049_172100_F-AA-40_data_IgM	Glca1-4Glca1-4Glca1-4Glca1-4Glca1-4Glca1-4Glc-AEAB	Maltoheptaose DP7	-1	4	-841
8	050_101013_M-Ca-40_data_IgM	Glca1-4Glca1-4Glca1-4Glca1-4Glca1-4Glca1-4Glc-AEAB	Maltoheptaose DP7	-3	26	-935
8	051_103797_M-Ca-40_data_IgM	Glca1-4Glca1-4Glca1-4Glca1-4Glca1-4Glca1-4Glc-AEAB	Maltoheptaose DP7	151	12	8
8	052_105457_M-Ca-40_data_IgM	Glca1-4Glca1-4Glca1-4Glca1-4Glca1-4Glca1-4Glc-AEAB	Maltoheptaose DP7	2	8	414
8	053_106322_M-Ca-40_data_IgM	Glca1-4Glca1-4Glca1-4Glca1-4Glca1-4Glca1-4Glc-AEAB	Maltoheptaose DP7	9	8	94
8	054_111805_M-AA-40_data_IgM	Glca1-4Glca1-4Glca1-4Glca1-4Glca1-4Glca1-4Glc-AEAB	Maltoheptaose DP7	2	3	168
8	055_132848_M-AA-40_data_IgM	Glca1-4Glca1-4Glca1-4Glca1-4Glca1-4Glca1-4Glc-AEAB	Maltoheptaose DP7	-7	8	-121
8	056_143455_M-AA-40_data_IgM	Glca1-4Glca1-4Glca1-4Glca1-4Glca1-4Glca1-4Glc-AEAB	Maltoheptaose DP7	6	2	33
8	057_143730_M-AA-40_data_IgM	Glca1-4Glca1-4Glca1-4Glca1-4Glca1-4Glca1-4Glc-AEAB	Maltoheptaose DP7	34	12	34
8	058_145901_M-AA-40_data_IgM	Glca1-4Glca1-4Glca1-4Glca1-4Glca1-4Glca1-4Glc-AEAB	Maltoheptaose DP7	0	1	-383
8	059_293340_M-Hi-40_data_IgM	Glca1-4Glca1-4Glca1-4Glca1-4Glca1-4Glca1-4Glc-AEAB	Maltoheptaose DP7	1	1	128
8	060_886844_M-Hi-40_data_IgM	Glca1-4Glca1-4Glca1-4Glca1-4Glca1-4Glca1-4Glc-AEAB	Maltoheptaose DP7	3	3	98
8	061_916034_M-Hi-40_data_IgM	Glca1-4Glca1-4Glca1-4Glca1-4Glca1-4Glca1-4Glc-AEAB	Maltoheptaose DP7	10	1	13
8	062_106434_F-Ca-50_data_IgM	Glca1-4Glca1-4Glca1-4Glca1-4Glca1-4Glca1-4Glc-AEAB	Maltoheptaose DP7	8	4	52
8	063_135461_F-Ca-50_data_IgM	Glca1-4Glca1-4Glca1-4Glca1-4Glca1-4Glca1-4Glc-AEAB	Maltoheptaose DP7	4	1	23
8	064_139529_F-Ca-50_data_IgM	Glca1-4Glca1-4Glca1-4Glca1-4Glca1-4Glca1-4Glc-AEAB	Maltoheptaose DP7	5	2	33
8	065_153724_F-Ca-50_data_IgM	Glca1-4Glca1-4Glca1-4Glca1-4Glca1-4Glca1-4Glc-AEAB	Maltoheptaose DP7	1	1	82
8	066_159660_F-Ca-50_data_IgM	Glca1-4Glca1-4Glca1-4Glca1-4Glca1-4Glca1-4Glc-AEAB	Maltoheptaose DP7	7	2	22
8	067_113362_F-AA-50_data_IgM	Glca1-4Glca1-4Glca1-4Glca1-4Glca1-4Glca1-4Glc-AEAB	Maltoheptaose DP7	3	1	47
8	068_155102_F-AA-50_data_IgM	Glca1-4Glca1-4Glca1-4Glca1-4Glca1-4Glca1-4Glc-AEAB	Maltoheptaose DP7	-1	2	-245
8	069_163507_F-AA-50_data_IgM	Glca1-4Glca1-4Glca1-4Glca1-4Glca1-4Glca1-4Glc-AEAB	Maltoheptaose DP7	1	1	115
8	070_164007_F-AA-50_data_IgM	Glca1-4Glca1-4Glca1-4Glca1-4Glca1-4Glca1-4Glc-AEAB	Maltoheptaose DP7	4	1	29
8	071_168814_F-AA-50_data_IgM	Glca1-4Glca1-4Glca1-4Glca1-4Glca1-4Glca1-4Glc-AEAB	Maltoheptaose DP7	33	20	62
8	072_101013_M-Ca-50_data_IgM	Glca1-4Glca1-4Glca1-4Glca1-4Glca1-4Glca1-4Glc-AEAB	Maltoheptaose DP7	-4	2	-61
8	073_104930_M-Ca-50_data_IgM	Glca1-4Glca1-4Glca1-4Glca1-4Glca1-4Glca1-4Glc-AEAB	Maltoheptaose DP7	-1	2	-200
8	074_112287_M-Ca-50_data_IgM	Glca1-4Glca1-4Glca1-4Glca1-4Glca1-4Glca1-4Glc-AEAB	Maltoheptaose DP7	19	7	35
8	075_112465_M-Ca-50_data_IgM	Glca1-4Glca1-4Glca1-4Glca1-4Glca1-4Glca1-4Glc-AEAB	Maltoheptaose DP7	8	2	27
8	076_113543_M-Ca-50_data_IgM	Glca1-4Glca1-4Glca1-4Glca1-4Glca1-4Glca1-4Glc-AEAB	Maltoheptaose DP7	-1	2	-177
8	077_105574_M-AA-50_data_IgM	Glca1-4Glca1-4Glca1-4Glca1-4Glca1-4Glca1-4Glc-AEAB	Maltoheptaose DP7	-9	7	-83
8	078_106085_M-AA-50_data_IgM	Glca1-4Glca1-4Glca1-4Glca1-4Glca1-4Glca1-4Glc-AEAB	Maltoheptaose DP7	143	20	14
8	079_106349_M-AA-50_data_IgM	Glca1-4Glca1-4Glca1-4Glca1-4Glca1-4Glca1-4Glc-AEAB	Maltoheptaose DP7	-8	4	-46
8	080_121882_M-AA-50_data_IgM	Glca1-4Glca1-4Glca1-4Glca1-4Glca1-4Glca1-4Glc-AEAB	Maltoheptaose DP7	-1	2	-346
8	081_128897_M-AA-50_data_IgM	Glca1-4Glca1-4Glca1-4Glca1-4Glca1-4Glca1-4Glc-AEAB	Maltoheptaose DP7	-1	2	-383
8	082_524541_M-Hi-50_data_IgM	Glca1-4Glca1-4Glca1-4Glca1-4Glca1-4Glca1-4Glc-AEAB	Maltoheptaose DP7	4	2	54
8	083_635484_M-Hi-50_data_IgM	Glca1-4Glca1-4Glca1-4Glca1-4Glca1-4Glca1-4Glc-AEAB	Maltoheptaose DP7	2	8	453
8	084_845968_M-Hi-50_data_IgM	Glca1-4Glca1-4Glca1-4Glca1-4Glca1-4Glca1-4Glc-AEAB	Maltoheptaose DP7	-1	1	-258
8	085_978010_M-Hi-50_data_IgM	Glca1-4Glca1-4Glca1-4Glca1-4Glca1-4Glca1-4Glc-AEAB	Maltoheptaose DP7	1	2	183
8	086_142831_F-Ca-60_data_IgM	Glca1-4Glca1-4Glca1-4Glca1-4Glca1-4Glca1-4Glc-AEAB	Maltoheptaose DP7	64	33	51
8	087_159592_F-Ca-60_data_IgM	Glca1-4Glca1-4Glca1-4Glca1-4Glca1-4Glca1-4Glc-AEAB	Maltoheptaose DP7	0	5	1829
8	088_160961_F-Ca-60_data_IgM	Glca1-4Glca1-4Glca1-4Glca1-4Glca1-4Glca1-4Glc-AEAB	Maltoheptaose DP7	247	12	5
8	089_161270_F-Ca-60_data_IgM	Glca1-4Glca1-4Glca1-4Glca1-4Glca1-4Glca1-4Glc-AEAB	Maltoheptaose DP7	1	1	128
8	090_190487_F-Ca-60_data_IgM	Glca1-4Glca1-4Glca1-4Glca1-4Glca1-4Glca1-4Glc-AEAB	Maltoheptaose DP7	-4	2	-46
8	091_150985_F-AA-60_data_IgM	Glca1-4Glca1-4Glca1-4Glca1-4Glca1-4Glca1-4Glc-AEAB	Maltoheptaose DP7	155	50	32
8	092_164007_F-AA-60_data_IgM	Glca1-4Glca1-4Glca1-4Glca1-4Glca1-4Glca1-4Glc-AEAB	Maltoheptaose DP7	0	1	383
8	093_171352_F-AA-60_data_IgM	Glca1-4Glca1-4Glca1-4Glca1-4Glca1-4Glca1-4Glc-AEAB	Maltoheptaose DP7	124	12	10
8	094_184388_F-AA-60_data_IgM	Glca1-4Glca1-4Glca1-4Glca1-4Glca1-4Glca1-4Glc-AEAB	Maltoheptaose DP7	5	7	149
8	095_195794_F-AA-60_data_IgM	Glca1-4Glca1-4Glca1-4Glca1-4Glca1-4Glca1-4Glc-AEAB	Maltoheptaose DP7	34	10	29
8	096_107747_M-Ca-60_data_IgM	Glca1-4Glca1-4Glca1-4Glca1-4Glca1-4Glca1-4Glc-AEAB	Maltoheptaose DP7	-2	4	-156
8	099_128019_M-Ca-60_data_IgM	Glca1-4Glca1-4Glca1-4Glca1-4Glca1-4Glca1-4Glc-AEAB	Maltoheptaose DP7	-5	3	-52
8	097_112465_M-Ca-60_data_IgM	Glca1-4Glca1-4Glca1-4Glca1-4Glca1-4Glca1-4Glc-AEAB	Maltoheptaose DP7	-3	4	-168
8	098_121661_M-Ca-60_data_IgM	Glca1-4Glca1-4Glca1-4Glca1-4Glca1-4Glca1-4Glc-AEAB	Maltoheptaose DP7	-3	2	-53
8	100_137130_M-Ca-60_data_IgM	Glca1-4Glca1-4Glca1-4Glca1-4Glca1-4Glca1-4Glc-AEAB	Maltoheptaose DP7	29	6	20
8	101_104091_M-AA-60_data_IgM	Glca1-4Glca1-4Glca1-4Glca1-4Glca1-4Glca1-4Glc-AEAB	Maltoheptaose DP7	-10	3	-32
8	102_106085b_M-AA-60_data_IgM	Glca1-4Glca1-4Glca1-4Glca1-4Glca1-4Glca1-4Glc-AEAB	Maltoheptaose DP7	135	77	57
8	103_141251_M-AA-60_data_IgM	Glca1-4Glca1-4Glca1-4Glca1-4Glca1-4Glca1-4Glc-AEAB	Maltoheptaose DP7	1	6	741
8	104_156318_M-AA-60_data_IgM	Glca1-4Glca1-4Glca1-4Glca1-4Glca1-4Glca1-4Glc-AEAB	Maltoheptaose DP7	27	9	34
8	105_170975_M-AA-60_data_IgM	Glca1-4Glca1-4Glca1-4Glca1-4Glca1-4Glca1-4Glc-AEAB	Maltoheptaose DP7	-10	3	-32
9	001_109486_F-Ca-20_data_IgM	Glca1-4Glca1-4Glca1-4Glca1-4Glca1-4Glca1-4Glca1-4Glc-AEAB	Maltooctaose DP8	11	12	108
9	002_123656_F-Ca-20_data_IgM	Glca1-4Glca1-4Glca1-4Glca1-4Glca1-4Glca1-4Glca1-4Glc-AEAB	Maltooctaose DP8	12	4	32
9	003_136379_F-Ca-20_data_IgM	Glca1-4Glca1-4Glca1-4Glca1-4Glca1-4Glca1-4Glca1-4Glc-AEAB	Maltooctaose DP8	142	17	12
9	004_158678_F-Ca-20_data_IgM	Glca1-4Glca1-4Glca1-4Glca1-4Glca1-4Glca1-4Glca1-4Glc-AEAB	Maltooctaose DP8	18	3	17
9	005_169594_F-Ca-20_data_IgM	Glca1-4Glca1-4Glca1-4Glca1-4Glca1-4Glca1-4Glca1-4Glc-AEAB	Maltooctaose DP8	66	8	12
9	006_502042_F-AA-20_data_IgM	Glca1-4Glca1-4Glca1-4Glca1-4Glca1-4Glca1-4Glca1-4Glc-AEAB	Maltooctaose DP8	-1	1	-82
9	007_689553_F-AA-20_data_IgM	Glca1-4Glca1-4Glca1-4Glca1-4Glca1-4Glca1-4Glca1-4Glc-AEAB	Maltooctaose DP8	5	4	71
9	008_904155_F-AA-20_data_IgM	Glca1-4Glca1-4Glca1-4Glca1-4Glca1-4Glca1-4Glca1-4Glc-AEAB	Maltooctaose DP8	21	4	19
9	009_957723_F-AA-20_data_IgM	Glca1-4Glca1-4Glca1-4Glca1-4Glca1-4Glca1-4Glca1-4Glc-AEAB	Maltooctaose DP8	75	13	17
9	010_100990_M-Ca-20_data_IgM	Glca1-4Glca1-4Glca1-4Glca1-4Glca1-4Glca1-4Glca1-4Glc-AEAB	Maltooctaose DP8	7	9	143
9	011_222790_M-Ca-20_data_IgM	Glca1-4Glca1-4Glca1-4Glca1-4Glca1-4Glca1-4Glca1-4Glc-AEAB	Maltooctaose DP8	7	5	65
9	012_280654_M-Ca-20_data_IgM	Glca1-4Glca1-4Glca1-4Glca1-4Glca1-4Glca1-4Glca1-4Glc-AEAB	Maltooctaose DP8	132	5	4
9	013_339477_M-Ca-20_data_IgM	Glca1-4Glca1-4Glca1-4Glca1-4Glca1-4Glca1-4Glca1-4Glc-AEAB	Maltooctaose DP8	68	11	16
9	014_361480_M-Ca-20_data_IgM	Glca1-4Glca1-4Glca1-4Glca1-4Glca1-4Glca1-4Glca1-4Glc-AEAB	Maltooctaose DP8	2	2	86
9	015_445782_M-AA-20_data_IgM	Glca1-4Glca1-4Glca1-4Glca1-4Glca1-4Glca1-4Glca1-4Glc-AEAB	Maltooctaose DP8	11	2	18
9	016_709491_M-AA-20_data_IgM	Glca1-4Glca1-4Glca1-4Glca1-4Glca1-4Glca1-4Glca1-4Glc-AEAB	Maltooctaose DP8	-1	2	-200
9	017_731604_M-AA-20_data_IgM	Glca1-4Glca1-4Glca1-4Glca1-4Glca1-4Glca1-4Glca1-4Glc-AEAB	Maltooctaose DP8	4	2	55
9	018_2800654b_M-Hi-20_data_IgM	Glca1-4Glca1-4Glca1-4Glca1-4Glca1-4Glca1-4Glca1-4Glc-AEAB	Maltooctaose DP8	72	17	24
9	019_136379b_F-Ca-30_data_IgM	Glca1-4Glca1-4Glca1-4Glca1-4Glca1-4Glca1-4Glca1-4Glc-AEAB	Maltooctaose DP8	72	8	11
9	020_160651_F-Ca-30_data_IgM	Glca1-4Glca1-4Glca1-4Glca1-4Glca1-4Glca1-4Glca1-4Glc-AEAB	Maltooctaose DP8	0	1	200
9	021_161228_F-Ca-30_data_IgM	Glca1-4Glca1-4Glca1-4Glca1-4Glca1-4Glca1-4Glca1-4Glc-AEAB	Maltooctaose DP8	12	2	14
9	022_164647_F-Ca-30_data_IgM	Glca1-4Glca1-4Glca1-4Glca1-4Glca1-4Glca1-4Glca1-4Glc-AEAB	Maltooctaose DP8	168	24	14
9	023_194396_F-Ca-30_data_IgM	Glca1-4Glca1-4Glca1-4Glca1-4Glca1-4Glca1-4Glca1-4Glc-AEAB	Maltooctaose DP8	168	24	14
9	024_100681_F-AA-30_data_IgM	Glca1-4Glca1-4Glca1-4Glca1-4Glca1-4Glca1-4Glca1-4Glc-AEAB	Maltooctaose DP8	26	6	24
9	025_105386_F-AA-30_data_IgM	Glca1-4Glca1-4Glca1-4Glca1-4Glca1-4Glca1-4Glca1-4Glc-AEAB	Maltooctaose DP8	-1	3	-398
9	026_128522_F-AA-30_data_IgM	Glca1-4Glca1-4Glca1-4Glca1-4Glca1-4Glca1-4Glca1-4Glc-AEAB	Maltooctaose DP8	2	2	118
9	027_161178_F-AA-30_data_IgM	Glca1-4Glca1-4Glca1-4Glca1-4Glca1-4Glca1-4Glca1-4Glc-AEAB	Maltooctaose DP8	2	3	135
9	028_211578_F-AA-30_data_IgM	Glca1-4Glca1-4Glca1-4Glca1-4Glca1-4Glca1-4Glca1-4Glc-AEAB	Maltooctaose DP8	96	10	10
9	029_108981_M-Ca-30_data_IgM	Glca1-4Glca1-4Glca1-4Glca1-4Glca1-4Glca1-4Glca1-4Glc-AEAB	Maltooctaose DP8	221	21	9
9	030_120403_M-Ca-30_data_IgM	Glca1-4Glca1-4Glca1-4Glca1-4Glca1-4Glca1-4Glca1-4Glc-AEAB	Maltooctaose DP8	20	9	43
9	031_129226_M-Ca-30_data_IgM	Glca1-4Glca1-4Glca1-4Glca1-4Glca1-4Glca1-4Glca1-4Glc-AEAB	Maltooctaose DP8	25	5	20
9	032_136205_M-Ca-30_data_IgM	Glca1-4Glca1-4Glca1-4Glca1-4Glca1-4Glca1-4Glca1-4Glc-AEAB	Maltooctaose DP8	-3	8	-279
9	033_206690_M-Ca-30_data_IgM	Glca1-4Glca1-4Glca1-4Glca1-4Glca1-4Glca1-4Glca1-4Glc-AEAB	Maltooctaose DP8	-5	1	-22
9	034_107889_M-AA-30_data_IgM	Glca1-4Glca1-4Glca1-4Glca1-4Glca1-4Glca1-4Glca1-4Glc-AEAB	Maltooctaose DP8	20	8	38
9	035_113856_M-AA-30_data_IgM	Glca1-4Glca1-4Glca1-4Glca1-4Glca1-4Glca1-4Glca1-4Glc-AEAB	Maltooctaose DP8	40	7	16
9	036_114524_M-AA-30_data_IgM	Glca1-4Glca1-4Glca1-4Glca1-4Glca1-4Glca1-4Glca1-4Glc-AEAB	Maltooctaose DP8	3	5	179
9	037_145724_M-AA-30_data_IgM	Glca1-4Glca1-4Glca1-4Glca1-4Glca1-4Glca1-4Glca1-4Glc-AEAB	Maltooctaose DP8	26	15	57
9	038_184452_M-AA-30_data_IgM	Glca1-4Glca1-4Glca1-4Glca1-4Glca1-4Glca1-4Glca1-4Glc-AEAB	Maltooctaose DP8	11	18	164
9	039_701197_M-Hi-30_data_IgM	Glca1-4Glca1-4Glca1-4Glca1-4Glca1-4Glca1-4Glca1-4Glc-AEAB	Maltooctaose DP8	48	21	45
9	040_110994_F-Ca-40_data_IgM	Glca1-4Glca1-4Glca1-4Glca1-4Glca1-4Glca1-4Glca1-4Glc-AEAB	Maltooctaose DP8	15	15	100
9	041_224057_F-Ca-40_data_IgM	Glca1-4Glca1-4Glca1-4Glca1-4Glca1-4Glca1-4Glca1-4Glc-AEAB	Maltooctaose DP8	-10	5	-48
9	042_229382_F-Ca-40_data_IgM	Glca1-4Glca1-4Glca1-4Glca1-4Glca1-4Glca1-4Glca1-4Glc-AEAB	Maltooctaose DP8	325	10	3
9	043_234123_F-Ca-40_data_IgM	Glca1-4Glca1-4Glca1-4Glca1-4Glca1-4Glca1-4Glca1-4Glc-AEAB	Maltooctaose DP8	0	1	-383
9	044_251073_F-Ca-40_data_IgM	Glca1-4Glca1-4Glca1-4Glca1-4Glca1-4Glca1-4Glca1-4Glc-AEAB	Maltooctaose DP8	6	9	157
9	045_125290_F-AA-40_data_IgM	Glca1-4Glca1-4Glca1-4Glca1-4Glca1-4Glca1-4Glca1-4Glc-AEAB	Maltooctaose DP8	-24	14	-57
9	046_128522_F-AA-40_data_IgM	Glca1-4Glca1-4Glca1-4Glca1-4Glca1-4Glca1-4Glca1-4Glc-AEAB	Maltooctaose DP8	-1	5	-959
9	047_151881_F-AA-40_data_IgM	Glca1-4Glca1-4Glca1-4Glca1-4Glca1-4Glca1-4Glca1-4Glc-AEAB	Maltooctaose DP8	120	9	8
9	048_169778_F-AA-40_data_IgM	Glca1-4Glca1-4Glca1-4Glca1-4Glca1-4Glca1-4Glca1-4Glc-AEAB	Maltooctaose DP8	1	5	455
9	049_172100_F-AA-40_data_IgM	Glca1-4Glca1-4Glca1-4Glca1-4Glca1-4Glca1-4Glca1-4Glc-AEAB	Maltooctaose DP8	0	3	1052
9	050_101013_M-Ca-40_data_IgM	Glca1-4Glca1-4Glca1-4Glca1-4Glca1-4Glca1-4Glca1-4Glc-AEAB	Maltooctaose DP8	-15	6	-43
9	051_103797_M-Ca-40_data_IgM	Glca1-4Glca1-4Glca1-4Glca1-4Glca1-4Glca1-4Glca1-4Glc-AEAB	Maltooctaose DP8	141	10	7
9	052_105457_M-Ca-40_data_IgM	Glca1-4Glca1-4Glca1-4Glca1-4Glca1-4Glca1-4Glca1-4Glc-AEAB	Maltooctaose DP8	6	13	226
9	053_106322_M-Ca-40_data_IgM	Glca1-4Glca1-4Glca1-4Glca1-4Glca1-4Glca1-4Glca1-4Glc-AEAB	Maltooctaose DP8	18	4	21
9	054_111805_M-AA-40_data_IgM	Glca1-4Glca1-4Glca1-4Glca1-4Glca1-4Glca1-4Glca1-4Glc-AEAB	Maltooctaose DP8	0	3	1000
9	055_132848_M-AA-40_data_IgM	Glca1-4Glca1-4Glca1-4Glca1-4Glca1-4Glca1-4Glca1-4Glc-AEAB	Maltooctaose DP8	-1	1	-67
9	056_143455_M-AA-40_data_IgM	Glca1-4Glca1-4Glca1-4Glca1-4Glca1-4Glca1-4Glca1-4Glc-AEAB	Maltooctaose DP8	7	1	12
9	057_143730_M-AA-40_data_IgM	Glca1-4Glca1-4Glca1-4Glca1-4Glca1-4Glca1-4Glca1-4Glc-AEAB	Maltooctaose DP8	31	6	21
9	058_145901_M-AA-40_data_IgM	Glca1-4Glca1-4Glca1-4Glca1-4Glca1-4Glca1-4Glca1-4Glc-AEAB	Maltooctaose DP8	-1	2	-228
9	059_293340_M-Hi-40_data_IgM	Glca1-4Glca1-4Glca1-4Glca1-4Glca1-4Glca1-4Glca1-4Glc-AEAB	Maltooctaose DP8	2	1	58
9	060_886844_M-Hi-40_data_IgM	Glca1-4Glca1-4Glca1-4Glca1-4Glca1-4Glca1-4Glca1-4Glc-AEAB	Maltooctaose DP8	6	5	92
9	061_916034_M-Hi-40_data_IgM	Glca1-4Glca1-4Glca1-4Glca1-4Glca1-4Glca1-4Glca1-4Glc-AEAB	Maltooctaose DP8	12	3	24
9	062_106434_F-Ca-50_data_IgM	Glca1-4Glca1-4Glca1-4Glca1-4Glca1-4Glca1-4Glca1-4Glc-AEAB	Maltooctaose DP8	-3	3	-133
9	063_135461_F-Ca-50_data_IgM	Glca1-4Glca1-4Glca1-4Glca1-4Glca1-4Glca1-4Glca1-4Glc-AEAB	Maltooctaose DP8	4	1	37
9	064_139529_F-Ca-50_data_IgM	Glca1-4Glca1-4Glca1-4Glca1-4Glca1-4Glca1-4Glca1-4Glc-AEAB	Maltooctaose DP8	5	2	38
9	065_153724_F-Ca-50_data_IgM	Glca1-4Glca1-4Glca1-4Glca1-4Glca1-4Glca1-4Glca1-4Glc-AEAB	Maltooctaose DP8	2	1	29
9	066_159660_F-Ca-50_data_IgM	Glca1-4Glca1-4Glca1-4Glca1-4Glca1-4Glca1-4Glca1-4Glc-AEAB	Maltooctaose DP8	7	3	34
9	067_113362_F-AA-50_data_IgM	Glca1-4Glca1-4Glca1-4Glca1-4Glca1-4Glca1-4Glca1-4Glc-AEAB	Maltooctaose DP8	4	1	16
9	068_155102_F-AA-50_data_IgM	Glca1-4Glca1-4Glca1-4Glca1-4Glca1-4Glca1-4Glca1-4Glc-AEAB	Maltooctaose DP8	5	2	43
9	069_163507_F-AA-50_data_IgM	Glca1-4Glca1-4Glca1-4Glca1-4Glca1-4Glca1-4Glca1-4Glc-AEAB	Maltooctaose DP8	1	1	115
9	070_164007_F-AA-50_data_IgM	Glca1-4Glca1-4Glca1-4Glca1-4Glca1-4Glca1-4Glca1-4Glc-AEAB	Maltooctaose DP8	3	1	52
9	071_168814_F-AA-50_data_IgM	Glca1-4Glca1-4Glca1-4Glca1-4Glca1-4Glca1-4Glca1-4Glc-AEAB	Maltooctaose DP8	30	18	60
9	072_101013_M-Ca-50_data_IgM	Glca1-4Glca1-4Glca1-4Glca1-4Glca1-4Glca1-4Glca1-4Glc-AEAB	Maltooctaose DP8	-7	6	-93
9	073_104930_M-Ca-50_data_IgM	Glca1-4Glca1-4Glca1-4Glca1-4Glca1-4Glca1-4Glca1-4Glc-AEAB	Maltooctaose DP8	1	3	367
9	074_112287_M-Ca-50_data_IgM	Glca1-4Glca1-4Glca1-4Glca1-4Glca1-4Glca1-4Glca1-4Glc-AEAB	Maltooctaose DP8	20	11	56
9	075_112465_M-Ca-50_data_IgM	Glca1-4Glca1-4Glca1-4Glca1-4Glca1-4Glca1-4Glca1-4Glc-AEAB	Maltooctaose DP8	6	3	46
9	076_113543_M-Ca-50_data_IgM	Glca1-4Glca1-4Glca1-4Glca1-4Glca1-4Glca1-4Glca1-4Glc-AEAB	Maltooctaose DP8	0	3	-1052
9	077_105574_M-AA-50_data_IgM	Glca1-4Glca1-4Glca1-4Glca1-4Glca1-4Glca1-4Glca1-4Glc-AEAB	Maltooctaose DP8	-11	4	-35
9	078_106085_M-AA-50_data_IgM	Glca1-4Glca1-4Glca1-4Glca1-4Glca1-4Glca1-4Glca1-4Glc-AEAB	Maltooctaose DP8	167	9	6
9	079_106349_M-AA-50_data_IgM	Glca1-4Glca1-4Glca1-4Glca1-4Glca1-4Glca1-4Glca1-4Glc-AEAB	Maltooctaose DP8	-9	2	-28
9	080_121882_M-AA-50_data_IgM	Glca1-4Glca1-4Glca1-4Glca1-4Glca1-4Glca1-4Glca1-4Glc-AEAB	Maltooctaose DP8	1	2	200
9	081_128897_M-AA-50_data_IgM	Glca1-4Glca1-4Glca1-4Glca1-4Glca1-4Glca1-4Glca1-4Glc-AEAB	Maltooctaose DP8	-1	1	-115
9	082_524541_M-Hi-50_data_IgM	Glca1-4Glca1-4Glca1-4Glca1-4Glca1-4Glca1-4Glca1-4Glc-AEAB	Maltooctaose DP8	1	2	228
9	083_635484_M-Hi-50_data_IgM	Glca1-4Glca1-4Glca1-4Glca1-4Glca1-4Glca1-4Glca1-4Glc-AEAB	Maltooctaose DP8	2	4	211
9	084_845968_M-Hi-50_data_IgM	Glca1-4Glca1-4Glca1-4Glca1-4Glca1-4Glca1-4Glca1-4Glc-AEAB	Maltooctaose DP8	-1	1	-115
9	085_978010_M-Hi-50_data_IgM	Glca1-4Glca1-4Glca1-4Glca1-4Glca1-4Glca1-4Glca1-4Glc-AEAB	Maltooctaose DP8	-1	3	-294
9	086_142831_F-Ca-60_data_IgM	Glca1-4Glca1-4Glca1-4Glca1-4Glca1-4Glca1-4Glca1-4Glc-AEAB	Maltooctaose DP8	36	28	78
9	087_159592_F-Ca-60_data_IgM	Glca1-4Glca1-4Glca1-4Glca1-4Glca1-4Glca1-4Glca1-4Glc-AEAB	Maltooctaose DP8	0	2	825
9	088_160961_F-Ca-60_data_IgM	Glca1-4Glca1-4Glca1-4Glca1-4Glca1-4Glca1-4Glca1-4Glc-AEAB	Maltooctaose DP8	6	3	40
9	089_161270_F-Ca-60_data_IgM	Glca1-4Glca1-4Glca1-4Glca1-4Glca1-4Glca1-4Glca1-4Glc-AEAB	Maltooctaose DP8	3	1	47
9	090_190487_F-Ca-60_data_IgM	Glca1-4Glca1-4Glca1-4Glca1-4Glca1-4Glca1-4Glca1-4Glc-AEAB	Maltooctaose DP8	2	8	556
9	091_150985_F-AA-60_data_IgM	Glca1-4Glca1-4Glca1-4Glca1-4Glca1-4Glca1-4Glca1-4Glc-AEAB	Maltooctaose DP8	110	26	23
9	092_164007_F-AA-60_data_IgM	Glca1-4Glca1-4Glca1-4Glca1-4Glca1-4Glca1-4Glca1-4Glc-AEAB	Maltooctaose DP8	1	2	200
9	093_171352_F-AA-60_data_IgM	Glca1-4Glca1-4Glca1-4Glca1-4Glca1-4Glca1-4Glca1-4Glc-AEAB	Maltooctaose DP8	137	30	22
9	094_184388_F-AA-60_data_IgM	Glca1-4Glca1-4Glca1-4Glca1-4Glca1-4Glca1-4Glca1-4Glc-AEAB	Maltooctaose DP8	7	15	215
9	095_195794_F-AA-60_data_IgM	Glca1-4Glca1-4Glca1-4Glca1-4Glca1-4Glca1-4Glca1-4Glc-AEAB	Maltooctaose DP8	42	3	8
9	096_107747_M-Ca-60_data_IgM	Glca1-4Glca1-4Glca1-4Glca1-4Glca1-4Glca1-4Glca1-4Glc-AEAB	Maltooctaose DP8	-6	3	-53
9	099_128019_M-Ca-60_data_IgM	Glca1-4Glca1-4Glca1-4Glca1-4Glca1-4Glca1-4Glca1-4Glc-AEAB	Maltooctaose DP8	-5	3	-48
9	097_112465_M-Ca-60_data_IgM	Glca1-4Glca1-4Glca1-4Glca1-4Glca1-4Glca1-4Glca1-4Glc-AEAB	Maltooctaose DP8	-1	4	-288
9	098_121661_M-Ca-60_data_IgM	Glca1-4Glca1-4Glca1-4Glca1-4Glca1-4Glca1-4Glca1-4Glc-AEAB	Maltooctaose DP8	-4	1	-16
9	100_137130_M-Ca-60_data_IgM	Glca1-4Glca1-4Glca1-4Glca1-4Glca1-4Glca1-4Glca1-4Glc-AEAB	Maltooctaose DP8	33	9	28
9	101_104091_M-AA-60_data_IgM	Glca1-4Glca1-4Glca1-4Glca1-4Glca1-4Glca1-4Glca1-4Glc-AEAB	Maltooctaose DP8	-12	3	-27
9	102_106085b_M-AA-60_data_IgM	Glca1-4Glca1-4Glca1-4Glca1-4Glca1-4Glca1-4Glca1-4Glc-AEAB	Maltooctaose DP8	135	34	25
9	103_141251_M-AA-60_data_IgM	Glca1-4Glca1-4Glca1-4Glca1-4Glca1-4Glca1-4Glca1-4Glc-AEAB	Maltooctaose DP8	-1	2	-120
9	104_156318_M-AA-60_data_IgM	Glca1-4Glca1-4Glca1-4Glca1-4Glca1-4Glca1-4Glca1-4Glc-AEAB	Maltooctaose DP8	20	7	37
9	105_170975_M-AA-60_data_IgM	Glca1-4Glca1-4Glca1-4Glca1-4Glca1-4Glca1-4Glca1-4Glc-AEAB	Maltooctaose DP8	-19	7	-36
10	001_109486_F-Ca-20_data_IgM	Glca1-4Glca1-4Glca1-4Glca1-4Glca1-4Glca1-4Glca1-4Glca1-4Glc-AEAB	Maltononaose DP9	5	5	100
10	002_123656_F-Ca-20_data_IgM	Glca1-4Glca1-4Glca1-4Glca1-4Glca1-4Glca1-4Glca1-4Glca1-4Glc-AEAB	Maltononaose DP9	24	3	11
10	003_136379_F-Ca-20_data_IgM	Glca1-4Glca1-4Glca1-4Glca1-4Glca1-4Glca1-4Glca1-4Glca1-4Glc-AEAB	Maltononaose DP9	154	25	16
10	004_158678_F-Ca-20_data_IgM	Glca1-4Glca1-4Glca1-4Glca1-4Glca1-4Glca1-4Glca1-4Glca1-4Glc-AEAB	Maltononaose DP9	23	10	44
10	005_169594_F-Ca-20_data_IgM	Glca1-4Glca1-4Glca1-4Glca1-4Glca1-4Glca1-4Glca1-4Glca1-4Glc-AEAB	Maltononaose DP9	73	6	8
10	006_502042_F-AA-20_data_IgM	Glca1-4Glca1-4Glca1-4Glca1-4Glca1-4Glca1-4Glca1-4Glca1-4Glc-AEAB	Maltononaose DP9	0	1	-383
10	007_689553_F-AA-20_data_IgM	Glca1-4Glca1-4Glca1-4Glca1-4Glca1-4Glca1-4Glca1-4Glca1-4Glc-AEAB	Maltononaose DP9	3	1	46
10	008_904155_F-AA-20_data_IgM	Glca1-4Glca1-4Glca1-4Glca1-4Glca1-4Glca1-4Glca1-4Glca1-4Glc-AEAB	Maltononaose DP9	27	7	28
10	009_957723_F-AA-20_data_IgM	Glca1-4Glca1-4Glca1-4Glca1-4Glca1-4Glca1-4Glca1-4Glca1-4Glc-AEAB	Maltononaose DP9	99	8	8
10	010_100990_M-Ca-20_data_IgM	Glca1-4Glca1-4Glca1-4Glca1-4Glca1-4Glca1-4Glca1-4Glca1-4Glc-AEAB	Maltononaose DP9	2	10	505
10	011_222790_M-Ca-20_data_IgM	Glca1-4Glca1-4Glca1-4Glca1-4Glca1-4Glca1-4Glca1-4Glca1-4Glc-AEAB	Maltononaose DP9	9	4	42
10	012_280654_M-Ca-20_data_IgM	Glca1-4Glca1-4Glca1-4Glca1-4Glca1-4Glca1-4Glca1-4Glca1-4Glc-AEAB	Maltononaose DP9	199	23	11
10	013_339477_M-Ca-20_data_IgM	Glca1-4Glca1-4Glca1-4Glca1-4Glca1-4Glca1-4Glca1-4Glca1-4Glc-AEAB	Maltononaose DP9	20	42	208
10	014_361480_M-Ca-20_data_IgM	Glca1-4Glca1-4Glca1-4Glca1-4Glca1-4Glca1-4Glca1-4Glca1-4Glc-AEAB	Maltononaose DP9	1	1	200
10	015_445782_M-AA-20_data_IgM	Glca1-4Glca1-4Glca1-4Glca1-4Glca1-4Glca1-4Glca1-4Glca1-4Glc-AEAB	Maltononaose DP9	12	1	8
10	016_709491_M-AA-20_data_IgM	Glca1-4Glca1-4Glca1-4Glca1-4Glca1-4Glca1-4Glca1-4Glca1-4Glc-AEAB	Maltononaose DP9	2	3	189
10	017_731604_M-AA-20_data_IgM	Glca1-4Glca1-4Glca1-4Glca1-4Glca1-4Glca1-4Glca1-4Glca1-4Glc-AEAB	Maltononaose DP9	4	2	46
10	018_2800654b_M-Hi-20_data_IgM	Glca1-4Glca1-4Glca1-4Glca1-4Glca1-4Glca1-4Glca1-4Glca1-4Glc-AEAB	Maltononaose DP9	93	18	19
10	019_136379b_F-Ca-30_data_IgM	Glca1-4Glca1-4Glca1-4Glca1-4Glca1-4Glca1-4Glca1-4Glca1-4Glc-AEAB	Maltononaose DP9	90	16	18
10	020_160651_F-Ca-30_data_IgM	Glca1-4Glca1-4Glca1-4Glca1-4Glca1-4Glca1-4Glca1-4Glca1-4Glc-AEAB	Maltononaose DP9	0	1
10	021_161228_F-Ca-30_data_IgM	Glca1-4Glca1-4Glca1-4Glca1-4Glca1-4Glca1-4Glca1-4Glca1-4Glc-AEAB	Maltononaose DP9	19	8	42
10	022_164647_F-Ca-30_data_IgM	Glca1-4Glca1-4Glca1-4Glca1-4Glca1-4Glca1-4Glca1-4Glca1-4Glc-AEAB	Maltononaose DP9	204	13	6
10	023_194396_F-Ca-30_data_IgM	Glca1-4Glca1-4Glca1-4Glca1-4Glca1-4Glca1-4Glca1-4Glca1-4Glc-AEAB	Maltononaose DP9	204	13	6
10	024_100681_F-AA-30_data_IgM	Glca1-4Glca1-4Glca1-4Glca1-4Glca1-4Glca1-4Glca1-4Glca1-4Glc-AEAB	Maltononaose DP9	30	7	24
10	025_105386_F-AA-30_data_IgM	Glca1-4Glca1-4Glca1-4Glca1-4Glca1-4Glca1-4Glca1-4Glca1-4Glc-AEAB	Maltononaose DP9	-1	3	-398
10	026_128522_F-AA-30_data_IgM	Glca1-4Glca1-4Glca1-4Glca1-4Glca1-4Glca1-4Glca1-4Glca1-4Glc-AEAB	Maltononaose DP9	3	2	69
10	027_161178_F-AA-30_data_IgM	Glca1-4Glca1-4Glca1-4Glca1-4Glca1-4Glca1-4Glca1-4Glca1-4Glc-AEAB	Maltononaose DP9	3	1	23
10	028_211578_F-AA-30_data_IgM	Glca1-4Glca1-4Glca1-4Glca1-4Glca1-4Glca1-4Glca1-4Glca1-4Glc-AEAB	Maltononaose DP9	105	7	7
10	029_108981_M-Ca-30_data_IgM	Glca1-4Glca1-4Glca1-4Glca1-4Glca1-4Glca1-4Glca1-4Glca1-4Glc-AEAB	Maltononaose DP9	235	7	3
10	030_120403_M-Ca-30_data_IgM	Glca1-4Glca1-4Glca1-4Glca1-4Glca1-4Glca1-4Glca1-4Glca1-4Glc-AEAB	Maltononaose DP9	9	3	36
10	031_129226_M-Ca-30_data_IgM	Glca1-4Glca1-4Glca1-4Glca1-4Glca1-4Glca1-4Glca1-4Glca1-4Glc-AEAB	Maltononaose DP9	22	2	11
10	032_136205_M-Ca-30_data_IgM	Glca1-4Glca1-4Glca1-4Glca1-4Glca1-4Glca1-4Glca1-4Glca1-4Glc-AEAB	Maltononaose DP9	-5	4	-86
10	033_206690_M-Ca-30_data_IgM	Glca1-4Glca1-4Glca1-4Glca1-4Glca1-4Glca1-4Glca1-4Glca1-4Glc-AEAB	Maltononaose DP9	0	4	1545
10	034_107889_M-AA-30_data_IgM	Glca1-4Glca1-4Glca1-4Glca1-4Glca1-4Glca1-4Glca1-4Glca1-4Glc-AEAB	Maltononaose DP9	10	2	23
10	035_113856_M-AA-30_data_IgM	Glca1-4Glca1-4Glca1-4Glca1-4Glca1-4Glca1-4Glca1-4Glca1-4Glc-AEAB	Maltononaose DP9	30	2	7
10	036_114524_M-AA-30_data_IgM	Glca1-4Glca1-4Glca1-4Glca1-4Glca1-4Glca1-4Glca1-4Glca1-4Glc-AEAB	Maltononaose DP9	2	1	38
10	037_145724_M-AA-30_data_IgM	Glca1-4Glca1-4Glca1-4Glca1-4Glca1-4Glca1-4Glca1-4Glca1-4Glc-AEAB	Maltononaose DP9	54	9	16
10	038_184452_M-AA-30_data_IgM	Glca1-4Glca1-4Glca1-4Glca1-4Glca1-4Glca1-4Glca1-4Glca1-4Glc-AEAB	Maltononaose DP9	41	4	10
10	039_701197_M-Hi-30_data_IgM	Glca1-4Glca1-4Glca1-4Glca1-4Glca1-4Glca1-4Glca1-4Glca1-4Glc-AEAB	Maltononaose DP9	36	6	17
10	040_110994_F-Ca-40_data_IgM	Glca1-4Glca1-4Glca1-4Glca1-4Glca1-4Glca1-4Glca1-4Glca1-4Glc-AEAB	Maltononaose DP9	244	13	6
10	041_224057_F-Ca-40_data_IgM	Glca1-4Glca1-4Glca1-4Glca1-4Glca1-4Glca1-4Glca1-4Glca1-4Glc-AEAB	Maltononaose DP9	-13	3	-25
10	042_229382_F-Ca-40_data_IgM	Glca1-4Glca1-4Glca1-4Glca1-4Glca1-4Glca1-4Glca1-4Glca1-4Glc-AEAB	Maltononaose DP9	328	35	11
10	043_234123_F-Ca-40_data_IgM	Glca1-4Glca1-4Glca1-4Glca1-4Glca1-4Glca1-4Glca1-4Glca1-4Glc-AEAB	Maltononaose DP9	18	10	57
10	044_251073_F-Ca-40_data_IgM	Glca1-4Glca1-4Glca1-4Glca1-4Glca1-4Glca1-4Glca1-4Glca1-4Glc-AEAB	Maltononaose DP9	7	5	80
10	045_125290_F-AA-40_data_IgM	Glca1-4Glca1-4Glca1-4Glca1-4Glca1-4Glca1-4Glca1-4Glca1-4Glc-AEAB	Maltononaose DP9	-16	5	-28
10	046_128522_F-AA-40_data_IgM	Glca1-4Glca1-4Glca1-4Glca1-4Glca1-4Glca1-4Glca1-4Glca1-4Glc-AEAB	Maltononaose DP9	3	3	94
10	047_151881_F-AA-40_data_IgM	Glca1-4Glca1-4Glca1-4Glca1-4Glca1-4Glca1-4Glca1-4Glca1-4Glc-AEAB	Maltononaose DP9	97	23	24
10	048_169778_F-AA-40_data_IgM	Glca1-4Glca1-4Glca1-4Glca1-4Glca1-4Glca1-4Glca1-4Glca1-4Glc-AEAB	Maltononaose DP9	49	9	18
10	049_172100_F-AA-40_data_IgM	Glca1-4Glca1-4Glca1-4Glca1-4Glca1-4Glca1-4Glca1-4Glca1-4Glc-AEAB	Maltononaose DP9	-1	2	-165
10	050_101013_M-Ca-40_data_IgM	Glca1-4Glca1-4Glca1-4Glca1-4Glca1-4Glca1-4Glca1-4Glca1-4Glc-AEAB	Maltononaose DP9	14	23	163
10	051_103797_M-Ca-40_data_IgM	Glca1-4Glca1-4Glca1-4Glca1-4Glca1-4Glca1-4Glca1-4Glca1-4Glc-AEAB	Maltononaose DP9	149	15	10
10	052_105457_M-Ca-40_data_IgM	Glca1-4Glca1-4Glca1-4Glca1-4Glca1-4Glca1-4Glca1-4Glca1-4Glc-AEAB	Maltononaose DP9	11	9	81
10	053_106322_M-Ca-40_data_IgM	Glca1-4Glca1-4Glca1-4Glca1-4Glca1-4Glca1-4Glca1-4Glca1-4Glc-AEAB	Maltononaose DP9	6	22	360
10	054_111805_M-AA-40_data_IgM	Glca1-4Glca1-4Glca1-4Glca1-4Glca1-4Glca1-4Glca1-4Glca1-4Glc-AEAB	Maltononaose DP9	-2	1	-67
10	055_132848_M-AA-40_data_IgM	Glca1-4Glca1-4Glca1-4Glca1-4Glca1-4Glca1-4Glca1-4Glca1-4Glc-AEAB	Maltononaose DP9	-6	4	-67
10	056_143455_M-AA-40_data_IgM	Glca1-4Glca1-4Glca1-4Glca1-4Glca1-4Glca1-4Glca1-4Glca1-4Glc-AEAB	Maltononaose DP9	4	3	62
10	057_143730_M-AA-40_data_IgM	Glca1-4Glca1-4Glca1-4Glca1-4Glca1-4Glca1-4Glca1-4Glca1-4Glc-AEAB	Maltononaose DP9	23	6	28
10	058_145901_M-AA-40_data_IgM	Glca1-4Glca1-4Glca1-4Glca1-4Glca1-4Glca1-4Glca1-4Glca1-4Glc-AEAB	Maltononaose DP9	21	5	23
10	059_293340_M-Hi-40_data_IgM	Glca1-4Glca1-4Glca1-4Glca1-4Glca1-4Glca1-4Glca1-4Glca1-4Glc-AEAB	Maltononaose DP9	1	1	77
10	060_886844_M-Hi-40_data_IgM	Glca1-4Glca1-4Glca1-4Glca1-4Glca1-4Glca1-4Glca1-4Glca1-4Glc-AEAB	Maltononaose DP9	9	1	7
10	061_916034_M-Hi-40_data_IgM	Glca1-4Glca1-4Glca1-4Glca1-4Glca1-4Glca1-4Glca1-4Glca1-4Glc-AEAB	Maltononaose DP9	17	14	87
10	062_106434_F-Ca-50_data_IgM	Glca1-4Glca1-4Glca1-4Glca1-4Glca1-4Glca1-4Glca1-4Glca1-4Glc-AEAB	Maltononaose DP9	-2	1	-43
10	063_135461_F-Ca-50_data_IgM	Glca1-4Glca1-4Glca1-4Glca1-4Glca1-4Glca1-4Glca1-4Glca1-4Glc-AEAB	Maltononaose DP9	4	3	70
10	064_139529_F-Ca-50_data_IgM	Glca1-4Glca1-4Glca1-4Glca1-4Glca1-4Glca1-4Glca1-4Glca1-4Glc-AEAB	Maltononaose DP9	14	1	4
10	065_153724_F-Ca-50_data_IgM	Glca1-4Glca1-4Glca1-4Glca1-4Glca1-4Glca1-4Glca1-4Glca1-4Glc-AEAB	Maltononaose DP9	2	1	55
10	066_159660_F-Ca-50_data_IgM	Glca1-4Glca1-4Glca1-4Glca1-4Glca1-4Glca1-4Glca1-4Glca1-4Glc-AEAB	Maltononaose DP9	6	5	86
10	067_113362_F-AA-50_data_IgM	Glca1-4Glca1-4Glca1-4Glca1-4Glca1-4Glca1-4Glca1-4Glca1-4Glc-AEAB	Maltononaose DP9	3	1	38
10	068_155102_F-AA-50_data_IgM	Glca1-4Glca1-4Glca1-4Glca1-4Glca1-4Glca1-4Glca1-4Glca1-4Glc-AEAB	Maltononaose DP9	5	3	59
10	069_163507_F-AA-50_data_IgM	Glca1-4Glca1-4Glca1-4Glca1-4Glca1-4Glca1-4Glca1-4Glca1-4Glc-AEAB	Maltononaose DP9	0	1	383
10	070_164007_F-AA-50_data_IgM	Glca1-4Glca1-4Glca1-4Glca1-4Glca1-4Glca1-4Glca1-4Glca1-4Glc-AEAB	Maltononaose DP9	4	1	16
10	071_168814_F-AA-50_data_IgM	Glca1-4Glca1-4Glca1-4Glca1-4Glca1-4Glca1-4Glca1-4Glca1-4Glc-AEAB	Maltononaose DP9	158	32	20
10	072_101013_M-Ca-50_data_IgM	Glca1-4Glca1-4Glca1-4Glca1-4Glca1-4Glca1-4Glca1-4Glca1-4Glc-AEAB	Maltononaose DP9	2	4	230
10	073_104930_M-Ca-50_data_IgM	Glca1-4Glca1-4Glca1-4Glca1-4Glca1-4Glca1-4Glca1-4Glca1-4Glc-AEAB	Maltononaose DP9	2	1	86
10	074_112287_M-Ca-50_data_IgM	Glca1-4Glca1-4Glca1-4Glca1-4Glca1-4Glca1-4Glca1-4Glca1-4Glc-AEAB	Maltononaose DP9	38	8	21
10	075_112465_M-Ca-50_data_IgM	Glca1-4Glca1-4Glca1-4Glca1-4Glca1-4Glca1-4Glca1-4Glca1-4Glc-AEAB	Maltononaose DP9	9	2	23
10	076_113543_M-Ca-50_data_IgM	Glca1-4Glca1-4Glca1-4Glca1-4Glca1-4Glca1-4Glca1-4Glca1-4Glc-AEAB	Maltononaose DP9	4	2	46
10	077_105574_M-AA-50_data_IgM	Glca1-4Glca1-4Glca1-4Glca1-4Glca1-4Glca1-4Glca1-4Glca1-4Glc-AEAB	Maltononaose DP9	-8	5	-66
10	078_106085_M-AA-50_data_IgM	Glca1-4Glca1-4Glca1-4Glca1-4Glca1-4Glca1-4Glca1-4Glca1-4Glc-AEAB	Maltononaose DP9	178	9	5
10	079_106349_M-AA-50_data_IgM	Glca1-4Glca1-4Glca1-4Glca1-4Glca1-4Glca1-4Glca1-4Glca1-4Glc-AEAB	Maltononaose DP9	-2	2	-127
10	080_121882_M-AA-50_data_IgM	Glca1-4Glca1-4Glca1-4Glca1-4Glca1-4Glca1-4Glca1-4Glca1-4Glc-AEAB	Maltononaose DP9	1	2	296
10	081_128897_M-AA-50_data_IgM	Glca1-4Glca1-4Glca1-4Glca1-4Glca1-4Glca1-4Glca1-4Glca1-4Glc-AEAB	Maltononaose DP9	-3	2	-69
10	082_524541_M-Hi-50_data_IgM	Glca1-4Glca1-4Glca1-4Glca1-4Glca1-4Glca1-4Glca1-4Glca1-4Glc-AEAB	Maltononaose DP9	1	8	604
10	083_635484_M-Hi-50_data_IgM	Glca1-4Glca1-4Glca1-4Glca1-4Glca1-4Glca1-4Glca1-4Glca1-4Glc-AEAB	Maltononaose DP9	27	4	16
10	084_845968_M-Hi-50_data_IgM	Glca1-4Glca1-4Glca1-4Glca1-4Glca1-4Glca1-4Glca1-4Glca1-4Glc-AEAB	Maltononaose DP9	-1	1	-115
10	085_978010_M-Hi-50_data_IgM	Glca1-4Glca1-4Glca1-4Glca1-4Glca1-4Glca1-4Glca1-4Glca1-4Glc-AEAB	Maltononaose DP9	2	3	183
10	086_142831_F-Ca-60_data_IgM	Glca1-4Glca1-4Glca1-4Glca1-4Glca1-4Glca1-4Glca1-4Glca1-4Glc-AEAB	Maltononaose DP9	89	15	17
10	087_159592_F-Ca-60_data_IgM	Glca1-4Glca1-4Glca1-4Glca1-4Glca1-4Glca1-4Glca1-4Glca1-4Glc-AEAB	Maltononaose DP9	3	1	47
10	088_160961_F-Ca-60_data_IgM	Glca1-4Glca1-4Glca1-4Glca1-4Glca1-4Glca1-4Glca1-4Glca1-4Glc-AEAB	Maltononaose DP9	2	2	127
10	089_161270_F-Ca-60_data_IgM	Glca1-4Glca1-4Glca1-4Glca1-4Glca1-4Glca1-4Glca1-4Glca1-4Glc-AEAB	Maltononaose DP9	4	2	49
10	090_190487_F-Ca-60_data_IgM	Glca1-4Glca1-4Glca1-4Glca1-4Glca1-4Glca1-4Glca1-4Glca1-4Glc-AEAB	Maltononaose DP9	-1	4	-825
10	091_150985_F-AA-60_data_IgM	Glca1-4Glca1-4Glca1-4Glca1-4Glca1-4Glca1-4Glca1-4Glca1-4Glc-AEAB	Maltononaose DP9	138	41	30
10	092_164007_F-AA-60_data_IgM	Glca1-4Glca1-4Glca1-4Glca1-4Glca1-4Glca1-4Glca1-4Glca1-4Glc-AEAB	Maltononaose DP9	1	2	120
10	093_171352_F-AA-60_data_IgM	Glca1-4Glca1-4Glca1-4Glca1-4Glca1-4Glca1-4Glca1-4Glca1-4Glc-AEAB	Maltononaose DP9	113	11	10
10	094_184388_F-AA-60_data_IgM	Glca1-4Glca1-4Glca1-4Glca1-4Glca1-4Glca1-4Glca1-4Glca1-4Glc-AEAB	Maltononaose DP9	-4	2	-49
10	095_195794_F-AA-60_data_IgM	Glca1-4Glca1-4Glca1-4Glca1-4Glca1-4Glca1-4Glca1-4Glca1-4Glc-AEAB	Maltononaose DP9	44	1	2
10	096_107747_M-Ca-60_data_IgM	Glca1-4Glca1-4Glca1-4Glca1-4Glca1-4Glca1-4Glca1-4Glca1-4Glc-AEAB	Maltononaose DP9	-4	2	-54
10	099_128019_M-Ca-60_data_IgM	Glca1-4Glca1-4Glca1-4Glca1-4Glca1-4Glca1-4Glca1-4Glca1-4Glc-AEAB	Maltononaose DP9	-7	3	-37
10	097_112465_M-Ca-60_data_IgM	Glca1-4Glca1-4Glca1-4Glca1-4Glca1-4Glca1-4Glca1-4Glca1-4Glc-AEAB	Maltononaose DP9	2	6	260
10	098_121661_M-Ca-60_data_IgM	Glca1-4Glca1-4Glca1-4Glca1-4Glca1-4Glca1-4Glca1-4Glca1-4Glc-AEAB	Maltononaose DP9	-4	1	-20
10	100_137130_M-Ca-60_data_IgM	Glca1-4Glca1-4Glca1-4Glca1-4Glca1-4Glca1-4Glca1-4Glca1-4Glc-AEAB	Maltononaose DP9	23	1	6
10	101_104091_M-AA-60_data_IgM	Glca1-4Glca1-4Glca1-4Glca1-4Glca1-4Glca1-4Glca1-4Glca1-4Glc-AEAB	Maltononaose DP9	-11	2	-19
10	102_106085b_M-AA-60_data_IgM	Glca1-4Glca1-4Glca1-4Glca1-4Glca1-4Glca1-4Glca1-4Glca1-4Glc-AEAB	Maltononaose DP9	143	23	16
10	103_141251_M-AA-60_data_IgM	Glca1-4Glca1-4Glca1-4Glca1-4Glca1-4Glca1-4Glca1-4Glca1-4Glc-AEAB	Maltononaose DP9	3	7	239
10	104_156318_M-AA-60_data_IgM	Glca1-4Glca1-4Glca1-4Glca1-4Glca1-4Glca1-4Glca1-4Glca1-4Glc-AEAB	Maltononaose DP9	29	8	28
10	105_170975_M-AA-60_data_IgM	Glca1-4Glca1-4Glca1-4Glca1-4Glca1-4Glca1-4Glca1-4Glca1-4Glc-AEAB	Maltononaose DP9	-13	4	-29
11	001_109486_F-Ca-20_data_IgM	Glca1-4Glca1-4Glca1-4Glca1-4Glca1-4Glca1-4Glca1-4Glca1-4Glca1-4Glc-AEAB	Maltodecaose DP10	7	2	31
11	002_123656_F-Ca-20_data_IgM	Glca1-4Glca1-4Glca1-4Glca1-4Glca1-4Glca1-4Glca1-4Glca1-4Glca1-4Glc-AEAB	Maltodecaose DP10	12	4	30
11	003_136379_F-Ca-20_data_IgM	Glca1-4Glca1-4Glca1-4Glca1-4Glca1-4Glca1-4Glca1-4Glca1-4Glca1-4Glc-AEAB	Maltodecaose DP10	162	10	6
11	004_158678_F-Ca-20_data_IgM	Glca1-4Glca1-4Glca1-4Glca1-4Glca1-4Glca1-4Glca1-4Glca1-4Glca1-4Glc-AEAB	Maltodecaose DP10	27	4	14
11	005_169594_F-Ca-20_data_IgM	Glca1-4Glca1-4Glca1-4Glca1-4Glca1-4Glca1-4Glca1-4Glca1-4Glca1-4Glc-AEAB	Maltodecaose DP10	74	8	11
11	006_502042_F-AA-20_data_IgM	Glca1-4Glca1-4Glca1-4Glca1-4Glca1-4Glca1-4Glca1-4Glca1-4Glca1-4Glc-AEAB	Maltodecaose DP10	0	1	-503
11	007_689553_F-AA-20_data_IgM	Glca1-4Glca1-4Glca1-4Glca1-4Glca1-4Glca1-4Glca1-4Glca1-4Glca1-4Glc-AEAB	Maltodecaose DP10	8	5	62
11	008_904155_F-AA-20_data_IgM	Glca1-4Glca1-4Glca1-4Glca1-4Glca1-4Glca1-4Glca1-4Glca1-4Glca1-4Glc-AEAB	Maltodecaose DP10	23	2	8
11	009_957723_F-AA-20_data_IgM	Glca1-4Glca1-4Glca1-4Glca1-4Glca1-4Glca1-4Glca1-4Glca1-4Glca1-4Glc-AEAB	Maltodecaose DP10	87	7	8
11	010_100990_M-Ca-20_data_IgM	Glca1-4Glca1-4Glca1-4Glca1-4Glca1-4Glca1-4Glca1-4Glca1-4Glca1-4Glc-AEAB	Maltodecaose DP10	6	3	48
11	011_222790_M-Ca-20_data_IgM	Glca1-4Glca1-4Glca1-4Glca1-4Glca1-4Glca1-4Glca1-4Glca1-4Glca1-4Glc-AEAB	Maltodecaose DP10	18	2	11
11	012_280654_M-Ca-20_data_IgM	Glca1-4Glca1-4Glca1-4Glca1-4Glca1-4Glca1-4Glca1-4Glca1-4Glca1-4Glc-AEAB	Maltodecaose DP10	172	31	18
11	013_339477_M-Ca-20_data_IgM	Glca1-4Glca1-4Glca1-4Glca1-4Glca1-4Glca1-4Glca1-4Glca1-4Glca1-4Glc-AEAB	Maltodecaose DP10	91	6	7
11	014_361480_M-Ca-20_data_IgM	Glca1-4Glca1-4Glca1-4Glca1-4Glca1-4Glca1-4Glca1-4Glca1-4Glca1-4Glc-AEAB	Maltodecaose DP10	4	5	137
11	015_445782_M-AA-20_data_IgM	Glca1-4Glca1-4Glca1-4Glca1-4Glca1-4Glca1-4Glca1-4Glca1-4Glca1-4Glc-AEAB	Maltodecaose DP10	12	2	19
11	016_709491_M-AA-20_data_IgM	Glca1-4Glca1-4Glca1-4Glca1-4Glca1-4Glca1-4Glca1-4Glca1-4Glca1-4Glc-AEAB	Maltodecaose DP10	4	4	106
11	017_731604_M-AA-20_data_IgM	Glca1-4Glca1-4Glca1-4Glca1-4Glca1-4Glca1-4Glca1-4Glca1-4Glca1-4Glc-AEAB	Maltodecaose DP10	5	1	26
11	018_2800654b_M-Hi-20_data_IgM	Glca1-4Glca1-4Glca1-4Glca1-4Glca1-4Glca1-4Glca1-4Glca1-4Glca1-4Glc-AEAB	Maltodecaose DP10	81	7	9
11	019_136379b_F-Ca-30_data_IgM	Glca1-4Glca1-4Glca1-4Glca1-4Glca1-4Glca1-4Glca1-4Glca1-4Glca1-4Glc-AEAB	Maltodecaose DP10	96	9	9
11	020_160651_F-Ca-30_data_IgM	Glca1-4Glca1-4Glca1-4Glca1-4Glca1-4Glca1-4Glca1-4Glca1-4Glca1-4Glc-AEAB	Maltodecaose DP10	3	4	148
11	021_161228_F-Ca-30_data_IgM	Glca1-4Glca1-4Glca1-4Glca1-4Glca1-4Glca1-4Glca1-4Glca1-4Glca1-4Glc-AEAB	Maltodecaose DP10	16	4	23
11	022_164647_F-Ca-30_data_IgM	Glca1-4Glca1-4Glca1-4Glca1-4Glca1-4Glca1-4Glca1-4Glca1-4Glca1-4Glc-AEAB	Maltodecaose DP10	210	25	12
11	023_194396_F-Ca-30_data_IgM	Glca1-4Glca1-4Glca1-4Glca1-4Glca1-4Glca1-4Glca1-4Glca1-4Glca1-4Glc-AEAB	Maltodecaose DP10	210	25	12
11	024_100681_F-AA-30_data_IgM	Glca1-4Glca1-4Glca1-4Glca1-4Glca1-4Glca1-4Glca1-4Glca1-4Glca1-4Glc-AEAB	Maltodecaose DP10	25	3	13
11	025_105386_F-AA-30_data_IgM	Glca1-4Glca1-4Glca1-4Glca1-4Glca1-4Glca1-4Glca1-4Glca1-4Glca1-4Glc-AEAB	Maltodecaose DP10	7	3	48
11	026_128522_F-AA-30_data_IgM	Glca1-4Glca1-4Glca1-4Glca1-4Glca1-4Glca1-4Glca1-4Glca1-4Glca1-4Glc-AEAB	Maltodecaose DP10	3	2	58
11	027_161178_F-AA-30_data_IgM	Glca1-4Glca1-4Glca1-4Glca1-4Glca1-4Glca1-4Glca1-4Glca1-4Glca1-4Glc-AEAB	Maltodecaose DP10	3	4	119
11	028_211578_F-AA-30_data_IgM	Glca1-4Glca1-4Glca1-4Glca1-4Glca1-4Glca1-4Glca1-4Glca1-4Glca1-4Glc-AEAB	Maltodecaose DP10	83	4	4
11	029_108981_M-Ca-30_data_IgM	Glca1-4Glca1-4Glca1-4Glca1-4Glca1-4Glca1-4Glca1-4Glca1-4Glca1-4Glc-AEAB	Maltodecaose DP10	216	10	4
11	030_120403_M-Ca-30_data_IgM	Glca1-4Glca1-4Glca1-4Glca1-4Glca1-4Glca1-4Glca1-4Glca1-4Glca1-4Glc-AEAB	Maltodecaose DP10	57	6	11
11	031_129226_M-Ca-30_data_IgM	Glca1-4Glca1-4Glca1-4Glca1-4Glca1-4Glca1-4Glca1-4Glca1-4Glca1-4Glc-AEAB	Maltodecaose DP10	27	4	14
11	032_136205_M-Ca-30_data_IgM	Glca1-4Glca1-4Glca1-4Glca1-4Glca1-4Glca1-4Glca1-4Glca1-4Glca1-4Glc-AEAB	Maltodecaose DP10	7	23	311
11	033_206690_M-Ca-30_data_IgM	Glca1-4Glca1-4Glca1-4Glca1-4Glca1-4Glca1-4Glca1-4Glca1-4Glca1-4Glc-AEAB	Maltodecaose DP10	1	2	177
11	034_107889_M-AA-30_data_IgM	Glca1-4Glca1-4Glca1-4Glca1-4Glca1-4Glca1-4Glca1-4Glca1-4Glca1-4Glc-AEAB	Maltodecaose DP10	59	3	5
11	035_113856_M-AA-30_data_IgM	Glca1-4Glca1-4Glca1-4Glca1-4Glca1-4Glca1-4Glca1-4Glca1-4Glca1-4Glc-AEAB	Maltodecaose DP10	51	5	9
11	036_114524_M-AA-30_data_IgM	Glca1-4Glca1-4Glca1-4Glca1-4Glca1-4Glca1-4Glca1-4Glca1-4Glca1-4Glc-AEAB	Maltodecaose DP10	4	4	106
11	037_145724_M-AA-30_data_IgM	Glca1-4Glca1-4Glca1-4Glca1-4Glca1-4Glca1-4Glca1-4Glca1-4Glca1-4Glc-AEAB	Maltodecaose DP10	32	3	8
11	038_184452_M-AA-30_data_IgM	Glca1-4Glca1-4Glca1-4Glca1-4Glca1-4Glca1-4Glca1-4Glca1-4Glca1-4Glc-AEAB	Maltodecaose DP10	3	1	27
11	039_701197_M-Hi-30_data_IgM	Glca1-4Glca1-4Glca1-4Glca1-4Glca1-4Glca1-4Glca1-4Glca1-4Glca1-4Glc-AEAB	Maltodecaose DP10	66	2	4
11	040_110994_F-Ca-40_data_IgM	Glca1-4Glca1-4Glca1-4Glca1-4Glca1-4Glca1-4Glca1-4Glca1-4Glca1-4Glc-AEAB	Maltodecaose DP10	21	1	3
11	041_224057_F-Ca-40_data_IgM	Glca1-4Glca1-4Glca1-4Glca1-4Glca1-4Glca1-4Glca1-4Glca1-4Glca1-4Glc-AEAB	Maltodecaose DP10	-14	2	-14
11	042_229382_F-Ca-40_data_IgM	Glca1-4Glca1-4Glca1-4Glca1-4Glca1-4Glca1-4Glca1-4Glca1-4Glca1-4Glc-AEAB	Maltodecaose DP10	332	11	3
11	043_234123_F-Ca-40_data_IgM	Glca1-4Glca1-4Glca1-4Glca1-4Glca1-4Glca1-4Glca1-4Glca1-4Glca1-4Glc-AEAB	Maltodecaose DP10	1	1	77
11	044_251073_F-Ca-40_data_IgM	Glca1-4Glca1-4Glca1-4Glca1-4Glca1-4Glca1-4Glca1-4Glca1-4Glca1-4Glc-AEAB	Maltodecaose DP10	51	8	16
11	045_125290_F-AA-40_data_IgM	Glca1-4Glca1-4Glca1-4Glca1-4Glca1-4Glca1-4Glca1-4Glca1-4Glca1-4Glc-AEAB	Maltodecaose DP10	-21	23	-110
11	046_128522_F-AA-40_data_IgM	Glca1-4Glca1-4Glca1-4Glca1-4Glca1-4Glca1-4Glca1-4Glca1-4Glca1-4Glc-AEAB	Maltodecaose DP10	8	4	44
11	047_151881_F-AA-40_data_IgM	Glca1-4Glca1-4Glca1-4Glca1-4Glca1-4Glca1-4Glca1-4Glca1-4Glca1-4Glc-AEAB	Maltodecaose DP10	100	12	12
11	048_169778_F-AA-40_data_IgM	Glca1-4Glca1-4Glca1-4Glca1-4Glca1-4Glca1-4Glca1-4Glca1-4Glca1-4Glc-AEAB	Maltodecaose DP10	6	2	30
11	049_172100_F-AA-40_data_IgM	Glca1-4Glca1-4Glca1-4Glca1-4Glca1-4Glca1-4Glca1-4Glca1-4Glca1-4Glc-AEAB	Maltodecaose DP10	-1	3	-351
11	050_101013_M-Ca-40_data_IgM	Glca1-4Glca1-4Glca1-4Glca1-4Glca1-4Glca1-4Glca1-4Glca1-4Glca1-4Glc-AEAB	Maltodecaose DP10	2	10	645
11	051_103797_M-Ca-40_data_IgM	Glca1-4Glca1-4Glca1-4Glca1-4Glca1-4Glca1-4Glca1-4Glca1-4Glca1-4Glc-AEAB	Maltodecaose DP10	176	12	7
11	052_105457_M-Ca-40_data_IgM	Glca1-4Glca1-4Glca1-4Glca1-4Glca1-4Glca1-4Glca1-4Glca1-4Glca1-4Glc-AEAB	Maltodecaose DP10	5	13	247
11	053_106322_M-Ca-40_data_IgM	Glca1-4Glca1-4Glca1-4Glca1-4Glca1-4Glca1-4Glca1-4Glca1-4Glca1-4Glc-AEAB	Maltodecaose DP10	1	17	1707
11	054_111805_M-AA-40_data_IgM	Glca1-4Glca1-4Glca1-4Glca1-4Glca1-4Glca1-4Glca1-4Glca1-4Glca1-4Glc-AEAB	Maltodecaose DP10	1	2	245
11	055_132848_M-AA-40_data_IgM	Glca1-4Glca1-4Glca1-4Glca1-4Glca1-4Glca1-4Glca1-4Glca1-4Glca1-4Glc-AEAB	Maltodecaose DP10	-3	4	-151
11	056_143455_M-AA-40_data_IgM	Glca1-4Glca1-4Glca1-4Glca1-4Glca1-4Glca1-4Glca1-4Glca1-4Glca1-4Glc-AEAB	Maltodecaose DP10	10	1	8
11	057_143730_M-AA-40_data_IgM	Glca1-4Glca1-4Glca1-4Glca1-4Glca1-4Glca1-4Glca1-4Glca1-4Glca1-4Glc-AEAB	Maltodecaose DP10	91	8	9
11	058_145901_M-AA-40_data_IgM	Glca1-4Glca1-4Glca1-4Glca1-4Glca1-4Glca1-4Glca1-4Glca1-4Glca1-4Glc-AEAB	Maltodecaose DP10	1	1	77
11	059_293340_M-Hi-40_data_IgM	Glca1-4Glca1-4Glca1-4Glca1-4Glca1-4Glca1-4Glca1-4Glca1-4Glca1-4Glc-AEAB	Maltodecaose DP10	2	3	183
11	060_886844_M-Hi-40_data_IgM	Glca1-4Glca1-4Glca1-4Glca1-4Glca1-4Glca1-4Glca1-4Glca1-4Glca1-4Glc-AEAB	Maltodecaose DP10	10	1	14
11	061_916034_M-Hi-40_data_IgM	Glca1-4Glca1-4Glca1-4Glca1-4Glca1-4Glca1-4Glca1-4Glca1-4Glca1-4Glc-AEAB	Maltodecaose DP10	19	7	38
11	062_106434_F-Ca-50_data_IgM	Glca1-4Glca1-4Glca1-4Glca1-4Glca1-4Glca1-4Glca1-4Glca1-4Glca1-4Glc-AEAB	Maltodecaose DP10	-1	5	-497
11	063_135461_F-Ca-50_data_IgM	Glca1-4Glca1-4Glca1-4Glca1-4Glca1-4Glca1-4Glca1-4Glca1-4Glca1-4Glc-AEAB	Maltodecaose DP10	1	3	230
11	064_139529_F-Ca-50_data_IgM	Glca1-4Glca1-4Glca1-4Glca1-4Glca1-4Glca1-4Glca1-4Glca1-4Glca1-4Glc-AEAB	Maltodecaose DP10	21	7	32
11	065_153724_F-Ca-50_data_IgM	Glca1-4Glca1-4Glca1-4Glca1-4Glca1-4Glca1-4Glca1-4Glca1-4Glca1-4Glc-AEAB	Maltodecaose DP10	3	1	27
11	066_159660_F-Ca-50_data_IgM	Glca1-4Glca1-4Glca1-4Glca1-4Glca1-4Glca1-4Glca1-4Glca1-4Glca1-4Glc-AEAB	Maltodecaose DP10	23	6	25
11	067_113362_F-AA-50_data_IgM	Glca1-4Glca1-4Glca1-4Glca1-4Glca1-4Glca1-4Glca1-4Glca1-4Glca1-4Glc-AEAB	Maltodecaose DP10	5	1	24
11	068_155102_F-AA-50_data_IgM	Glca1-4Glca1-4Glca1-4Glca1-4Glca1-4Glca1-4Glca1-4Glca1-4Glca1-4Glc-AEAB	Maltodecaose DP10	6	1	8
11	069_163507_F-AA-50_data_IgM	Glca1-4Glca1-4Glca1-4Glca1-4Glca1-4Glca1-4Glca1-4Glca1-4Glca1-4Glc-AEAB	Maltodecaose DP10	0	0
11	070_164007_F-AA-50_data_IgM	Glca1-4Glca1-4Glca1-4Glca1-4Glca1-4Glca1-4Glca1-4Glca1-4Glca1-4Glc-AEAB	Maltodecaose DP10	3	1	47
11	071_168814_F-AA-50_data_IgM	Glca1-4Glca1-4Glca1-4Glca1-4Glca1-4Glca1-4Glca1-4Glca1-4Glca1-4Glc-AEAB	Maltodecaose DP10	64	10	16
11	072_101013_M-Ca-50_data_IgM	Glca1-4Glca1-4Glca1-4Glca1-4Glca1-4Glca1-4Glca1-4Glca1-4Glca1-4Glc-AEAB	Maltodecaose DP10	-2	3	-189
11	073_104930_M-Ca-50_data_IgM	Glca1-4Glca1-4Glca1-4Glca1-4Glca1-4Glca1-4Glca1-4Glca1-4Glca1-4Glc-AEAB	Maltodecaose DP10	6	4	70
11	074_112287_M-Ca-50_data_IgM	Glca1-4Glca1-4Glca1-4Glca1-4Glca1-4Glca1-4Glca1-4Glca1-4Glca1-4Glc-AEAB	Maltodecaose DP10	31	6	18
11	075_112465_M-Ca-50_data_IgM	Glca1-4Glca1-4Glca1-4Glca1-4Glca1-4Glca1-4Glca1-4Glca1-4Glca1-4Glc-AEAB	Maltodecaose DP10	10	3	29
11	076_113543_M-Ca-50_data_IgM	Glca1-4Glca1-4Glca1-4Glca1-4Glca1-4Glca1-4Glca1-4Glca1-4Glca1-4Glc-AEAB	Maltodecaose DP10	4	1	23
11	077_105574_M-AA-50_data_IgM	Glca1-4Glca1-4Glca1-4Glca1-4Glca1-4Glca1-4Glca1-4Glca1-4Glca1-4Glc-AEAB	Maltodecaose DP10	19	30	161
11	078_106085_M-AA-50_data_IgM	Glca1-4Glca1-4Glca1-4Glca1-4Glca1-4Glca1-4Glca1-4Glca1-4Glca1-4Glc-AEAB	Maltodecaose DP10	186	14	8
11	079_106349_M-AA-50_data_IgM	Glca1-4Glca1-4Glca1-4Glca1-4Glca1-4Glca1-4Glca1-4Glca1-4Glca1-4Glc-AEAB	Maltodecaose DP10	-5	1	-26
11	080_121882_M-AA-50_data_IgM	Glca1-4Glca1-4Glca1-4Glca1-4Glca1-4Glca1-4Glca1-4Glca1-4Glca1-4Glc-AEAB	Maltodecaose DP10	0	1	383
11	081_128897_M-AA-50_data_IgM	Glca1-4Glca1-4Glca1-4Glca1-4Glca1-4Glca1-4Glca1-4Glca1-4Glca1-4Glc-AEAB	Maltodecaose DP10	-2	3	-158
11	082_524541_M-Hi-50_data_IgM	Glca1-4Glca1-4Glca1-4Glca1-4Glca1-4Glca1-4Glca1-4Glca1-4Glca1-4Glc-AEAB	Maltodecaose DP10	7	3	40
11	083_635484_M-Hi-50_data_IgM	Glca1-4Glca1-4Glca1-4Glca1-4Glca1-4Glca1-4Glca1-4Glca1-4Glca1-4Glc-AEAB	Maltodecaose DP10	8	5	57
11	084_845968_M-Hi-50_data_IgM	Glca1-4Glca1-4Glca1-4Glca1-4Glca1-4Glca1-4Glca1-4Glca1-4Glca1-4Glc-AEAB	Maltodecaose DP10	0	1
11	085_978010_M-Hi-50_data_IgM	Glca1-4Glca1-4Glca1-4Glca1-4Glca1-4Glca1-4Glca1-4Glca1-4Glca1-4Glc-AEAB	Maltodecaose DP10	3	5	166
11	086_142831_F-Ca-60_data_IgM	Glca1-4Glca1-4Glca1-4Glca1-4Glca1-4Glca1-4Glca1-4Glca1-4Glca1-4Glc-AEAB	Maltodecaose DP10	82	3	4
11	087_159592_F-Ca-60_data_IgM	Glca1-4Glca1-4Glca1-4Glca1-4Glca1-4Glca1-4Glca1-4Glca1-4Glca1-4Glc-AEAB	Maltodecaose DP10	11	2	17
11	088_160961_F-Ca-60_data_IgM	Glca1-4Glca1-4Glca1-4Glca1-4Glca1-4Glca1-4Glca1-4Glca1-4Glca1-4Glc-AEAB	Maltodecaose DP10	27	15	56
11	089_161270_F-Ca-60_data_IgM	Glca1-4Glca1-4Glca1-4Glca1-4Glca1-4Glca1-4Glca1-4Glca1-4Glca1-4Glc-AEAB	Maltodecaose DP10	6	2	36
11	090_190487_F-Ca-60_data_IgM	Glca1-4Glca1-4Glca1-4Glca1-4Glca1-4Glca1-4Glca1-4Glca1-4Glca1-4Glc-AEAB	Maltodecaose DP10	5	10	197
11	091_150985_F-AA-60_data_IgM	Glca1-4Glca1-4Glca1-4Glca1-4Glca1-4Glca1-4Glca1-4Glca1-4Glca1-4Glc-AEAB	Maltodecaose DP10	107	19	18
11	092_164007_F-AA-60_data_IgM	Glca1-4Glca1-4Glca1-4Glca1-4Glca1-4Glca1-4Glca1-4Glca1-4Glca1-4Glc-AEAB	Maltodecaose DP10	1	2	120
11	093_171352_F-AA-60_data_IgM	Glca1-4Glca1-4Glca1-4Glca1-4Glca1-4Glca1-4Glca1-4Glca1-4Glca1-4Glc-AEAB	Maltodecaose DP10	153	7	5
11	094_184388_F-AA-60_data_IgM	Glca1-4Glca1-4Glca1-4Glca1-4Glca1-4Glca1-4Glca1-4Glca1-4Glca1-4Glc-AEAB	Maltodecaose DP10	1	2	296
11	095_195794_F-AA-60_data_IgM	Glca1-4Glca1-4Glca1-4Glca1-4Glca1-4Glca1-4Glca1-4Glca1-4Glca1-4Glc-AEAB	Maltodecaose DP10	43	3	6
11	096_107747_M-Ca-60_data_IgM	Glca1-4Glca1-4Glca1-4Glca1-4Glca1-4Glca1-4Glca1-4Glca1-4Glca1-4Glc-AEAB	Maltodecaose DP10	-3	3	-94
11	099_128019_M-Ca-60_data_IgM	Glca1-4Glca1-4Glca1-4Glca1-4Glca1-4Glca1-4Glca1-4Glca1-4Glca1-4Glc-AEAB	Maltodecaose DP10	-7	2	-24
11	097_112465_M-Ca-60_data_IgM	Glca1-4Glca1-4Glca1-4Glca1-4Glca1-4Glca1-4Glca1-4Glca1-4Glca1-4Glc-AEAB	Maltodecaose DP10	1	6	490
11	098_121661_M-Ca-60_data_IgM	Glca1-4Glca1-4Glca1-4Glca1-4Glca1-4Glca1-4Glca1-4Glca1-4Glca1-4Glc-AEAB	Maltodecaose DP10	-3	2	-72
11	100_137130_M-Ca-60_data_IgM	Glca1-4Glca1-4Glca1-4Glca1-4Glca1-4Glca1-4Glca1-4Glca1-4Glca1-4Glc-AEAB	Maltodecaose DP10	29	5	16
11	101_104091_M-AA-60_data_IgM	Glca1-4Glca1-4Glca1-4Glca1-4Glca1-4Glca1-4Glca1-4Glca1-4Glca1-4Glc-AEAB	Maltodecaose DP10	-6	3	-53
11	102_106085b_M-AA-60_data_IgM	Glca1-4Glca1-4Glca1-4Glca1-4Glca1-4Glca1-4Glca1-4Glca1-4Glca1-4Glc-AEAB	Maltodecaose DP10	145	9	6
11	103_141251_M-AA-60_data_IgM	Glca1-4Glca1-4Glca1-4Glca1-4Glca1-4Glca1-4Glca1-4Glca1-4Glca1-4Glc-AEAB	Maltodecaose DP10	-3	2	-69
11	104_156318_M-AA-60_data_IgM	Glca1-4Glca1-4Glca1-4Glca1-4Glca1-4Glca1-4Glca1-4Glca1-4Glca1-4Glc-AEAB	Maltodecaose DP10	25	3	12
11	105_170975_M-AA-60_data_IgM	Glca1-4Glca1-4Glca1-4Glca1-4Glca1-4Glca1-4Glca1-4Glca1-4Glca1-4Glc-AEAB	Maltodecaose DP10	-23	8	-33
12	001_109486_F-Ca-20_data_IgM	GlcNAcb1-4GlcNAcb1-4GlcNAc-AEAB	Chitin oligosaccharides DP3 / Chitintriose	630	41	6
12	002_123656_F-Ca-20_data_IgM	GlcNAcb1-4GlcNAcb1-4GlcNAc-AEAB	Chitin oligosaccharides DP3 / Chitintriose	445	8	2
12	003_136379_F-Ca-20_data_IgM	GlcNAcb1-4GlcNAcb1-4GlcNAc-AEAB	Chitin oligosaccharides DP3 / Chitintriose	525	146	28
12	004_158678_F-Ca-20_data_IgM	GlcNAcb1-4GlcNAcb1-4GlcNAc-AEAB	Chitin oligosaccharides DP3 / Chitintriose	675	150	22
12	005_169594_F-Ca-20_data_IgM	GlcNAcb1-4GlcNAcb1-4GlcNAc-AEAB	Chitin oligosaccharides DP3 / Chitintriose	851	168	20
12	006_502042_F-AA-20_data_IgM	GlcNAcb1-4GlcNAcb1-4GlcNAc-AEAB	Chitin oligosaccharides DP3 / Chitintriose	482	153	32
12	007_689553_F-AA-20_data_IgM	GlcNAcb1-4GlcNAcb1-4GlcNAc-AEAB	Chitin oligosaccharides DP3 / Chitintriose	800	228	29
12	008_904155_F-AA-20_data_IgM	GlcNAcb1-4GlcNAcb1-4GlcNAc-AEAB	Chitin oligosaccharides DP3 / Chitintriose	1692	550	32
12	009_957723_F-AA-20_data_IgM	GlcNAcb1-4GlcNAcb1-4GlcNAc-AEAB	Chitin oligosaccharides DP3 / Chitintriose	1558	320	21
12	010_100990_M-Ca-20_data_IgM	GlcNAcb1-4GlcNAcb1-4GlcNAc-AEAB	Chitin oligosaccharides DP3 / Chitintriose	1366	143	10
12	011_222790_M-Ca-20_data_IgM	GlcNAcb1-4GlcNAcb1-4GlcNAc-AEAB	Chitin oligosaccharides DP3 / Chitintriose	2116	249	12
12	012_280654_M-Ca-20_data_IgM	GlcNAcb1-4GlcNAcb1-4GlcNAc-AEAB	Chitin oligosaccharides DP3 / Chitintriose	2419	519	21
12	013_339477_M-Ca-20_data_IgM	GlcNAcb1-4GlcNAcb1-4GlcNAc-AEAB	Chitin oligosaccharides DP3 / Chitintriose	5795	1292	22
12	014_361480_M-Ca-20_data_IgM	GlcNAcb1-4GlcNAcb1-4GlcNAc-AEAB	Chitin oligosaccharides DP3 / Chitintriose	1231	100	8
12	015_445782_M-AA-20_data_IgM	GlcNAcb1-4GlcNAcb1-4GlcNAc-AEAB	Chitin oligosaccharides DP3 / Chitintriose	228	14	6
12	016_709491_M-AA-20_data_IgM	GlcNAcb1-4GlcNAcb1-4GlcNAc-AEAB	Chitin oligosaccharides DP3 / Chitintriose	2359	107	5
12	017_731604_M-AA-20_data_IgM	GlcNAcb1-4GlcNAcb1-4GlcNAc-AEAB	Chitin oligosaccharides DP3 / Chitintriose	214	30	14
12	018_2800654b_M-Hi-20_data_IgM	GlcNAcb1-4GlcNAcb1-4GlcNAc-AEAB	Chitin oligosaccharides DP3 / Chitintriose	1016	45	4
12	019_136379b_F-Ca-30_data_IgM	GlcNAcb1-4GlcNAcb1-4GlcNAc-AEAB	Chitin oligosaccharides DP3 / Chitintriose	365	41	11
12	020_160651_F-Ca-30_data_IgM	GlcNAcb1-4GlcNAcb1-4GlcNAc-AEAB	Chitin oligosaccharides DP3 / Chitintriose	291	35	12
12	021_161228_F-Ca-30_data_IgM	GlcNAcb1-4GlcNAcb1-4GlcNAc-AEAB	Chitin oligosaccharides DP3 / Chitintriose	921	387	42
12	022_164647_F-Ca-30_data_IgM	GlcNAcb1-4GlcNAcb1-4GlcNAc-AEAB	Chitin oligosaccharides DP3 / Chitintriose	1735	563	32
12	023_194396_F-Ca-30_data_IgM	GlcNAcb1-4GlcNAcb1-4GlcNAc-AEAB	Chitin oligosaccharides DP3 / Chitintriose	1735	563	32
12	024_100681_F-AA-30_data_IgM	GlcNAcb1-4GlcNAcb1-4GlcNAc-AEAB	Chitin oligosaccharides DP3 / Chitintriose	1605	19	1
12	025_105386_F-AA-30_data_IgM	GlcNAcb1-4GlcNAcb1-4GlcNAc-AEAB	Chitin oligosaccharides DP3 / Chitintriose	1154	93	8
12	026_128522_F-AA-30_data_IgM	GlcNAcb1-4GlcNAcb1-4GlcNAc-AEAB	Chitin oligosaccharides DP3 / Chitintriose	2176	151	7
12	027_161178_F-AA-30_data_IgM	GlcNAcb1-4GlcNAcb1-4GlcNAc-AEAB	Chitin oligosaccharides DP3 / Chitintriose	1047	13	1
12	028_211578_F-AA-30_data_IgM	GlcNAcb1-4GlcNAcb1-4GlcNAc-AEAB	Chitin oligosaccharides DP3 / Chitintriose	910	297	33
12	029_108981_M-Ca-30_data_IgM	GlcNAcb1-4GlcNAcb1-4GlcNAc-AEAB	Chitin oligosaccharides DP3 / Chitintriose	1229	31	3
12	030_120403_M-Ca-30_data_IgM	GlcNAcb1-4GlcNAcb1-4GlcNAc-AEAB	Chitin oligosaccharides DP3 / Chitintriose	3824	87	2
12	031_129226_M-Ca-30_data_IgM	GlcNAcb1-4GlcNAcb1-4GlcNAc-AEAB	Chitin oligosaccharides DP3 / Chitintriose	1701	375	22
12	032_136205_M-Ca-30_data_IgM	GlcNAcb1-4GlcNAcb1-4GlcNAc-AEAB	Chitin oligosaccharides DP3 / Chitintriose	800	38	5
12	033_206690_M-Ca-30_data_IgM	GlcNAcb1-4GlcNAcb1-4GlcNAc-AEAB	Chitin oligosaccharides DP3 / Chitintriose	1688	108	6
12	034_107889_M-AA-30_data_IgM	GlcNAcb1-4GlcNAcb1-4GlcNAc-AEAB	Chitin oligosaccharides DP3 / Chitintriose	1411	75	5
12	035_113856_M-AA-30_data_IgM	GlcNAcb1-4GlcNAcb1-4GlcNAc-AEAB	Chitin oligosaccharides DP3 / Chitintriose	896	203	23
12	036_114524_M-AA-30_data_IgM	GlcNAcb1-4GlcNAcb1-4GlcNAc-AEAB	Chitin oligosaccharides DP3 / Chitintriose	1182	105	9
12	037_145724_M-AA-30_data_IgM	GlcNAcb1-4GlcNAcb1-4GlcNAc-AEAB	Chitin oligosaccharides DP3 / Chitintriose	762	49	6
12	038_184452_M-AA-30_data_IgM	GlcNAcb1-4GlcNAcb1-4GlcNAc-AEAB	Chitin oligosaccharides DP3 / Chitintriose	733	39	5
12	039_701197_M-Hi-30_data_IgM	GlcNAcb1-4GlcNAcb1-4GlcNAc-AEAB	Chitin oligosaccharides DP3 / Chitintriose	1215	296	24
12	040_110994_F-Ca-40_data_IgM	GlcNAcb1-4GlcNAcb1-4GlcNAc-AEAB	Chitin oligosaccharides DP3 / Chitintriose	1260	80	6
12	041_224057_F-Ca-40_data_IgM	GlcNAcb1-4GlcNAcb1-4GlcNAc-AEAB	Chitin oligosaccharides DP3 / Chitintriose	1522	151	10
12	042_229382_F-Ca-40_data_IgM	GlcNAcb1-4GlcNAcb1-4GlcNAc-AEAB	Chitin oligosaccharides DP3 / Chitintriose	4818	150	3
12	043_234123_F-Ca-40_data_IgM	GlcNAcb1-4GlcNAcb1-4GlcNAc-AEAB	Chitin oligosaccharides DP3 / Chitintriose	951	18	2
12	044_251073_F-Ca-40_data_IgM	GlcNAcb1-4GlcNAcb1-4GlcNAc-AEAB	Chitin oligosaccharides DP3 / Chitintriose	833	59	7
12	045_125290_F-AA-40_data_IgM	GlcNAcb1-4GlcNAcb1-4GlcNAc-AEAB	Chitin oligosaccharides DP3 / Chitintriose	11108	903	8
12	046_128522_F-AA-40_data_IgM	GlcNAcb1-4GlcNAcb1-4GlcNAc-AEAB	Chitin oligosaccharides DP3 / Chitintriose	4183	1308	31
12	047_151881_F-AA-40_data_IgM	GlcNAcb1-4GlcNAcb1-4GlcNAc-AEAB	Chitin oligosaccharides DP3 / Chitintriose	2714	68	2
12	048_169778_F-AA-40_data_IgM	GlcNAcb1-4GlcNAcb1-4GlcNAc-AEAB	Chitin oligosaccharides DP3 / Chitintriose	1572	486	31
12	049_172100_F-AA-40_data_IgM	GlcNAcb1-4GlcNAcb1-4GlcNAc-AEAB	Chitin oligosaccharides DP3 / Chitintriose	592	72	12
12	050_101013_M-Ca-40_data_IgM	GlcNAcb1-4GlcNAcb1-4GlcNAc-AEAB	Chitin oligosaccharides DP3 / Chitintriose	4200	143	3
12	051_103797_M-Ca-40_data_IgM	GlcNAcb1-4GlcNAcb1-4GlcNAc-AEAB	Chitin oligosaccharides DP3 / Chitintriose	770	89	12
12	052_105457_M-Ca-40_data_IgM	GlcNAcb1-4GlcNAcb1-4GlcNAc-AEAB	Chitin oligosaccharides DP3 / Chitintriose	360	13	4
12	053_106322_M-Ca-40_data_IgM	GlcNAcb1-4GlcNAcb1-4GlcNAc-AEAB	Chitin oligosaccharides DP3 / Chitintriose	5029	225	4
12	054_111805_M-AA-40_data_IgM	GlcNAcb1-4GlcNAcb1-4GlcNAc-AEAB	Chitin oligosaccharides DP3 / Chitintriose	1035	171	17
12	055_132848_M-AA-40_data_IgM	GlcNAcb1-4GlcNAcb1-4GlcNAc-AEAB	Chitin oligosaccharides DP3 / Chitintriose	1054	55	5
12	056_143455_M-AA-40_data_IgM	GlcNAcb1-4GlcNAcb1-4GlcNAc-AEAB	Chitin oligosaccharides DP3 / Chitintriose	826	62	7
12	057_143730_M-AA-40_data_IgM	GlcNAcb1-4GlcNAcb1-4GlcNAc-AEAB	Chitin oligosaccharides DP3 / Chitintriose	1125	80	7
12	058_145901_M-AA-40_data_IgM	GlcNAcb1-4GlcNAcb1-4GlcNAc-AEAB	Chitin oligosaccharides DP3 / Chitintriose	82	23	28
12	059_293340_M-Hi-40_data_IgM	GlcNAcb1-4GlcNAcb1-4GlcNAc-AEAB	Chitin oligosaccharides DP3 / Chitintriose	272	86	32
12	060_886844_M-Hi-40_data_IgM	GlcNAcb1-4GlcNAcb1-4GlcNAc-AEAB	Chitin oligosaccharides DP3 / Chitintriose	1464	58	4
12	061_916034_M-Hi-40_data_IgM	GlcNAcb1-4GlcNAcb1-4GlcNAc-AEAB	Chitin oligosaccharides DP3 / Chitintriose	287	34	12
12	062_106434_F-Ca-50_data_IgM	GlcNAcb1-4GlcNAcb1-4GlcNAc-AEAB	Chitin oligosaccharides DP3 / Chitintriose	1031	73	7
12	063_135461_F-Ca-50_data_IgM	GlcNAcb1-4GlcNAcb1-4GlcNAc-AEAB	Chitin oligosaccharides DP3 / Chitintriose	66	9	13
12	064_139529_F-Ca-50_data_IgM	GlcNAcb1-4GlcNAcb1-4GlcNAc-AEAB	Chitin oligosaccharides DP3 / Chitintriose	725	221	30
12	065_153724_F-Ca-50_data_IgM	GlcNAcb1-4GlcNAcb1-4GlcNAc-AEAB	Chitin oligosaccharides DP3 / Chitintriose	483	29	6
12	066_159660_F-Ca-50_data_IgM	GlcNAcb1-4GlcNAcb1-4GlcNAc-AEAB	Chitin oligosaccharides DP3 / Chitintriose	577	39	7
12	067_113362_F-AA-50_data_IgM	GlcNAcb1-4GlcNAcb1-4GlcNAc-AEAB	Chitin oligosaccharides DP3 / Chitintriose	1111	221	20
12	068_155102_F-AA-50_data_IgM	GlcNAcb1-4GlcNAcb1-4GlcNAc-AEAB	Chitin oligosaccharides DP3 / Chitintriose	2697	442	16
12	069_163507_F-AA-50_data_IgM	GlcNAcb1-4GlcNAcb1-4GlcNAc-AEAB	Chitin oligosaccharides DP3 / Chitintriose	49	8	16
12	070_164007_F-AA-50_data_IgM	GlcNAcb1-4GlcNAcb1-4GlcNAc-AEAB	Chitin oligosaccharides DP3 / Chitintriose	101	12	12
12	071_168814_F-AA-50_data_IgM	GlcNAcb1-4GlcNAcb1-4GlcNAc-AEAB	Chitin oligosaccharides DP3 / Chitintriose	253	12	5
12	072_101013_M-Ca-50_data_IgM	GlcNAcb1-4GlcNAcb1-4GlcNAc-AEAB	Chitin oligosaccharides DP3 / Chitintriose	5294	124	2
12	073_104930_M-Ca-50_data_IgM	GlcNAcb1-4GlcNAcb1-4GlcNAc-AEAB	Chitin oligosaccharides DP3 / Chitintriose	2956	124	4
12	074_112287_M-Ca-50_data_IgM	GlcNAcb1-4GlcNAcb1-4GlcNAc-AEAB	Chitin oligosaccharides DP3 / Chitintriose	2949	781	26
12	075_112465_M-Ca-50_data_IgM	GlcNAcb1-4GlcNAcb1-4GlcNAc-AEAB	Chitin oligosaccharides DP3 / Chitintriose	511	71	14
12	076_113543_M-Ca-50_data_IgM	GlcNAcb1-4GlcNAcb1-4GlcNAc-AEAB	Chitin oligosaccharides DP3 / Chitintriose	1011	40	4
12	077_105574_M-AA-50_data_IgM	GlcNAcb1-4GlcNAcb1-4GlcNAc-AEAB	Chitin oligosaccharides DP3 / Chitintriose	2533	55	2
12	078_106085_M-AA-50_data_IgM	GlcNAcb1-4GlcNAcb1-4GlcNAc-AEAB	Chitin oligosaccharides DP3 / Chitintriose	1449	579	40
12	079_106349_M-AA-50_data_IgM	GlcNAcb1-4GlcNAcb1-4GlcNAc-AEAB	Chitin oligosaccharides DP3 / Chitintriose	852	168	20
12	080_121882_M-AA-50_data_IgM	GlcNAcb1-4GlcNAcb1-4GlcNAc-AEAB	Chitin oligosaccharides DP3 / Chitintriose	107	42	40
12	081_128897_M-AA-50_data_IgM	GlcNAcb1-4GlcNAcb1-4GlcNAc-AEAB	Chitin oligosaccharides DP3 / Chitintriose	683	30	4
12	082_524541_M-Hi-50_data_IgM	GlcNAcb1-4GlcNAcb1-4GlcNAc-AEAB	Chitin oligosaccharides DP3 / Chitintriose	1390	96	7
12	083_635484_M-Hi-50_data_IgM	GlcNAcb1-4GlcNAcb1-4GlcNAc-AEAB	Chitin oligosaccharides DP3 / Chitintriose	1111	71	6
12	084_845968_M-Hi-50_data_IgM	GlcNAcb1-4GlcNAcb1-4GlcNAc-AEAB	Chitin oligosaccharides DP3 / Chitintriose	1	2	183
12	085_978010_M-Hi-50_data_IgM	GlcNAcb1-4GlcNAcb1-4GlcNAc-AEAB	Chitin oligosaccharides DP3 / Chitintriose	786	45	6
12	086_142831_F-Ca-60_data_IgM	GlcNAcb1-4GlcNAcb1-4GlcNAc-AEAB	Chitin oligosaccharides DP3 / Chitintriose	1318	74	6
12	087_159592_F-Ca-60_data_IgM	GlcNAcb1-4GlcNAcb1-4GlcNAc-AEAB	Chitin oligosaccharides DP3 / Chitintriose	1267	301	24
12	088_160961_F-Ca-60_data_IgM	GlcNAcb1-4GlcNAcb1-4GlcNAc-AEAB	Chitin oligosaccharides DP3 / Chitintriose	2732	694	25
12	089_161270_F-Ca-60_data_IgM	GlcNAcb1-4GlcNAcb1-4GlcNAc-AEAB	Chitin oligosaccharides DP3 / Chitintriose	407	39	9
12	090_190487_F-Ca-60_data_IgM	GlcNAcb1-4GlcNAcb1-4GlcNAc-AEAB	Chitin oligosaccharides DP3 / Chitintriose	1201	23	2
12	091_150985_F-AA-60_data_IgM	GlcNAcb1-4GlcNAcb1-4GlcNAc-AEAB	Chitin oligosaccharides DP3 / Chitintriose	3195	468	15
12	092_164007_F-AA-60_data_IgM	GlcNAcb1-4GlcNAcb1-4GlcNAc-AEAB	Chitin oligosaccharides DP3 / Chitintriose	141	39	28
12	093_171352_F-AA-60_data_IgM	GlcNAcb1-4GlcNAcb1-4GlcNAc-AEAB	Chitin oligosaccharides DP3 / Chitintriose	6540	245	4
12	094_184388_F-AA-60_data_IgM	GlcNAcb1-4GlcNAcb1-4GlcNAc-AEAB	Chitin oligosaccharides DP3 / Chitintriose	500	98	20
12	095_195794_F-AA-60_data_IgM	GlcNAcb1-4GlcNAcb1-4GlcNAc-AEAB	Chitin oligosaccharides DP3 / Chitintriose	284	11	4
12	096_107747_M-Ca-60_data_IgM	GlcNAcb1-4GlcNAcb1-4GlcNAc-AEAB	Chitin oligosaccharides DP3 / Chitintriose	2659	123	5
12	099_128019_M-Ca-60_data_IgM	GlcNAcb1-4GlcNAcb1-4GlcNAc-AEAB	Chitin oligosaccharides DP3 / Chitintriose	904	19	2
12	097_112465_M-Ca-60_data_IgM	GlcNAcb1-4GlcNAcb1-4GlcNAc-AEAB	Chitin oligosaccharides DP3 / Chitintriose	491	48	10
12	098_121661_M-Ca-60_data_IgM	GlcNAcb1-4GlcNAcb1-4GlcNAc-AEAB	Chitin oligosaccharides DP3 / Chitintriose	222	58	26
12	100_137130_M-Ca-60_data_IgM	GlcNAcb1-4GlcNAcb1-4GlcNAc-AEAB	Chitin oligosaccharides DP3 / Chitintriose	933	180	19
12	101_104091_M-AA-60_data_IgM	GlcNAcb1-4GlcNAcb1-4GlcNAc-AEAB	Chitin oligosaccharides DP3 / Chitintriose	893	287	32
12	102_106085b_M-AA-60_data_IgM	GlcNAcb1-4GlcNAcb1-4GlcNAc-AEAB	Chitin oligosaccharides DP3 / Chitintriose	808	28	3
12	103_141251_M-AA-60_data_IgM	GlcNAcb1-4GlcNAcb1-4GlcNAc-AEAB	Chitin oligosaccharides DP3 / Chitintriose	46	14	31
12	104_156318_M-AA-60_data_IgM	GlcNAcb1-4GlcNAcb1-4GlcNAc-AEAB	Chitin oligosaccharides DP3 / Chitintriose	379	23	6
12	105_170975_M-AA-60_data_IgM	GlcNAcb1-4GlcNAcb1-4GlcNAc-AEAB	Chitin oligosaccharides DP3 / Chitintriose	960	178	18
13	001_109486_F-Ca-20_data_IgM	GlcNAcb1-4GlcNAcb1-4GlcNAcb1-4GlcNAc-AEAB	Chitin oligosaccharides DP4 / Chitintetraose	1267	46	4
13	002_123656_F-Ca-20_data_IgM	GlcNAcb1-4GlcNAcb1-4GlcNAcb1-4GlcNAc-AEAB	Chitin oligosaccharides DP4 / Chitintetraose	529	22	4
13	003_136379_F-Ca-20_data_IgM	GlcNAcb1-4GlcNAcb1-4GlcNAcb1-4GlcNAc-AEAB	Chitin oligosaccharides DP4 / Chitintetraose	368	177	48
13	004_158678_F-Ca-20_data_IgM	GlcNAcb1-4GlcNAcb1-4GlcNAcb1-4GlcNAc-AEAB	Chitin oligosaccharides DP4 / Chitintetraose	2185	385	18
13	005_169594_F-Ca-20_data_IgM	GlcNAcb1-4GlcNAcb1-4GlcNAcb1-4GlcNAc-AEAB	Chitin oligosaccharides DP4 / Chitintetraose	1303	272	21
13	006_502042_F-AA-20_data_IgM	GlcNAcb1-4GlcNAcb1-4GlcNAcb1-4GlcNAc-AEAB	Chitin oligosaccharides DP4 / Chitintetraose	1133	290	26
13	007_689553_F-AA-20_data_IgM	GlcNAcb1-4GlcNAcb1-4GlcNAcb1-4GlcNAc-AEAB	Chitin oligosaccharides DP4 / Chitintetraose	351	8	2
13	008_904155_F-AA-20_data_IgM	GlcNAcb1-4GlcNAcb1-4GlcNAcb1-4GlcNAc-AEAB	Chitin oligosaccharides DP4 / Chitintetraose	848	238	28
13	009_957723_F-AA-20_data_IgM	GlcNAcb1-4GlcNAcb1-4GlcNAcb1-4GlcNAc-AEAB	Chitin oligosaccharides DP4 / Chitintetraose	1757	27	2
13	010_100990_M-Ca-20_data_IgM	GlcNAcb1-4GlcNAcb1-4GlcNAcb1-4GlcNAc-AEAB	Chitin oligosaccharides DP4 / Chitintetraose	2122	510	24
13	011_222790_M-Ca-20_data_IgM	GlcNAcb1-4GlcNAcb1-4GlcNAcb1-4GlcNAc-AEAB	Chitin oligosaccharides DP4 / Chitintetraose	2034	123	6
13	012_280654_M-Ca-20_data_IgM	GlcNAcb1-4GlcNAcb1-4GlcNAcb1-4GlcNAc-AEAB	Chitin oligosaccharides DP4 / Chitintetraose	4421	1069	24
13	013_339477_M-Ca-20_data_IgM	GlcNAcb1-4GlcNAcb1-4GlcNAcb1-4GlcNAc-AEAB	Chitin oligosaccharides DP4 / Chitintetraose	7858	1272	16
13	014_361480_M-Ca-20_data_IgM	GlcNAcb1-4GlcNAcb1-4GlcNAcb1-4GlcNAc-AEAB	Chitin oligosaccharides DP4 / Chitintetraose	948	73	8
13	015_445782_M-AA-20_data_IgM	GlcNAcb1-4GlcNAcb1-4GlcNAcb1-4GlcNAc-AEAB	Chitin oligosaccharides DP4 / Chitintetraose	712	50	7
13	016_709491_M-AA-20_data_IgM	GlcNAcb1-4GlcNAcb1-4GlcNAcb1-4GlcNAc-AEAB	Chitin oligosaccharides DP4 / Chitintetraose	5372	162	3
13	017_731604_M-AA-20_data_IgM	GlcNAcb1-4GlcNAcb1-4GlcNAcb1-4GlcNAc-AEAB	Chitin oligosaccharides DP4 / Chitintetraose	242	65	27
13	018_2800654b_M-Hi-20_data_IgM	GlcNAcb1-4GlcNAcb1-4GlcNAcb1-4GlcNAc-AEAB	Chitin oligosaccharides DP4 / Chitintetraose	1592	121	8
13	019_136379b_F-Ca-30_data_IgM	GlcNAcb1-4GlcNAcb1-4GlcNAcb1-4GlcNAc-AEAB	Chitin oligosaccharides DP4 / Chitintetraose	341	41	12
13	020_160651_F-Ca-30_data_IgM	GlcNAcb1-4GlcNAcb1-4GlcNAcb1-4GlcNAc-AEAB	Chitin oligosaccharides DP4 / Chitintetraose	436	61	14
13	021_161228_F-Ca-30_data_IgM	GlcNAcb1-4GlcNAcb1-4GlcNAcb1-4GlcNAc-AEAB	Chitin oligosaccharides DP4 / Chitintetraose	1310	258	20
13	022_164647_F-Ca-30_data_IgM	GlcNAcb1-4GlcNAcb1-4GlcNAcb1-4GlcNAc-AEAB	Chitin oligosaccharides DP4 / Chitintetraose	2106	146	7
13	023_194396_F-Ca-30_data_IgM	GlcNAcb1-4GlcNAcb1-4GlcNAcb1-4GlcNAc-AEAB	Chitin oligosaccharides DP4 / Chitintetraose	2106	146	7
13	024_100681_F-AA-30_data_IgM	GlcNAcb1-4GlcNAcb1-4GlcNAcb1-4GlcNAc-AEAB	Chitin oligosaccharides DP4 / Chitintetraose	2643	67	3
13	025_105386_F-AA-30_data_IgM	GlcNAcb1-4GlcNAcb1-4GlcNAcb1-4GlcNAc-AEAB	Chitin oligosaccharides DP4 / Chitintetraose	1052	104	10
13	026_128522_F-AA-30_data_IgM	GlcNAcb1-4GlcNAcb1-4GlcNAcb1-4GlcNAc-AEAB	Chitin oligosaccharides DP4 / Chitintetraose	2830	132	5
13	027_161178_F-AA-30_data_IgM	GlcNAcb1-4GlcNAcb1-4GlcNAcb1-4GlcNAc-AEAB	Chitin oligosaccharides DP4 / Chitintetraose	1740	88	5
13	028_211578_F-AA-30_data_IgM	GlcNAcb1-4GlcNAcb1-4GlcNAcb1-4GlcNAc-AEAB	Chitin oligosaccharides DP4 / Chitintetraose	896	11	1
13	029_108981_M-Ca-30_data_IgM	GlcNAcb1-4GlcNAcb1-4GlcNAcb1-4GlcNAc-AEAB	Chitin oligosaccharides DP4 / Chitintetraose	2995	50	2
13	030_120403_M-Ca-30_data_IgM	GlcNAcb1-4GlcNAcb1-4GlcNAcb1-4GlcNAc-AEAB	Chitin oligosaccharides DP4 / Chitintetraose	4752	81	2
13	031_129226_M-Ca-30_data_IgM	GlcNAcb1-4GlcNAcb1-4GlcNAcb1-4GlcNAc-AEAB	Chitin oligosaccharides DP4 / Chitintetraose	3421	53	2
13	032_136205_M-Ca-30_data_IgM	GlcNAcb1-4GlcNAcb1-4GlcNAcb1-4GlcNAc-AEAB	Chitin oligosaccharides DP4 / Chitintetraose	3755	137	4
13	033_206690_M-Ca-30_data_IgM	GlcNAcb1-4GlcNAcb1-4GlcNAcb1-4GlcNAc-AEAB	Chitin oligosaccharides DP4 / Chitintetraose	2121	13	1
13	034_107889_M-AA-30_data_IgM	GlcNAcb1-4GlcNAcb1-4GlcNAcb1-4GlcNAc-AEAB	Chitin oligosaccharides DP4 / Chitintetraose	1574	28	2
13	035_113856_M-AA-30_data_IgM	GlcNAcb1-4GlcNAcb1-4GlcNAcb1-4GlcNAc-AEAB	Chitin oligosaccharides DP4 / Chitintetraose	1066	301	28
13	036_114524_M-AA-30_data_IgM	GlcNAcb1-4GlcNAcb1-4GlcNAcb1-4GlcNAc-AEAB	Chitin oligosaccharides DP4 / Chitintetraose	1438	239	17
13	037_145724_M-AA-30_data_IgM	GlcNAcb1-4GlcNAcb1-4GlcNAcb1-4GlcNAc-AEAB	Chitin oligosaccharides DP4 / Chitintetraose	1256	74	6
13	038_184452_M-AA-30_data_IgM	GlcNAcb1-4GlcNAcb1-4GlcNAcb1-4GlcNAc-AEAB	Chitin oligosaccharides DP4 / Chitintetraose	1147	251	22
13	039_701197_M-Hi-30_data_IgM	GlcNAcb1-4GlcNAcb1-4GlcNAcb1-4GlcNAc-AEAB	Chitin oligosaccharides DP4 / Chitintetraose	1602	47	3
13	040_110994_F-Ca-40_data_IgM	GlcNAcb1-4GlcNAcb1-4GlcNAcb1-4GlcNAc-AEAB	Chitin oligosaccharides DP4 / Chitintetraose	2110	651	31
13	041_224057_F-Ca-40_data_IgM	GlcNAcb1-4GlcNAcb1-4GlcNAcb1-4GlcNAc-AEAB	Chitin oligosaccharides DP4 / Chitintetraose	582	42	7
13	042_229382_F-Ca-40_data_IgM	GlcNAcb1-4GlcNAcb1-4GlcNAcb1-4GlcNAc-AEAB	Chitin oligosaccharides DP4 / Chitintetraose	3445	63	2
13	043_234123_F-Ca-40_data_IgM	GlcNAcb1-4GlcNAcb1-4GlcNAcb1-4GlcNAc-AEAB	Chitin oligosaccharides DP4 / Chitintetraose	935	182	20
13	044_251073_F-Ca-40_data_IgM	GlcNAcb1-4GlcNAcb1-4GlcNAcb1-4GlcNAc-AEAB	Chitin oligosaccharides DP4 / Chitintetraose	1325	315	24
13	045_125290_F-AA-40_data_IgM	GlcNAcb1-4GlcNAcb1-4GlcNAcb1-4GlcNAc-AEAB	Chitin oligosaccharides DP4 / Chitintetraose	9655	2382	25
13	046_128522_F-AA-40_data_IgM	GlcNAcb1-4GlcNAcb1-4GlcNAcb1-4GlcNAc-AEAB	Chitin oligosaccharides DP4 / Chitintetraose	6030	52	1
13	047_151881_F-AA-40_data_IgM	GlcNAcb1-4GlcNAcb1-4GlcNAcb1-4GlcNAc-AEAB	Chitin oligosaccharides DP4 / Chitintetraose	5184	103	2
13	048_169778_F-AA-40_data_IgM	GlcNAcb1-4GlcNAcb1-4GlcNAcb1-4GlcNAc-AEAB	Chitin oligosaccharides DP4 / Chitintetraose	1167	39	3
13	049_172100_F-AA-40_data_IgM	GlcNAcb1-4GlcNAcb1-4GlcNAcb1-4GlcNAc-AEAB	Chitin oligosaccharides DP4 / Chitintetraose	698	84	12
13	050_101013_M-Ca-40_data_IgM	GlcNAcb1-4GlcNAcb1-4GlcNAcb1-4GlcNAc-AEAB	Chitin oligosaccharides DP4 / Chitintetraose	3415	73	2
13	051_103797_M-Ca-40_data_IgM	GlcNAcb1-4GlcNAcb1-4GlcNAcb1-4GlcNAc-AEAB	Chitin oligosaccharides DP4 / Chitintetraose	1131	164	14
13	052_105457_M-Ca-40_data_IgM	GlcNAcb1-4GlcNAcb1-4GlcNAcb1-4GlcNAc-AEAB	Chitin oligosaccharides DP4 / Chitintetraose	583	90	15
13	053_106322_M-Ca-40_data_IgM	GlcNAcb1-4GlcNAcb1-4GlcNAcb1-4GlcNAc-AEAB	Chitin oligosaccharides DP4 / Chitintetraose	9732	386	4
13	054_111805_M-AA-40_data_IgM	GlcNAcb1-4GlcNAcb1-4GlcNAcb1-4GlcNAc-AEAB	Chitin oligosaccharides DP4 / Chitintetraose	1147	95	8
13	055_132848_M-AA-40_data_IgM	GlcNAcb1-4GlcNAcb1-4GlcNAcb1-4GlcNAc-AEAB	Chitin oligosaccharides DP4 / Chitintetraose	2016	138	7
13	056_143455_M-AA-40_data_IgM	GlcNAcb1-4GlcNAcb1-4GlcNAcb1-4GlcNAc-AEAB	Chitin oligosaccharides DP4 / Chitintetraose	1214	69	6
13	057_143730_M-AA-40_data_IgM	GlcNAcb1-4GlcNAcb1-4GlcNAcb1-4GlcNAc-AEAB	Chitin oligosaccharides DP4 / Chitintetraose	911	158	17
13	058_145901_M-AA-40_data_IgM	GlcNAcb1-4GlcNAcb1-4GlcNAcb1-4GlcNAc-AEAB	Chitin oligosaccharides DP4 / Chitintetraose	454	3	1
13	059_293340_M-Hi-40_data_IgM	GlcNAcb1-4GlcNAcb1-4GlcNAcb1-4GlcNAc-AEAB	Chitin oligosaccharides DP4 / Chitintetraose	888	62	7
13	060_886844_M-Hi-40_data_IgM	GlcNAcb1-4GlcNAcb1-4GlcNAcb1-4GlcNAc-AEAB	Chitin oligosaccharides DP4 / Chitintetraose	1310	99	8
13	061_916034_M-Hi-40_data_IgM	GlcNAcb1-4GlcNAcb1-4GlcNAcb1-4GlcNAc-AEAB	Chitin oligosaccharides DP4 / Chitintetraose	544	37	7
13	062_106434_F-Ca-50_data_IgM	GlcNAcb1-4GlcNAcb1-4GlcNAcb1-4GlcNAc-AEAB	Chitin oligosaccharides DP4 / Chitintetraose	1047	95	9
13	063_135461_F-Ca-50_data_IgM	GlcNAcb1-4GlcNAcb1-4GlcNAcb1-4GlcNAc-AEAB	Chitin oligosaccharides DP4 / Chitintetraose	219	12	5
13	064_139529_F-Ca-50_data_IgM	GlcNAcb1-4GlcNAcb1-4GlcNAcb1-4GlcNAc-AEAB	Chitin oligosaccharides DP4 / Chitintetraose	1277	173	14
13	065_153724_F-Ca-50_data_IgM	GlcNAcb1-4GlcNAcb1-4GlcNAcb1-4GlcNAc-AEAB	Chitin oligosaccharides DP4 / Chitintetraose	573	48	8
13	066_159660_F-Ca-50_data_IgM	GlcNAcb1-4GlcNAcb1-4GlcNAcb1-4GlcNAc-AEAB	Chitin oligosaccharides DP4 / Chitintetraose	1179	99	8
13	067_113362_F-AA-50_data_IgM	GlcNAcb1-4GlcNAcb1-4GlcNAcb1-4GlcNAc-AEAB	Chitin oligosaccharides DP4 / Chitintetraose	1049	225	21
13	068_155102_F-AA-50_data_IgM	GlcNAcb1-4GlcNAcb1-4GlcNAcb1-4GlcNAc-AEAB	Chitin oligosaccharides DP4 / Chitintetraose	2180	60	3
13	069_163507_F-AA-50_data_IgM	GlcNAcb1-4GlcNAcb1-4GlcNAcb1-4GlcNAc-AEAB	Chitin oligosaccharides DP4 / Chitintetraose	106	20	18
13	070_164007_F-AA-50_data_IgM	GlcNAcb1-4GlcNAcb1-4GlcNAcb1-4GlcNAc-AEAB	Chitin oligosaccharides DP4 / Chitintetraose	94	9	10
13	071_168814_F-AA-50_data_IgM	GlcNAcb1-4GlcNAcb1-4GlcNAcb1-4GlcNAc-AEAB	Chitin oligosaccharides DP4 / Chitintetraose	745	54	7
13	072_101013_M-Ca-50_data_IgM	GlcNAcb1-4GlcNAcb1-4GlcNAcb1-4GlcNAc-AEAB	Chitin oligosaccharides DP4 / Chitintetraose	4225	75	2
13	073_104930_M-Ca-50_data_IgM	GlcNAcb1-4GlcNAcb1-4GlcNAcb1-4GlcNAc-AEAB	Chitin oligosaccharides DP4 / Chitintetraose	4748	277	6
13	074_112287_M-Ca-50_data_IgM	GlcNAcb1-4GlcNAcb1-4GlcNAcb1-4GlcNAc-AEAB	Chitin oligosaccharides DP4 / Chitintetraose	5758	125	2
13	075_112465_M-Ca-50_data_IgM	GlcNAcb1-4GlcNAcb1-4GlcNAcb1-4GlcNAc-AEAB	Chitin oligosaccharides DP4 / Chitintetraose	1146	100	9
13	076_113543_M-Ca-50_data_IgM	GlcNAcb1-4GlcNAcb1-4GlcNAcb1-4GlcNAc-AEAB	Chitin oligosaccharides DP4 / Chitintetraose	1454	101	7
13	077_105574_M-AA-50_data_IgM	GlcNAcb1-4GlcNAcb1-4GlcNAcb1-4GlcNAc-AEAB	Chitin oligosaccharides DP4 / Chitintetraose	4670	54	1
13	078_106085_M-AA-50_data_IgM	GlcNAcb1-4GlcNAcb1-4GlcNAcb1-4GlcNAc-AEAB	Chitin oligosaccharides DP4 / Chitintetraose	1444	455	31
13	079_106349_M-AA-50_data_IgM	GlcNAcb1-4GlcNAcb1-4GlcNAcb1-4GlcNAc-AEAB	Chitin oligosaccharides DP4 / Chitintetraose	1636	79	5
13	080_121882_M-AA-50_data_IgM	GlcNAcb1-4GlcNAcb1-4GlcNAcb1-4GlcNAc-AEAB	Chitin oligosaccharides DP4 / Chitintetraose	187	15	8
13	081_128897_M-AA-50_data_IgM	GlcNAcb1-4GlcNAcb1-4GlcNAcb1-4GlcNAc-AEAB	Chitin oligosaccharides DP4 / Chitintetraose	1245	292	23
13	082_524541_M-Hi-50_data_IgM	GlcNAcb1-4GlcNAcb1-4GlcNAcb1-4GlcNAc-AEAB	Chitin oligosaccharides DP4 / Chitintetraose	1747	321	18
13	083_635484_M-Hi-50_data_IgM	GlcNAcb1-4GlcNAcb1-4GlcNAcb1-4GlcNAc-AEAB	Chitin oligosaccharides DP4 / Chitintetraose	2806	78	3
13	084_845968_M-Hi-50_data_IgM	GlcNAcb1-4GlcNAcb1-4GlcNAcb1-4GlcNAc-AEAB	Chitin oligosaccharides DP4 / Chitintetraose	37	7	19
13	085_978010_M-Hi-50_data_IgM	GlcNAcb1-4GlcNAcb1-4GlcNAcb1-4GlcNAc-AEAB	Chitin oligosaccharides DP4 / Chitintetraose	827	31	4
13	086_142831_F-Ca-60_data_IgM	GlcNAcb1-4GlcNAcb1-4GlcNAcb1-4GlcNAc-AEAB	Chitin oligosaccharides DP4 / Chitintetraose	2386	68	3
13	087_159592_F-Ca-60_data_IgM	GlcNAcb1-4GlcNAcb1-4GlcNAcb1-4GlcNAc-AEAB	Chitin oligosaccharides DP4 / Chitintetraose	1459	32	2
13	088_160961_F-Ca-60_data_IgM	GlcNAcb1-4GlcNAcb1-4GlcNAcb1-4GlcNAc-AEAB	Chitin oligosaccharides DP4 / Chitintetraose	3837	149	4
13	089_161270_F-Ca-60_data_IgM	GlcNAcb1-4GlcNAcb1-4GlcNAcb1-4GlcNAc-AEAB	Chitin oligosaccharides DP4 / Chitintetraose	345	38	11
13	090_190487_F-Ca-60_data_IgM	GlcNAcb1-4GlcNAcb1-4GlcNAcb1-4GlcNAc-AEAB	Chitin oligosaccharides DP4 / Chitintetraose	1293	32	2
13	091_150985_F-AA-60_data_IgM	GlcNAcb1-4GlcNAcb1-4GlcNAcb1-4GlcNAc-AEAB	Chitin oligosaccharides DP4 / Chitintetraose	8341	147	2
13	092_164007_F-AA-60_data_IgM	GlcNAcb1-4GlcNAcb1-4GlcNAcb1-4GlcNAc-AEAB	Chitin oligosaccharides DP4 / Chitintetraose	116	37	32
13	093_171352_F-AA-60_data_IgM	GlcNAcb1-4GlcNAcb1-4GlcNAcb1-4GlcNAc-AEAB	Chitin oligosaccharides DP4 / Chitintetraose	10854	269	2
13	094_184388_F-AA-60_data_IgM	GlcNAcb1-4GlcNAcb1-4GlcNAcb1-4GlcNAc-AEAB	Chitin oligosaccharides DP4 / Chitintetraose	746	167	22
13	095_195794_F-AA-60_data_IgM	GlcNAcb1-4GlcNAcb1-4GlcNAcb1-4GlcNAc-AEAB	Chitin oligosaccharides DP4 / Chitintetraose	676	135	20
13	096_107747_M-Ca-60_data_IgM	GlcNAcb1-4GlcNAcb1-4GlcNAcb1-4GlcNAc-AEAB	Chitin oligosaccharides DP4 / Chitintetraose	3462	519	15
13	099_128019_M-Ca-60_data_IgM	GlcNAcb1-4GlcNAcb1-4GlcNAcb1-4GlcNAc-AEAB	Chitin oligosaccharides DP4 / Chitintetraose	1427	48	3
13	097_112465_M-Ca-60_data_IgM	GlcNAcb1-4GlcNAcb1-4GlcNAcb1-4GlcNAc-AEAB	Chitin oligosaccharides DP4 / Chitintetraose	1098	273	25
13	098_121661_M-Ca-60_data_IgM	GlcNAcb1-4GlcNAcb1-4GlcNAcb1-4GlcNAc-AEAB	Chitin oligosaccharides DP4 / Chitintetraose	1060	54	5
13	100_137130_M-Ca-60_data_IgM	GlcNAcb1-4GlcNAcb1-4GlcNAcb1-4GlcNAc-AEAB	Chitin oligosaccharides DP4 / Chitintetraose	1462	70	5
13	101_104091_M-AA-60_data_IgM	GlcNAcb1-4GlcNAcb1-4GlcNAcb1-4GlcNAc-AEAB	Chitin oligosaccharides DP4 / Chitintetraose	1271	11	1
13	102_106085b_M-AA-60_data_IgM	GlcNAcb1-4GlcNAcb1-4GlcNAcb1-4GlcNAc-AEAB	Chitin oligosaccharides DP4 / Chitintetraose	929	158	17
13	103_141251_M-AA-60_data_IgM	GlcNAcb1-4GlcNAcb1-4GlcNAcb1-4GlcNAc-AEAB	Chitin oligosaccharides DP4 / Chitintetraose	59	13	22
13	104_156318_M-AA-60_data_IgM	GlcNAcb1-4GlcNAcb1-4GlcNAcb1-4GlcNAc-AEAB	Chitin oligosaccharides DP4 / Chitintetraose	325	67	21
13	105_170975_M-AA-60_data_IgM	GlcNAcb1-4GlcNAcb1-4GlcNAcb1-4GlcNAc-AEAB	Chitin oligosaccharides DP4 / Chitintetraose	2019	63	3
14	001_109486_F-Ca-20_data_IgM	GlcNAcb1-4GlcNAcb1-4GlcNAcb1-4GlcNAcb1-4GlcNAc-AEAB	Chitin oligosaccharides DP5 / Chitinpentaose	2518	153	6
14	002_123656_F-Ca-20_data_IgM	GlcNAcb1-4GlcNAcb1-4GlcNAcb1-4GlcNAcb1-4GlcNAc-AEAB	Chitin oligosaccharides DP5 / Chitinpentaose	886	15	2
14	003_136379_F-Ca-20_data_IgM	GlcNAcb1-4GlcNAcb1-4GlcNAcb1-4GlcNAcb1-4GlcNAc-AEAB	Chitin oligosaccharides DP5 / Chitinpentaose	352	52	15
14	004_158678_F-Ca-20_data_IgM	GlcNAcb1-4GlcNAcb1-4GlcNAcb1-4GlcNAcb1-4GlcNAc-AEAB	Chitin oligosaccharides DP5 / Chitinpentaose	2954	214	7
14	005_169594_F-Ca-20_data_IgM	GlcNAcb1-4GlcNAcb1-4GlcNAcb1-4GlcNAcb1-4GlcNAc-AEAB	Chitin oligosaccharides DP5 / Chitinpentaose	1783	494	28
14	006_502042_F-AA-20_data_IgM	GlcNAcb1-4GlcNAcb1-4GlcNAcb1-4GlcNAcb1-4GlcNAc-AEAB	Chitin oligosaccharides DP5 / Chitinpentaose	1652	311	19
14	007_689553_F-AA-20_data_IgM	GlcNAcb1-4GlcNAcb1-4GlcNAcb1-4GlcNAcb1-4GlcNAc-AEAB	Chitin oligosaccharides DP5 / Chitinpentaose	476	24	5
14	008_904155_F-AA-20_data_IgM	GlcNAcb1-4GlcNAcb1-4GlcNAcb1-4GlcNAcb1-4GlcNAc-AEAB	Chitin oligosaccharides DP5 / Chitinpentaose	327	107	33
14	009_957723_F-AA-20_data_IgM	GlcNAcb1-4GlcNAcb1-4GlcNAcb1-4GlcNAcb1-4GlcNAc-AEAB	Chitin oligosaccharides DP5 / Chitinpentaose	2995	92	3
14	010_100990_M-Ca-20_data_IgM	GlcNAcb1-4GlcNAcb1-4GlcNAcb1-4GlcNAcb1-4GlcNAc-AEAB	Chitin oligosaccharides DP5 / Chitinpentaose	5028	999	20
14	011_222790_M-Ca-20_data_IgM	GlcNAcb1-4GlcNAcb1-4GlcNAcb1-4GlcNAcb1-4GlcNAc-AEAB	Chitin oligosaccharides DP5 / Chitinpentaose	1990	131	7
14	012_280654_M-Ca-20_data_IgM	GlcNAcb1-4GlcNAcb1-4GlcNAcb1-4GlcNAcb1-4GlcNAc-AEAB	Chitin oligosaccharides DP5 / Chitinpentaose	5837	145	2
14	013_339477_M-Ca-20_data_IgM	GlcNAcb1-4GlcNAcb1-4GlcNAcb1-4GlcNAcb1-4GlcNAc-AEAB	Chitin oligosaccharides DP5 / Chitinpentaose	6597	303	5
14	014_361480_M-Ca-20_data_IgM	GlcNAcb1-4GlcNAcb1-4GlcNAcb1-4GlcNAcb1-4GlcNAc-AEAB	Chitin oligosaccharides DP5 / Chitinpentaose	760	519	68
14	015_445782_M-AA-20_data_IgM	GlcNAcb1-4GlcNAcb1-4GlcNAcb1-4GlcNAcb1-4GlcNAc-AEAB	Chitin oligosaccharides DP5 / Chitinpentaose	507	39	8
14	016_709491_M-AA-20_data_IgM	GlcNAcb1-4GlcNAcb1-4GlcNAcb1-4GlcNAcb1-4GlcNAc-AEAB	Chitin oligosaccharides DP5 / Chitinpentaose	7187	240	3
14	017_731604_M-AA-20_data_IgM	GlcNAcb1-4GlcNAcb1-4GlcNAcb1-4GlcNAcb1-4GlcNAc-AEAB	Chitin oligosaccharides DP5 / Chitinpentaose	205	37	18
14	018_2800654b_M-Hi-20_data_IgM	GlcNAcb1-4GlcNAcb1-4GlcNAcb1-4GlcNAcb1-4GlcNAc-AEAB	Chitin oligosaccharides DP5 / Chitinpentaose	1623	216	13
14	019_136379b_F-Ca-30_data_IgM	GlcNAcb1-4GlcNAcb1-4GlcNAcb1-4GlcNAcb1-4GlcNAc-AEAB	Chitin oligosaccharides DP5 / Chitinpentaose	390	31	8
14	020_160651_F-Ca-30_data_IgM	GlcNAcb1-4GlcNAcb1-4GlcNAcb1-4GlcNAcb1-4GlcNAc-AEAB	Chitin oligosaccharides DP5 / Chitinpentaose	443	111	25
14	021_161228_F-Ca-30_data_IgM	GlcNAcb1-4GlcNAcb1-4GlcNAcb1-4GlcNAcb1-4GlcNAc-AEAB	Chitin oligosaccharides DP5 / Chitinpentaose	1469	273	19
14	022_164647_F-Ca-30_data_IgM	GlcNAcb1-4GlcNAcb1-4GlcNAcb1-4GlcNAcb1-4GlcNAc-AEAB	Chitin oligosaccharides DP5 / Chitinpentaose	2250	129	6
14	023_194396_F-Ca-30_data_IgM	GlcNAcb1-4GlcNAcb1-4GlcNAcb1-4GlcNAcb1-4GlcNAc-AEAB	Chitin oligosaccharides DP5 / Chitinpentaose	2250	129	6
14	024_100681_F-AA-30_data_IgM	GlcNAcb1-4GlcNAcb1-4GlcNAcb1-4GlcNAcb1-4GlcNAc-AEAB	Chitin oligosaccharides DP5 / Chitinpentaose	3655	92	3
14	025_105386_F-AA-30_data_IgM	GlcNAcb1-4GlcNAcb1-4GlcNAcb1-4GlcNAcb1-4GlcNAc-AEAB	Chitin oligosaccharides DP5 / Chitinpentaose	1137	70	6
14	026_128522_F-AA-30_data_IgM	GlcNAcb1-4GlcNAcb1-4GlcNAcb1-4GlcNAcb1-4GlcNAc-AEAB	Chitin oligosaccharides DP5 / Chitinpentaose	2594	89	3
14	027_161178_F-AA-30_data_IgM	GlcNAcb1-4GlcNAcb1-4GlcNAcb1-4GlcNAcb1-4GlcNAc-AEAB	Chitin oligosaccharides DP5 / Chitinpentaose	3857	286	7
14	028_211578_F-AA-30_data_IgM	GlcNAcb1-4GlcNAcb1-4GlcNAcb1-4GlcNAcb1-4GlcNAc-AEAB	Chitin oligosaccharides DP5 / Chitinpentaose	1343	18	1
14	029_108981_M-Ca-30_data_IgM	GlcNAcb1-4GlcNAcb1-4GlcNAcb1-4GlcNAcb1-4GlcNAc-AEAB	Chitin oligosaccharides DP5 / Chitinpentaose	4011	94	2
14	030_120403_M-Ca-30_data_IgM	GlcNAcb1-4GlcNAcb1-4GlcNAcb1-4GlcNAcb1-4GlcNAc-AEAB	Chitin oligosaccharides DP5 / Chitinpentaose	6205	145	2
14	031_129226_M-Ca-30_data_IgM	GlcNAcb1-4GlcNAcb1-4GlcNAcb1-4GlcNAcb1-4GlcNAc-AEAB	Chitin oligosaccharides DP5 / Chitinpentaose	4334	117	3
14	032_136205_M-Ca-30_data_IgM	GlcNAcb1-4GlcNAcb1-4GlcNAcb1-4GlcNAcb1-4GlcNAc-AEAB	Chitin oligosaccharides DP5 / Chitinpentaose	5547	115	2
14	033_206690_M-Ca-30_data_IgM	GlcNAcb1-4GlcNAcb1-4GlcNAcb1-4GlcNAcb1-4GlcNAc-AEAB	Chitin oligosaccharides DP5 / Chitinpentaose	2954	147	5
14	034_107889_M-AA-30_data_IgM	GlcNAcb1-4GlcNAcb1-4GlcNAcb1-4GlcNAcb1-4GlcNAc-AEAB	Chitin oligosaccharides DP5 / Chitinpentaose	2143	162	8
14	035_113856_M-AA-30_data_IgM	GlcNAcb1-4GlcNAcb1-4GlcNAcb1-4GlcNAcb1-4GlcNAc-AEAB	Chitin oligosaccharides DP5 / Chitinpentaose	1349	255	19
14	036_114524_M-AA-30_data_IgM	GlcNAcb1-4GlcNAcb1-4GlcNAcb1-4GlcNAcb1-4GlcNAc-AEAB	Chitin oligosaccharides DP5 / Chitinpentaose	1474	63	4
14	037_145724_M-AA-30_data_IgM	GlcNAcb1-4GlcNAcb1-4GlcNAcb1-4GlcNAcb1-4GlcNAc-AEAB	Chitin oligosaccharides DP5 / Chitinpentaose	1348	43	3
14	038_184452_M-AA-30_data_IgM	GlcNAcb1-4GlcNAcb1-4GlcNAcb1-4GlcNAcb1-4GlcNAc-AEAB	Chitin oligosaccharides DP5 / Chitinpentaose	1636	223	14
14	039_701197_M-Hi-30_data_IgM	GlcNAcb1-4GlcNAcb1-4GlcNAcb1-4GlcNAcb1-4GlcNAc-AEAB	Chitin oligosaccharides DP5 / Chitinpentaose	2098	37	2
14	040_110994_F-Ca-40_data_IgM	GlcNAcb1-4GlcNAcb1-4GlcNAcb1-4GlcNAcb1-4GlcNAc-AEAB	Chitin oligosaccharides DP5 / Chitinpentaose	2014	444	22
14	041_224057_F-Ca-40_data_IgM	GlcNAcb1-4GlcNAcb1-4GlcNAcb1-4GlcNAcb1-4GlcNAc-AEAB	Chitin oligosaccharides DP5 / Chitinpentaose	1406	73	5
14	042_229382_F-Ca-40_data_IgM	GlcNAcb1-4GlcNAcb1-4GlcNAcb1-4GlcNAcb1-4GlcNAc-AEAB	Chitin oligosaccharides DP5 / Chitinpentaose	4825	162	3
14	043_234123_F-Ca-40_data_IgM	GlcNAcb1-4GlcNAcb1-4GlcNAcb1-4GlcNAcb1-4GlcNAc-AEAB	Chitin oligosaccharides DP5 / Chitinpentaose	1076	23	2
14	044_251073_F-Ca-40_data_IgM	GlcNAcb1-4GlcNAcb1-4GlcNAcb1-4GlcNAcb1-4GlcNAc-AEAB	Chitin oligosaccharides DP5 / Chitinpentaose	2549	79	3
14	045_125290_F-AA-40_data_IgM	GlcNAcb1-4GlcNAcb1-4GlcNAcb1-4GlcNAcb1-4GlcNAc-AEAB	Chitin oligosaccharides DP5 / Chitinpentaose	12272	1877	15
14	046_128522_F-AA-40_data_IgM	GlcNAcb1-4GlcNAcb1-4GlcNAcb1-4GlcNAcb1-4GlcNAc-AEAB	Chitin oligosaccharides DP5 / Chitinpentaose	5791	179	3
14	047_151881_F-AA-40_data_IgM	GlcNAcb1-4GlcNAcb1-4GlcNAcb1-4GlcNAcb1-4GlcNAc-AEAB	Chitin oligosaccharides DP5 / Chitinpentaose	7836	326	4
14	048_169778_F-AA-40_data_IgM	GlcNAcb1-4GlcNAcb1-4GlcNAcb1-4GlcNAcb1-4GlcNAc-AEAB	Chitin oligosaccharides DP5 / Chitinpentaose	1724	58	3
14	049_172100_F-AA-40_data_IgM	GlcNAcb1-4GlcNAcb1-4GlcNAcb1-4GlcNAcb1-4GlcNAc-AEAB	Chitin oligosaccharides DP5 / Chitinpentaose	1310	58	4
14	050_101013_M-Ca-40_data_IgM	GlcNAcb1-4GlcNAcb1-4GlcNAcb1-4GlcNAcb1-4GlcNAc-AEAB	Chitin oligosaccharides DP5 / Chitinpentaose	4059	558	14
14	051_103797_M-Ca-40_data_IgM	GlcNAcb1-4GlcNAcb1-4GlcNAcb1-4GlcNAcb1-4GlcNAc-AEAB	Chitin oligosaccharides DP5 / Chitinpentaose	1110	163	15
14	052_105457_M-Ca-40_data_IgM	GlcNAcb1-4GlcNAcb1-4GlcNAcb1-4GlcNAcb1-4GlcNAc-AEAB	Chitin oligosaccharides DP5 / Chitinpentaose	486	124	26
14	053_106322_M-Ca-40_data_IgM	GlcNAcb1-4GlcNAcb1-4GlcNAcb1-4GlcNAcb1-4GlcNAc-AEAB	Chitin oligosaccharides DP5 / Chitinpentaose	10829	1712	16
14	054_111805_M-AA-40_data_IgM	GlcNAcb1-4GlcNAcb1-4GlcNAcb1-4GlcNAcb1-4GlcNAc-AEAB	Chitin oligosaccharides DP5 / Chitinpentaose	1283	90	7
14	055_132848_M-AA-40_data_IgM	GlcNAcb1-4GlcNAcb1-4GlcNAcb1-4GlcNAcb1-4GlcNAc-AEAB	Chitin oligosaccharides DP5 / Chitinpentaose	2388	99	4
14	056_143455_M-AA-40_data_IgM	GlcNAcb1-4GlcNAcb1-4GlcNAcb1-4GlcNAcb1-4GlcNAc-AEAB	Chitin oligosaccharides DP5 / Chitinpentaose	1815	140	8
14	057_143730_M-AA-40_data_IgM	GlcNAcb1-4GlcNAcb1-4GlcNAcb1-4GlcNAcb1-4GlcNAc-AEAB	Chitin oligosaccharides DP5 / Chitinpentaose	1393	326	23
14	058_145901_M-AA-40_data_IgM	GlcNAcb1-4GlcNAcb1-4GlcNAcb1-4GlcNAcb1-4GlcNAc-AEAB	Chitin oligosaccharides DP5 / Chitinpentaose	478	34	7
14	059_293340_M-Hi-40_data_IgM	GlcNAcb1-4GlcNAcb1-4GlcNAcb1-4GlcNAcb1-4GlcNAc-AEAB	Chitin oligosaccharides DP5 / Chitinpentaose	1213	296	24
14	060_886844_M-Hi-40_data_IgM	GlcNAcb1-4GlcNAcb1-4GlcNAcb1-4GlcNAcb1-4GlcNAc-AEAB	Chitin oligosaccharides DP5 / Chitinpentaose	1905	447	23
14	061_916034_M-Hi-40_data_IgM	GlcNAcb1-4GlcNAcb1-4GlcNAcb1-4GlcNAcb1-4GlcNAc-AEAB	Chitin oligosaccharides DP5 / Chitinpentaose	517	18	4
14	062_106434_F-Ca-50_data_IgM	GlcNAcb1-4GlcNAcb1-4GlcNAcb1-4GlcNAcb1-4GlcNAc-AEAB	Chitin oligosaccharides DP5 / Chitinpentaose	1273	262	21
14	063_135461_F-Ca-50_data_IgM	GlcNAcb1-4GlcNAcb1-4GlcNAcb1-4GlcNAcb1-4GlcNAc-AEAB	Chitin oligosaccharides DP5 / Chitinpentaose	286	59	21
14	064_139529_F-Ca-50_data_IgM	GlcNAcb1-4GlcNAcb1-4GlcNAcb1-4GlcNAcb1-4GlcNAc-AEAB	Chitin oligosaccharides DP5 / Chitinpentaose	1846	65	4
14	065_153724_F-Ca-50_data_IgM	GlcNAcb1-4GlcNAcb1-4GlcNAcb1-4GlcNAcb1-4GlcNAc-AEAB	Chitin oligosaccharides DP5 / Chitinpentaose	629	129	21
14	066_159660_F-Ca-50_data_IgM	GlcNAcb1-4GlcNAcb1-4GlcNAcb1-4GlcNAcb1-4GlcNAc-AEAB	Chitin oligosaccharides DP5 / Chitinpentaose	1747	60	3
14	067_113362_F-AA-50_data_IgM	GlcNAcb1-4GlcNAcb1-4GlcNAcb1-4GlcNAcb1-4GlcNAc-AEAB	Chitin oligosaccharides DP5 / Chitinpentaose	1325	110	8
14	068_155102_F-AA-50_data_IgM	GlcNAcb1-4GlcNAcb1-4GlcNAcb1-4GlcNAcb1-4GlcNAc-AEAB	Chitin oligosaccharides DP5 / Chitinpentaose	2829	128	5
14	069_163507_F-AA-50_data_IgM	GlcNAcb1-4GlcNAcb1-4GlcNAcb1-4GlcNAcb1-4GlcNAc-AEAB	Chitin oligosaccharides DP5 / Chitinpentaose	107	15	14
14	070_164007_F-AA-50_data_IgM	GlcNAcb1-4GlcNAcb1-4GlcNAcb1-4GlcNAcb1-4GlcNAc-AEAB	Chitin oligosaccharides DP5 / Chitinpentaose	121	8	7
14	071_168814_F-AA-50_data_IgM	GlcNAcb1-4GlcNAcb1-4GlcNAcb1-4GlcNAcb1-4GlcNAc-AEAB	Chitin oligosaccharides DP5 / Chitinpentaose	845	152	18
14	072_101013_M-Ca-50_data_IgM	GlcNAcb1-4GlcNAcb1-4GlcNAcb1-4GlcNAcb1-4GlcNAc-AEAB	Chitin oligosaccharides DP5 / Chitinpentaose	5151	272	5
14	073_104930_M-Ca-50_data_IgM	GlcNAcb1-4GlcNAcb1-4GlcNAcb1-4GlcNAcb1-4GlcNAc-AEAB	Chitin oligosaccharides DP5 / Chitinpentaose	6265	370	6
14	074_112287_M-Ca-50_data_IgM	GlcNAcb1-4GlcNAcb1-4GlcNAcb1-4GlcNAcb1-4GlcNAc-AEAB	Chitin oligosaccharides DP5 / Chitinpentaose	10096	2239	22
14	075_112465_M-Ca-50_data_IgM	GlcNAcb1-4GlcNAcb1-4GlcNAcb1-4GlcNAcb1-4GlcNAc-AEAB	Chitin oligosaccharides DP5 / Chitinpentaose	1130	190	17
14	076_113543_M-Ca-50_data_IgM	GlcNAcb1-4GlcNAcb1-4GlcNAcb1-4GlcNAcb1-4GlcNAc-AEAB	Chitin oligosaccharides DP5 / Chitinpentaose	1962	146	7
14	077_105574_M-AA-50_data_IgM	GlcNAcb1-4GlcNAcb1-4GlcNAcb1-4GlcNAcb1-4GlcNAc-AEAB	Chitin oligosaccharides DP5 / Chitinpentaose	5792	175	3
14	078_106085_M-AA-50_data_IgM	GlcNAcb1-4GlcNAcb1-4GlcNAcb1-4GlcNAcb1-4GlcNAc-AEAB	Chitin oligosaccharides DP5 / Chitinpentaose	1847	40	2
14	079_106349_M-AA-50_data_IgM	GlcNAcb1-4GlcNAcb1-4GlcNAcb1-4GlcNAcb1-4GlcNAc-AEAB	Chitin oligosaccharides DP5 / Chitinpentaose	2084	59	3
14	080_121882_M-AA-50_data_IgM	GlcNAcb1-4GlcNAcb1-4GlcNAcb1-4GlcNAcb1-4GlcNAc-AEAB	Chitin oligosaccharides DP5 / Chitinpentaose	333	30	9
14	081_128897_M-AA-50_data_IgM	GlcNAcb1-4GlcNAcb1-4GlcNAcb1-4GlcNAcb1-4GlcNAc-AEAB	Chitin oligosaccharides DP5 / Chitinpentaose	2215	407	18
14	082_524541_M-Hi-50_data_IgM	GlcNAcb1-4GlcNAcb1-4GlcNAcb1-4GlcNAcb1-4GlcNAc-AEAB	Chitin oligosaccharides DP5 / Chitinpentaose	2246	194	9
14	083_635484_M-Hi-50_data_IgM	GlcNAcb1-4GlcNAcb1-4GlcNAcb1-4GlcNAcb1-4GlcNAc-AEAB	Chitin oligosaccharides DP5 / Chitinpentaose	3955	146	4
14	084_845968_M-Hi-50_data_IgM	GlcNAcb1-4GlcNAcb1-4GlcNAcb1-4GlcNAcb1-4GlcNAc-AEAB	Chitin oligosaccharides DP5 / Chitinpentaose	447	78	17
14	085_978010_M-Hi-50_data_IgM	GlcNAcb1-4GlcNAcb1-4GlcNAcb1-4GlcNAcb1-4GlcNAc-AEAB	Chitin oligosaccharides DP5 / Chitinpentaose	1196	28	2
14	086_142831_F-Ca-60_data_IgM	GlcNAcb1-4GlcNAcb1-4GlcNAcb1-4GlcNAcb1-4GlcNAc-AEAB	Chitin oligosaccharides DP5 / Chitinpentaose	3562	154	4
14	087_159592_F-Ca-60_data_IgM	GlcNAcb1-4GlcNAcb1-4GlcNAcb1-4GlcNAcb1-4GlcNAc-AEAB	Chitin oligosaccharides DP5 / Chitinpentaose	1862	58	3
14	088_160961_F-Ca-60_data_IgM	GlcNAcb1-4GlcNAcb1-4GlcNAcb1-4GlcNAcb1-4GlcNAc-AEAB	Chitin oligosaccharides DP5 / Chitinpentaose	4811	167	3
14	089_161270_F-Ca-60_data_IgM	GlcNAcb1-4GlcNAcb1-4GlcNAcb1-4GlcNAcb1-4GlcNAc-AEAB	Chitin oligosaccharides DP5 / Chitinpentaose	843	75	9
14	090_190487_F-Ca-60_data_IgM	GlcNAcb1-4GlcNAcb1-4GlcNAcb1-4GlcNAcb1-4GlcNAc-AEAB	Chitin oligosaccharides DP5 / Chitinpentaose	1581	53	3
14	091_150985_F-AA-60_data_IgM	GlcNAcb1-4GlcNAcb1-4GlcNAcb1-4GlcNAcb1-4GlcNAc-AEAB	Chitin oligosaccharides DP5 / Chitinpentaose	8367	695	8
14	092_164007_F-AA-60_data_IgM	GlcNAcb1-4GlcNAcb1-4GlcNAcb1-4GlcNAcb1-4GlcNAc-AEAB	Chitin oligosaccharides DP5 / Chitinpentaose	202	40	20
14	093_171352_F-AA-60_data_IgM	GlcNAcb1-4GlcNAcb1-4GlcNAcb1-4GlcNAcb1-4GlcNAc-AEAB	Chitin oligosaccharides DP5 / Chitinpentaose	12291	487	4
14	094_184388_F-AA-60_data_IgM	GlcNAcb1-4GlcNAcb1-4GlcNAcb1-4GlcNAcb1-4GlcNAc-AEAB	Chitin oligosaccharides DP5 / Chitinpentaose	1629	53	3
14	095_195794_F-AA-60_data_IgM	GlcNAcb1-4GlcNAcb1-4GlcNAcb1-4GlcNAcb1-4GlcNAc-AEAB	Chitin oligosaccharides DP5 / Chitinpentaose	683	13	2
14	096_107747_M-Ca-60_data_IgM	GlcNAcb1-4GlcNAcb1-4GlcNAcb1-4GlcNAcb1-4GlcNAc-AEAB	Chitin oligosaccharides DP5 / Chitinpentaose	3959	27	1
14	099_128019_M-Ca-60_data_IgM	GlcNAcb1-4GlcNAcb1-4GlcNAcb1-4GlcNAcb1-4GlcNAc-AEAB	Chitin oligosaccharides DP5 / Chitinpentaose	1883	39	2
14	097_112465_M-Ca-60_data_IgM	GlcNAcb1-4GlcNAcb1-4GlcNAcb1-4GlcNAcb1-4GlcNAc-AEAB	Chitin oligosaccharides DP5 / Chitinpentaose	1004	157	16
14	098_121661_M-Ca-60_data_IgM	GlcNAcb1-4GlcNAcb1-4GlcNAcb1-4GlcNAcb1-4GlcNAc-AEAB	Chitin oligosaccharides DP5 / Chitinpentaose	1993	77	4
14	100_137130_M-Ca-60_data_IgM	GlcNAcb1-4GlcNAcb1-4GlcNAcb1-4GlcNAcb1-4GlcNAc-AEAB	Chitin oligosaccharides DP5 / Chitinpentaose	1902	102	5
14	101_104091_M-AA-60_data_IgM	GlcNAcb1-4GlcNAcb1-4GlcNAcb1-4GlcNAcb1-4GlcNAc-AEAB	Chitin oligosaccharides DP5 / Chitinpentaose	2778	119	4
14	102_106085b_M-AA-60_data_IgM	GlcNAcb1-4GlcNAcb1-4GlcNAcb1-4GlcNAcb1-4GlcNAc-AEAB	Chitin oligosaccharides DP5 / Chitinpentaose	1887	325	17
14	103_141251_M-AA-60_data_IgM	GlcNAcb1-4GlcNAcb1-4GlcNAcb1-4GlcNAcb1-4GlcNAc-AEAB	Chitin oligosaccharides DP5 / Chitinpentaose	1047	63	6
14	104_156318_M-AA-60_data_IgM	GlcNAcb1-4GlcNAcb1-4GlcNAcb1-4GlcNAcb1-4GlcNAc-AEAB	Chitin oligosaccharides DP5 / Chitinpentaose	402	51	13
14	105_170975_M-AA-60_data_IgM	GlcNAcb1-4GlcNAcb1-4GlcNAcb1-4GlcNAcb1-4GlcNAc-AEAB	Chitin oligosaccharides DP5 / Chitinpentaose	2833	108	4
15	001_109486_F-Ca-20_data_IgM	GlcNAcb1-4GlcNAcb1-4GlcNAcb1-4GlcNAcb1-4GlcNAcb1-4GlcNAc-AEAB	Chitin oligosaccharides DP6 / Chitinhexaose	2309	530	23
15	002_123656_F-Ca-20_data_IgM	GlcNAcb1-4GlcNAcb1-4GlcNAcb1-4GlcNAcb1-4GlcNAcb1-4GlcNAc-AEAB	Chitin oligosaccharides DP6 / Chitinhexaose	1139	152	13
15	003_136379_F-Ca-20_data_IgM	GlcNAcb1-4GlcNAcb1-4GlcNAcb1-4GlcNAcb1-4GlcNAcb1-4GlcNAc-AEAB	Chitin oligosaccharides DP6 / Chitinhexaose	341	32	9
15	004_158678_F-Ca-20_data_IgM	GlcNAcb1-4GlcNAcb1-4GlcNAcb1-4GlcNAcb1-4GlcNAcb1-4GlcNAc-AEAB	Chitin oligosaccharides DP6 / Chitinhexaose	2812	395	14
15	005_169594_F-Ca-20_data_IgM	GlcNAcb1-4GlcNAcb1-4GlcNAcb1-4GlcNAcb1-4GlcNAcb1-4GlcNAc-AEAB	Chitin oligosaccharides DP6 / Chitinhexaose	2087	574	28
15	006_502042_F-AA-20_data_IgM	GlcNAcb1-4GlcNAcb1-4GlcNAcb1-4GlcNAcb1-4GlcNAcb1-4GlcNAc-AEAB	Chitin oligosaccharides DP6 / Chitinhexaose	2064	169	8
15	007_689553_F-AA-20_data_IgM	GlcNAcb1-4GlcNAcb1-4GlcNAcb1-4GlcNAcb1-4GlcNAcb1-4GlcNAc-AEAB	Chitin oligosaccharides DP6 / Chitinhexaose	540	45	8
15	008_904155_F-AA-20_data_IgM	GlcNAcb1-4GlcNAcb1-4GlcNAcb1-4GlcNAcb1-4GlcNAcb1-4GlcNAc-AEAB	Chitin oligosaccharides DP6 / Chitinhexaose	246	69	28
15	009_957723_F-AA-20_data_IgM	GlcNAcb1-4GlcNAcb1-4GlcNAcb1-4GlcNAcb1-4GlcNAcb1-4GlcNAc-AEAB	Chitin oligosaccharides DP6 / Chitinhexaose	2970	95	3
15	010_100990_M-Ca-20_data_IgM	GlcNAcb1-4GlcNAcb1-4GlcNAcb1-4GlcNAcb1-4GlcNAcb1-4GlcNAc-AEAB	Chitin oligosaccharides DP6 / Chitinhexaose	5044	1234	24
15	011_222790_M-Ca-20_data_IgM	GlcNAcb1-4GlcNAcb1-4GlcNAcb1-4GlcNAcb1-4GlcNAcb1-4GlcNAc-AEAB	Chitin oligosaccharides DP6 / Chitinhexaose	2473	205	8
15	012_280654_M-Ca-20_data_IgM	GlcNAcb1-4GlcNAcb1-4GlcNAcb1-4GlcNAcb1-4GlcNAcb1-4GlcNAc-AEAB	Chitin oligosaccharides DP6 / Chitinhexaose	5442	1193	22
15	013_339477_M-Ca-20_data_IgM	GlcNAcb1-4GlcNAcb1-4GlcNAcb1-4GlcNAcb1-4GlcNAcb1-4GlcNAc-AEAB	Chitin oligosaccharides DP6 / Chitinhexaose	4814	198	4
15	014_361480_M-Ca-20_data_IgM	GlcNAcb1-4GlcNAcb1-4GlcNAcb1-4GlcNAcb1-4GlcNAcb1-4GlcNAc-AEAB	Chitin oligosaccharides DP6 / Chitinhexaose	1228	41	3
15	015_445782_M-AA-20_data_IgM	GlcNAcb1-4GlcNAcb1-4GlcNAcb1-4GlcNAcb1-4GlcNAcb1-4GlcNAc-AEAB	Chitin oligosaccharides DP6 / Chitinhexaose	517	28	5
15	016_709491_M-AA-20_data_IgM	GlcNAcb1-4GlcNAcb1-4GlcNAcb1-4GlcNAcb1-4GlcNAcb1-4GlcNAc-AEAB	Chitin oligosaccharides DP6 / Chitinhexaose	7566	386	5
[truncated: 8,909 more rows]
